# Supplementary material for: Recombinant inbred lines derived from wide crosses in Pisum
Source: Sci Rep. 2023 Nov 21;13:20408. doi: 10.1038/s41598-023-47329-9 (PMC10663473; doi:10.1038/s41598-023-47329-9)
Supplement: Supplementary file 4 — Supplementary Information 4. [file 41598_2023_47329_MOESM4_ESM.xlsx]

## Sheet: JI2202xJI2822
				2	2	2	2	2	2	2	2	2	2	2	2	2	2	2	2	2	2	2	2	2	2	2	2	2	2	2	2	2	2	2	2	2	2	2	2	2	3	3	3	3	3	4	4	4	4
				entire	entire	entire	entire	entire	entire	entire	entire	entire	entire	entire	entire	entire	entire	entire	entire	entire	entire	entire	entire	entire	entire	entire	entire	entire	entire	entire	entire	entire	entire	entire	entire	entire	entire	entire	entire	entire	entire	entire	entire	entire	entire	entire	entire	entire	entire
				1	1	1	1	1	1	1	1	1	1	1	1	1	1	1	1	1	1	1	1	1	1	1	1	1	1	1	1	1	1	1	1	1	1	1	1	1	1	1	1	1	1	1	1	1	1
	D			A	S	S	-	S	S	A	S	A	S	S	A	A	A	A	S	S	A	A	A	S	S	A	S	S	S	S	S	A	A	A	S	A	A	S	-	S	A	S	A	S	A	S	A	A	S
14	Probe Set ID			17	22	25	27	31	41	46	47	52	63	64	65	66	67	73	74	87	91	94.2	95	105	113	115	116	117	132	133	137	140	143	146	147	149	164	166	183	196	14	60	157	162	179	58	79	80	81
15	AX-183564084	1		A	S	S	S	S	A	S	S	A	A	A	A	S	S	S	A	S	A	A	A	A	S	S	A	S	S	S	S	A	A	S	S	A	S	A	S	S	A	S	A	S	A	A	A	A	A
16	AX-183573125	1		A	S	S	S	S	A	S	S	A	A	A	A	S	S	S	A	S	A	A	A	A	S	S	A	S	S	S	S	A	A	S	S	A	S	A	S	S	A	S	A	S	A	A	A	A	A
17	AX-183575855	1		A	S	S	S	S	A	S	S	A	A	A	A	S	S	S	A	S	A	A	A	A	S	S	A	S	S	S	S	A	A	S	S	A	S	A	S	S	A	S	A	S	A	A	A	A	A
18	AX-183888561	1		A	S	S	S	S	-	S	S	A	A	-	A	S	S	S	A	S	A	A	A	A	S	S	A	S	S	S	S	A	A	S	S	A	S	A	S	S	A	S	-	S	A	A	A	A	A
19	AX-183589511	1		A	S	S	S	S	A	S	S	A	A	A	A	S	S	S	A	S	A	A	A	A	S	S	A	S	S	S	S	A	A	S	S	A	S	A	S	S	A	S	A	S	A	A	A	A	A
20	AX-183564086	1		A	S	S	S	S	A	S	S	A	A	A	A	S	S	S	A	S	A	A	A	A	S	S	A	S	S	S	S	A	A	S	S	A	S	A	S	S	A	S	A	S	A	A	A	A	A
21	AX-183892103	1		A	S	S	S	S	-	S	S	A	A	A	A	S	S	S	A	S	A	A	A	A	S	S	A	S	S	S	S	A	A	S	S	A	S	A	S	S	A	S	A	S	A	A	A	A	A
22	AX-183872884	1		A	S	S	S	S	A	S	S	A	A	A	A	-	S	S	A	S	A	A	A	A	S	S	A	S	S	S	S	A	A	S	H	A	S	A	S	S	A	S	A	S	A	A	A	A	A
23	AX-183638261	1		A	S	S	S	S	A	A	S	A	A	A	A	H	S	S	A	S	A	A	A	A	S	S	A	S	S	S	S	A	A	S	H	A	S	A	S	S	A	S	A	S	A	A	A	A	A
24	AX-183861993	1		A	A	S	S	S	A	A	S	A	A	A	A	S	S	S	A	S	A	A	A	A	S	S	A	S	S	S	S	A	A	S	S	A	S	A	S	S	A	S	A	S	A	A	A	A	A
25	AX-183638268	1		A	A	S	S	-	A	H	S	A	A	A	A	S	S	S	A	S	A	A	A	A	S	S	A	S	S	S	S	A	A	S	S	A	S	A	S	-	A	S	A	S	A	A	-	H	A
26	AX-183867484	1		A	A	S	S	S	A	A	S	A	A	A	A	S	S	S	A	S	A	A	A	A	S	S	A	S	S	S	S	A	A	S	S	A	S	A	S	S	A	S	A	S	A	A	A	A	A
27	AX-183880584	1		A	A	S	S	S	A	A	S	A	A	A	A	S	S	S	A	S	A	A	A	A	S	S	A	S	S	S	S	A	A	S	S	A	S	A	S	S	A	S	A	S	A	A	A	A	A
28	AX-183890801	1		A	A	S	S	S	A	A	S	A	A	-	A	S	S	S	A	S	A	A	-	A	S	S	A	S	S	S	S	A	A	S	S	A	S	A	S	S	A	S	H	S	A	A	A	A	A
29	AX-183564091	1		A	A	S	S	S	A	A	S	A	A	A	A	S	S	S	A	S	A	A	A	A	S	S	A	S	S	S	S	A	A	S	S	A	S	A	S	S	A	S	A	S	A	A	A	A	A
30	AX-183589533	1		A	A	S	S	S	A	A	S	A	A	A	A	H	S	S	A	S	A	A	A	A	S	S	A	S	S	S	S	A	A	S	S	A	S	A	S	S	A	S	A	S	A	A	A	A	A
31	AX-183564098	1		A	A	S	S	S	A	A	S	A	A	A	A	S	S	S	A	S	A	A	A	A	S	S	A	S	S	S	S	A	A	S	S	A	S	A	S	S	A	S	A	S	A	A	A	A	A
32	AX-183589541	1		A	A	S	S	S	A	A	S	A	A	A	A	S	S	S	A	S	A	A	A	A	S	S	A	S	S	S	S	A	A	S	S	A	S	A	S	S	A	S	A	S	A	A	A	A	A
33	AX-183894246	1		A	A	S	S	S	A	A	S	A	A	A	A	S	S	S	A	S	A	A	A	A	S	S	A	S	S	S	S	A	A	S	S	A	S	A	S	S	A	S	A	S	A	A	A	A	A
34	AX-183884964	1		A	A	S	S	S	A	A	-	A	A	A	A	H	S	S	A	S	A	A	A	A	S	S	A	S	S	S	S	A	A	S	S	A	S	A	S	S	A	S	A	S	A	A	A	A	A
35	AX-183575861	1		A	A	S	S	S	A	A	S	A	A	A	A	S	S	S	A	S	A	A	A	A	S	S	A	S	S	S	S	A	A	S	S	A	S	A	S	S	A	S	A	S	A	A	A	A	A
36	AX-183589547	1		A	A	S	S	S	A	A	S	A	-	A	A	S	S	S	A	S	A	A	A	A	S	S	A	S	S	S	S	A	A	S	S	A	S	A	S	S	A	S	H	S	A	A	-	A	A
37	AX-183564102	1		A	A	S	S	S	A	A	S	A	A	A	A	S	S	S	A	S	A	A	A	A	S	S	A	S	S	S	S	A	A	S	S	A	S	A	S	S	A	S	A	S	A	A	A	A	A
38	AX-183589566	1		A	A	S	S	S	A	A	S	A	A	A	A	S	S	S	A	S	A	A	A	A	S	S	A	S	S	S	S	A	A	S	S	A	S	A	S	S	A	S	A	S	A	A	A	A	A
39	AX-183862303	1		A	A	S	S	S	A	A	S	A	A	A	A	S	S	S	A	S	A	A	A	A	S	S	A	S	S	S	S	A	A	S	S	A	S	A	S	S	A	S	A	S	A	A	A	A	A
40	AX-183564104	1		A	A	S	S	S	A	A	S	A	A	A	A	S	S	S	A	S	A	A	A	A	S	S	A	S	S	S	S	A	A	S	S	A	S	A	-	S	A	S	A	S	A	A	A	A	A
41	AX-183564105	1		A	A	S	S	S	A	A	S	A	A	A	A	S	S	S	A	S	A	A	A	A	S	S	A	S	S	S	S	A	A	S	S	A	S	S	S	S	A	S	-	S	A	A	A	A	A
42	AX-183864401	1		A	A	S	S	S	A	A	S	A	A	A	A	S	S	S	A	S	A	A	A	A	S	S	A	S	S	S	S	A	A	S	S	A	S	S	S	S	A	S	A	S	A	A	A	A	A
43	AX-183865337	1		A	A	S	S	S	A	A	S	A	A	A	A	S	S	S	A	S	A	A	A	A	S	S	A	S	S	S	S	A	A	S	S	A	S	S	A	S	A	S	A	S	A	A	A	A	A
44	AX-183871387	1		A	A	S	S	S	A	A	S	A	A	A	A	S	S	S	A	S	A	A	A	A	S	S	A	S	S	S	S	A	A	S	S	A	S	S	A	S	A	S	-	S	A	A	A	A	A
45	AX-183575872	1		A	A	S	S	S	A	A	S	A	A	A	A	S	S	S	A	S	A	A	A	A	S	S	A	S	S	S	S	A	A	S	S	A	S	S	A	S	A	S	A	S	A	A	A	A	A
46	AX-183881695	1		A	A	S	S	S	A	A	S	A	A	A	A	S	S	S	A	S	A	A	A	A	S	S	A	S	S	S	S	A	A	S	S	A	S	S	A	S	A	S	A	S	A	A	A	A	A
47	AX-183589593	1		A	A	S	S	S	-	A	S	A	A	A	-	S	S	S	A	S	A	A	A	A	S	S	A	S	S	S	S	A	A	S	S	A	S	S	A	S	A	S	A	S	A	A	A	A	A
48	AX-183877966	1		A	A	S	S	S	A	A	S	A	A	A	A	S	S	S	A	S	A	A	A	A	S	S	A	S	S	S	S	A	A	S	S	A	S	S	A	S	A	S	A	S	A	A	A	A	A
49	AX-183563116	1		A	A	S	S	S	A	A	S	A	A	A	A	S	S	S	A	S	A	A	A	A	S	S	A	S	S	S	S	A	A	S	S	A	S	S	A	S	A	S	A	S	A	A	A	A	A
50	AX-183575874	1		A	A	S	S	S	A	A	S	A	A	A	A	S	S	S	A	S	A	A	A	A	S	S	A	S	S	S	S	A	A	S	S	A	S	S	A	S	A	S	A	S	A	A	A	A	A
51	AX-183589601	1		A	A	S	S	S	A	A	S	A	A	A	A	S	S	S	A	S	A	A	A	A	S	S	A	S	S	S	S	A	A	S	S	A	S	S	A	S	A	S	A	S	A	A	A	A	A
52	AX-183589605	1		A	A	S	S	S	A	A	S	A	A	A	A	S	S	S	A	S	A	A	A	A	S	S	A	S	S	S	S	A	A	H	S	A	S	S	A	S	A	S	A	S	A	A	A	A	A
53	AX-183589610	1		A	A	S	S	S	A	A	S	A	A	A	A	S	S	S	A	S	A	A	A	A	S	S	A	S	S	S	S	S	A	S	S	A	S	S	A	S	A	S	A	S	S	A	A	A	A
54	AX-183879531	1		A	A	S	S	S	A	A	S	A	A	A	A	-	S	S	A	S	A	A	A	A	S	S	A	S	S	S	S	S	A	S	S	A	S	S	A	S	A	S	A	S	S	A	A	A	A
55	AX-183589612	1		A	A	S	S	S	A	A	S	A	A	A	A	S	S	S	A	S	-	A	-	A	S	S	A	S	S	S	S	S	A	S	S	A	S	S	A	S	A	S	A	S	S	A	A	A	A
56	AX-183573135	1		A	A	S	S	S	-	A	S	A	A	A	A	S	S	S	A	S	A	A	A	A	S	S	A	S	S	S	S	S	A	S	S	A	S	S	A	S	A	S	A	S	S	A	A	A	A
57	AX-183589618	1		A	A	S	S	S	H	A	S	A	A	A	A	S	S	S	A	S	A	A	H	A	S	S	A	S	S	S	S	S	A	S	S	A	S	S	A	S	A	S	A	S	S	A	A	A	A
58	AX-183589622	1		A	A	S	S	S	A	A	S	A	A	A	A	S	S	S	A	S	A	A	A	A	S	S	A	S	S	S	S	S	A	S	S	A	S	S	A	S	A	S	A	S	S	A	A	A	A
59	AX-183890358	1		A	A	S	S	S	A	A	S	A	A	A	A	S	S	S	A	S	A	A	A	A	S	S	A	S	S	S	S	S	A	S	S	A	S	S	A	S	A	S	A	S	S	A	A	A	A
60	AX-183564124	1		A	A	S	S	S	A	A	S	A	A	A	A	S	S	S	A	S	A	A	A	A	S	S	A	S	S	S	S	S	A	S	S	A	S	S	A	S	A	S	A	S	S	A	A	A	A
61	AX-183573137	1		A	A	S	S	S	A	A	S	A	A	A	A	S	S	S	A	S	A	A	A	A	S	S	A	S	S	S	S	S	A	S	S	A	S	S	A	S	A	S	A	S	S	A	A	A	A
62	AX-183861663	1		A	A	S	S	S	A	A	S	A	A	A	A	S	S	S	A	S	A	A	A	A	S	S	A	S	S	S	S	S	A	S	S	A	A	S	A	S	A	S	A	S	S	A	A	A	A
63	AX-183589627	1		A	A	S	S	S	A	A	S	A	A	A	A	S	S	S	A	S	A	A	A	A	S	S	A	S	S	S	S	S	A	S	S	A	A	S	A	S	A	S	A	S	S	A	A	A	A
64	AX-183589628	1		A	A	S	S	S	A	A	S	A	A	A	A	S	S	S	A	S	A	A	A	A	S	S	A	S	S	S	S	S	A	S	S	A	A	S	A	S	A	S	A	S	S	A	A	A	A
65	AX-183638280	1		A	A	S	S	S	A	A	S	A	A	A	A	S	S	S	A	S	A	A	A	A	S	S	A	S	S	S	S	S	A	S	S	A	A	S	A	S	A	S	A	S	S	A	A	A	A
66	AX-183575887	1		A	A	-	S	S	A	A	S	A	A	A	A	S	S	S	A	S	A	A	A	A	S	S	A	S	S	S	S	S	A	-	S	A	A	S	A	S	A	S	A	H	S	S	A	A	A
67	AX-183564127	1		A	A	S	S	S	A	A	S	A	A	A	A	S	S	S	A	S	A	A	A	A	S	S	A	S	S	S	S	S	A	S	S	A	A	S	A	S	A	S	A	S	S	S	A	A	A
68	AX-183861049	1		A	A	S	S	S	A	A	S	A	A	A	A	S	S	-	A	S	A	A	A	A	S	S	A	S	S	S	S	S	A	S	S	A	A	S	A	S	A	S	A	S	S	S	A	A	A
69	AX-183563119	1		A	A	S	S	S	H	A	S	A	A	A	A	S	S	S	A	S	A	A	H	A	S	S	A	S	S	S	S	S	A	S	S	A	A	S	A	S	A	S	A	S	S	S	A	A	A
70	AX-183865245	1		A	A	S	S	S	A	A	S	A	A	A	A	S	S	S	A	S	A	A	A	A	S	S	A	S	S	S	S	S	A	S	S	A	A	S	A	S	A	S	A	S	S	S	A	A	A
71	AX-183877020	1		A	-	S	S	S	A	A	S	A	A	A	A	S	S	S	A	S	A	A	-	A	S	S	A	S	S	S	S	S	A	S	S	A	A	S	A	S	A	S	A	S	S	S	A	A	A
72	AX-183573660	1		A	A	S	S	S	A	A	S	A	A	A	A	S	S	S	A	S	A	A	A	A	S	S	A	S	S	S	S	S	A	S	S	A	A	S	A	S	A	S	A	S	S	S	A	A	A
73	AX-183573661	1		A	A	S	S	S	A	A	S	A	A	A	A	S	S	S	A	S	A	A	A	A	S	S	A	S	S	S	S	S	A	S	S	A	A	S	A	S	A	S	A	S	S	S	A	A	A
74	AX-183879008	1		A	A	S	S	S	A	A	S	A	A	A	A	S	S	S	A	S	A	A	A	A	S	S	A	S	S	S	S	S	A	S	S	A	A	S	A	S	A	S	A	S	S	S	A	A	A
75	AX-183573659	1		A	A	S	S	S	A	A	S	A	A	A	A	S	S	S	A	S	A	A	A	A	S	S	A	S	H	S	S	S	A	S	S	A	A	S	A	S	A	S	A	S	S	H	A	A	A
76	AX-183894247	1		A	A	S	S	S	A	A	S	A	A	A	A	S	S	S	A	S	A	A	A	A	S	S	A	S	S	S	S	S	A	S	S	A	A	S	A	S	A	S	A	S	S	S	A	A	A
77	AX-183589664	1		A	A	S	S	S	A	A	S	A	A	A	A	S	S	S	A	S	A	A	A	A	S	S	A	S	S	S	S	S	A	S	S	A	A	S	A	S	A	S	-	S	S	S	A	A	A
78	AX-183872885	1		A	A	S	S	S	A	A	S	A	A	A	A	S	S	S	A	S	A	A	A	A	S	S	A	S	S	S	S	S	A	S	S	A	A	S	A	S	A	S	A	S	S	S	A	A	A
79	AX-183863251	1		A	A	S	S	S	-	A	S	A	A	A	A	S	S	S	A	S	A	A	A	A	S	S	A	S	S	S	S	S	A	S	S	A	A	S	A	S	A	S	A	S	S	S	A	A	A
80	AX-183589669	1		A	A	S	S	S	A	A	S	A	A	A	A	S	S	S	A	S	A	A	A	A	S	S	A	S	S	S	S	S	A	S	S	A	A	S	A	S	A	S	A	S	S	S	A	A	A
81	AX-183575048	1		A	A	S	S	S	A	A	S	A	A	A	A	S	S	S	A	S	A	A	H	S	S	S	A	S	S	S	S	S	A	S	S	A	A	S	A	S	A	S	H	S	S	S	A	A	A
82	AX-183575893	1		A	A	S	S	S	A	A	S	A	A	A	A	S	S	S	A	S	A	A	A	S	S	S	A	S	S	S	S	S	A	S	S	A	A	S	A	S	A	S	A	S	S	S	A	A	A
83	AX-183564133	1		A	A	S	S	S	A	A	S	A	A	A	A	S	S	S	A	S	A	A	A	S	S	S	A	S	S	S	S	S	A	S	S	A	A	S	A	S	A	S	A	S	S	S	A	A	A
84	AX-183886022	1		-	A	S	S	S	H	A	S	A	A	A	A	S	S	S	A	S	A	A	A	S	S	S	A	S	S	S	S	S	A	S	S	A	A	S	A	S	A	S	-	S	S	S	A	A	A
85	AX-183564134	1		A	A	S	S	S	A	A	S	A	A	A	A	S	S	S	A	S	A	A	A	S	S	S	A	S	S	S	S	S	A	S	S	A	A	S	A	S	A	S	A	S	S	S	A	A	A
86	AX-183885527	1		A	A	S	S	S	A	A	S	A	A	A	A	S	S	S	A	S	A	A	A	S	S	S	A	S	S	S	S	S	A	S	S	A	A	S	A	S	A	S	A	S	S	S	A	A	A
87	AX-183564136	1		A	A	S	S	S	A	A	S	A	A	A	A	S	S	S	A	S	A	A	A	S	S	S	A	S	S	S	S	S	A	S	S	A	A	S	A	-	A	S	A	-	S	S	A	A	A
88	AX-183864111	1		A	A	S	S	S	A	A	S	A	A	A	A	S	S	S	A	S	A	A	A	S	S	S	A	S	S	S	S	S	A	S	S	A	A	S	A	S	A	S	A	S	S	S	A	A	A
89	AX-183575896	1		A	A	S	S	S	A	A	S	A	A	A	A	S	S	S	A	S	A	A	A	S	S	S	A	S	S	S	S	S	A	S	S	A	A	S	A	S	A	S	A	S	S	S	A	A	A
90	AX-183638291	1		A	A	S	S	-	A	A	S	A	A	A	A	S	S	S	A	S	A	A	A	S	S	S	A	S	S	S	S	-	A	S	-	A	A	S	A	S	A	-	A	S	S	S	A	A	A
91	AX-183574776	1		A	A	S	S	S	A	A	S	A	A	A	A	S	S	S	A	S	A	A	A	S	S	S	A	S	S	S	S	S	A	S	S	A	A	S	A	S	A	S	A	S	S	S	A	A	A
92	AX-183878481	1		A	A	S	S	S	A	A	S	A	A	A	A	S	S	S	A	S	A	A	A	S	S	S	A	S	S	S	S	S	A	S	S	A	A	S	A	S	A	S	A	S	S	S	A	A	A
93	AX-183589704	1		A	A	S	S	S	A	A	S	A	A	A	A	S	S	S	A	S	A	A	A	S	S	S	A	S	S	S	S	S	A	S	S	A	A	S	A	S	A	S	A	S	S	S	A	A	A
94	AX-183589703	1		A	A	S	S	S	A	A	S	A	A	A	A	S	S	S	A	S	A	A	A	S	S	S	A	S	S	S	S	S	A	S	S	A	A	S	A	S	A	S	A	S	S	S	A	A	A
95	AX-183878480	1		A	A	S	S	S	A	A	S	A	A	A	A	S	S	S	A	S	A	A	A	S	S	S	A	S	S	S	S	S	A	S	S	A	A	S	A	S	A	S	A	S	S	S	A	A	A
96	AX-183871389	1		A	A	S	S	S	A	A	S	A	A	A	A	S	S	S	A	S	A	A	A	S	S	S	A	S	S	S	S	S	A	S	S	A	A	S	A	S	A	S	A	S	S	S	A	A	A
97	AX-183564149	1		A	A	S	S	S	A	A	S	A	A	A	A	S	S	S	A	S	A	A	A	S	S	S	A	S	S	S	S	S	A	S	S	A	A	S	A	S	A	S	A	S	S	S	A	A	A
98	AX-183589683	2		A	A	S	S	S	A	A	S	A	A	A	A	S	S	S	A	S	A	A	A	S	S	S	A	S	S	S	S	S	A	S	S	A	A	S	A	S	A	S	A	S	S	S	A	A	A
99	AX-183564147	1		A	A	S	S	S	A	A	S	A	A	A	A	S	S	S	A	S	A	A	-	S	S	S	A	S	S	S	S	S	A	S	S	A	A	S	A	S	A	S	A	S	S	S	A	A	A
100	AX-183882285	1		A	A	S	S	S	H	A	S	A	A	A	-	S	S	S	A	S	A	A	H	S	S	S	A	S	S	S	S	S	A	S	S	A	A	S	A	S	A	S	A	S	S	S	A	A	A
101	AX-183863252	1		A	A	S	S	S	A	A	S	A	A	A	A	S	S	S	A	S	A	A	A	S	S	S	A	S	S	S	S	S	A	S	S	A	A	S	A	S	A	S	A	S	S	S	A	A	A
102	AX-183564145	1		A	A	S	S	S	A	A	S	A	A	A	A	S	S	S	A	S	A	A	A	S	S	S	A	S	S	S	S	S	A	S	S	A	A	S	A	S	A	S	A	S	S	S	H	A	A
103	AX-183564143	1		A	A	S	S	S	A	A	S	A	A	A	A	S	S	S	A	S	A	A	A	S	S	S	A	S	S	S	S	S	A	S	S	A	A	S	A	S	A	S	A	S	S	S	A	A	A
104	AX-183865046	1		A	A	S	S	S	A	A	S	A	A	A	A	S	S	S	A	S	A	A	A	S	S	S	A	S	S	S	S	S	A	S	S	A	A	S	A	S	A	S	A	S	S	S	A	A	A
105	AX-183861289	1		A	A	S	S	S	A	A	S	A	A	A	A	S	S	S	A	S	A	A	A	S	S	S	A	S	S	S	S	S	A	S	S	A	A	S	A	S	A	S	H	S	S	S	A	A	A
106	AX-183589738	1		A	A	S	S	S	A	A	S	A	A	A	A	S	S	S	A	S	A	A	A	S	S	S	A	S	S	S	S	S	A	S	S	A	A	S	A	S	A	S	A	S	S	S	A	A	A
107	AX-183589735	1		A	A	S	S	S	A	A	S	A	A	A	-	S	S	S	A	S	A	A	A	S	S	S	A	S	S	S	S	S	A	S	S	A	A	S	A	S	A	S	A	S	S	S	A	A	A
108	AX-181497276	1		A	A	S	S	S	A	A	S	A	A	A	A	S	S	S	A	S	A	A	A	S	S	S	A	S	S	S	S	S	A	S	S	A	A	S	A	S	A	S	A	S	S	S	A	A	A
109	AX-183864187	1		A	A	S	S	S	A	A	S	A	A	A	A	S	S	S	A	S	A	A	H	S	S	S	A	S	S	-	S	S	A	S	S	A	A	S	A	S	A	S	-	S	S	S	A	A	A
110	AX-183894248	1		A	A	S	S	S	A	A	S	A	A	A	A	S	S	S	A	S	A	A	A	S	S	S	A	S	S	S	S	S	A	S	S	A	A	S	A	S	A	S	A	S	S	S	A	A	A
111	AX-183575908	1		A	A	S	S	S	A	A	S	A	A	A	A	S	-	S	A	S	A	A	A	S	S	S	A	S	S	S	S	S	A	S	S	A	A	S	A	S	A	S	A	S	S	S	A	A	S
112	AX-183589715	1		A	A	S	S	S	A	A	S	A	A	A	A	S	S	S	A	S	A	A	A	S	S	S	A	S	S	S	S	S	A	S	S	A	A	S	A	S	A	S	H	S	S	S	A	-	S
113	AX-183638296	1		A	A	S	S	S	A	A	S	A	A	A	A	S	S	S	A	S	A	A	A	S	S	S	A	S	S	S	S	S	A	S	S	A	A	S	A	S	A	S	A	S	S	S	A	A	S
114	AX-183865460	1		A	A	S	S	S	A	A	S	A	A	A	A	S	S	S	A	S	A	A	A	S	S	S	A	S	S	S	S	S	A	S	S	A	A	S	A	S	A	S	A	-	S	S	A	A	S
115	AX-183863521	1		A	A	S	S	S	A	A	S	A	A	A	A	S	S	S	A	S	A	A	A	S	S	S	A	S	S	S	S	S	A	S	S	A	A	S	A	S	A	S	A	S	S	S	A	A	S
116	AX-183636008	1		A	A	S	S	S	A	A	S	A	A	A	A	S	S	S	A	S	A	A	A	S	S	S	A	S	S	S	S	S	A	S	S	A	A	S	A	S	A	S	A	S	S	S	A	A	S
117	AX-183892754	1		A	A	S	S	S	-	A	S	A	A	A	A	S	S	S	A	S	A	A	-	S	S	S	A	S	S	S	S	S	A	S	S	A	A	S	A	S	A	S	A	S	S	S	A	A	S
118	AX-183861921	1		A	A	S	S	S	A	A	S	A	A	A	A	S	S	S	A	S	A	A	A	S	S	S	A	S	S	S	S	S	A	S	S	A	A	S	A	S	A	S	A	S	S	S	A	A	S
119	AX-183589749	1		A	A	S	S	S	A	A	S	A	A	A	A	S	S	S	A	S	A	A	A	S	S	S	A	S	S	S	S	S	A	S	S	A	A	S	A	S	A	S	A	S	S	S	A	A	S
120	AX-183589745	1		A	A	S	S	S	A	A	S	A	A	A	A	S	S	S	A	S	A	A	A	S	S	S	A	S	S	S	S	S	A	S	S	A	A	S	A	S	A	S	A	S	S	S	A	A	S
121	AX-183564167	1		A	A	S	S	S	A	A	S	A	A	A	A	S	S	S	A	S	A	A	A	S	S	S	A	S	S	S	S	S	A	S	S	A	A	S	A	S	A	S	A	S	S	S	A	A	S
122	AX-183875575	1		A	A	S	S	S	-	A	S	A	A	A	A	S	S	S	A	S	A	A	-	S	S	S	A	S	S	S	S	S	A	S	S	A	A	S	A	S	A	S	A	S	S	S	-	A	S
123	AX-183638299	1		A	A	S	S	S	A	A	S	A	A	A	A	S	S	S	A	S	A	A	A	S	S	S	A	S	S	S	S	S	A	S	S	A	A	S	A	S	A	S	A	S	S	S	A	A	S
124	AX-183564170	1		A	A	S	S	S	A	A	S	A	A	A	A	A	A	S	A	S	A	A	A	S	S	S	A	S	S	S	S	S	A	S	S	A	A	S	A	S	A	S	A	S	S	S	A	A	S
125	AX-183877968	1		A	A	S	S	S	A	A	S	A	A	A	A	A	A	S	A	S	A	A	A	S	S	S	A	S	S	S	S	S	A	S	S	A	A	S	A	S	A	S	-	S	S	S	A	A	S
126	AX-183886536	1		A	A	S	S	S	A	A	S	A	A	A	A	A	A	S	A	S	A	A	A	S	S	S	A	S	S	S	S	S	A	S	S	A	A	S	A	S	A	S	A	S	S	S	A	A	S
127	AX-183564151	1		A	A	S	S	S	A	A	S	A	A	A	A	A	A	S	A	S	A	A	A	S	S	S	A	S	S	S	S	S	A	S	S	A	A	S	A	S	A	S	A	S	S	S	A	A	S
128	AX-183638293	1		A	A	S	S	S	A	A	S	A	A	A	A	A	A	S	A	S	A	A	A	-	S	S	A	S	-	S	S	S	A	S	S	A	A	S	A	S	A	S	A	S	S	-	A	A	-
129	AX-183865482	1		A	A	S	S	S	A	A	S	A	A	A	A	A	A	S	A	S	A	A	A	S	S	S	A	S	S	S	S	S	A	S	S	A	A	S	A	S	A	S	A	S	S	S	A	A	S
130	AX-183867238	1		A	A	S	S	S	A	A	S	A	A	A	A	A	A	S	A	S	A	A	A	S	S	S	A	S	S	S	S	S	A	S	S	A	A	S	A	S	A	S	A	S	S	S	A	A	S
131	AX-183575915	1		A	A	S	S	S	A	A	S	A	A	A	A	A	A	S	A	S	A	A	A	S	S	S	A	S	S	S	S	S	A	S	S	A	A	S	A	S	A	S	A	S	S	S	A	A	S
132	AX-183869988	1		A	A	S	S	S	A	A	S	A	A	A	A	A	A	S	A	S	A	A	A	S	S	S	A	S	S	S	S	S	A	S	S	A	A	S	A	S	A	S	A	S	S	S	A	A	S
133	AX-183573480	1		A	A	S	S	S	A	A	S	A	A	A	A	A	A	S	A	S	A	A	A	S	S	S	A	S	S	S	S	S	A	S	S	A	A	S	A	S	A	S	A	S	S	S	A	A	S
134	AX-183575918	1		A	A	-	S	S	A	A	S	A	A	A	A	A	A	S	A	S	A	A	A	S	S	S	A	S	S	S	S	S	A	S	S	A	A	S	A	S	A	S	A	S	S	S	A	A	S
135	AX-183575919	1		A	A	S	S	S	A	A	S	A	A	A	A	A	A	S	A	S	A	A	A	S	S	S	A	S	S	S	S	S	A	S	S	A	A	S	A	S	A	S	A	S	S	S	A	A	S
136	AX-183564171	1		A	A	S	S	S	A	A	S	A	A	A	A	A	A	S	A	S	A	A	A	S	S	S	A	S	S	S	S	S	A	S	S	A	A	S	A	S	A	S	A	S	S	S	A	A	S
137	AX-183867011	1		A	A	S	S	S	A	A	S	A	A	A	A	A	A	S	A	S	A	A	A	S	S	S	A	S	S	S	S	S	A	S	S	A	A	S	A	S	A	S	-	S	S	S	A	A	S
138	AX-183877970	1		A	A	S	S	S	A	A	S	A	A	A	A	A	A	S	A	S	A	A	A	S	S	S	A	S	S	S	S	S	A	S	S	A	A	S	A	S	A	S	A	S	S	S	A	A	S
139	AX-183589758	1		A	A	S	S	S	A	A	S	A	A	A	A	A	A	S	A	S	A	A	A	S	S	S	A	S	S	S	S	S	A	S	S	A	A	S	A	S	A	S	A	S	S	S	A	A	S
140	AX-183885529	1		A	A	H	S	S	A	A	S	A	A	A	A	A	A	S	A	S	A	A	A	S	S	S	A	S	S	S	S	S	A	S	S	A	A	S	A	S	A	S	A	S	S	S	A	A	S
141	AX-183564158	1		A	A	S	S	S	A	A	S	A	A	A	A	A	A	S	A	S	A	A	A	S	S	S	A	S	S	S	S	S	A	S	S	A	A	S	A	S	A	S	A	S	S	S	A	A	S
142	AX-183589720	1		A	A	S	S	S	A	A	S	A	A	A	A	A	A	S	A	S	A	A	A	S	S	S	A	S	S	S	S	S	A	S	S	A	A	S	A	S	A	S	A	S	S	S	A	A	S
143	AX-183589723	1		A	A	S	S	S	A	A	S	A	A	S	A	A	A	S	S	S	A	A	A	S	S	S	A	S	S	S	S	S	A	S	S	A	A	S	A	S	A	S	A	S	S	S	A	A	S
144	AX-183589724	1		A	A	S	S	S	A	A	S	A	A	S	A	A	A	S	S	S	A	A	A	S	S	S	A	S	S	S	S	S	A	S	S	A	A	S	A	S	A	S	A	S	S	S	A	A	S
145	AX-183589727	1		A	A	S	S	S	A	A	S	A	A	S	-	A	A	S	S	S	A	A	A	S	S	S	A	S	S	S	S	S	A	S	S	A	A	S	A	S	A	S	A	S	S	S	A	A	S
146	AX-183589762	1		A	A	S	S	S	A	A	S	A	A	S	A	A	A	S	S	S	A	A	A	S	S	S	A	S	S	S	S	S	A	S	S	A	A	S	A	S	A	S	A	S	S	S	A	A	S
147	AX-183564152	1		A	A	S	S	S	A	A	S	A	A	S	A	A	A	S	S	S	A	A	A	S	S	S	A	S	S	S	S	S	A	S	S	A	A	S	A	S	A	S	A	S	S	S	A	A	S
148	AX-183573475	1		A	A	S	S	S	A	A	S	A	A	S	A	-	A	S	S	S	A	A	A	S	S	S	A	S	S	S	S	S	A	S	S	A	A	S	A	S	A	S	A	S	S	S	A	A	S
149	AX-183861399	1		A	A	S	S	S	A	A	S	A	A	S	A	A	A	S	S	S	A	A	A	S	S	S	A	S	S	S	S	S	A	S	S	A	A	S	A	S	A	S	A	S	S	S	A	A	S
150	AX-183589769	1		A	A	S	S	S	A	A	S	A	A	S	A	A	A	S	S	S	A	A	A	S	S	S	A	S	S	S	S	S	A	S	S	A	A	S	A	S	A	S	A	S	S	S	A	A	S
151	AX-183589770	1		A	A	S	S	S	A	A	S	A	A	S	A	A	A	S	S	S	A	A	A	S	S	S	A	S	S	S	S	S	A	S	S	A	A	S	A	S	A	S	A	S	S	S	A	A	S
152	AX-183867360	1		A	A	S	S	S	A	A	S	A	A	S	A	A	A	S	S	S	A	A	A	S	S	S	A	S	S	S	S	S	A	S	S	A	A	S	A	S	A	S	A	S	S	S	A	A	S
153	AX-183589772	1		A	A	S	S	S	-	A	S	A	A	S	A	A	A	S	S	S	A	A	A	S	S	S	A	S	S	S	S	S	A	S	S	A	A	S	A	S	A	S	A	S	H	S	A	A	S
154	AX-183573143	1		A	A	S	S	S	A	A	S	A	A	S	A	A	A	S	S	S	A	A	A	S	S	S	A	S	S	S	S	S	A	S	S	A	A	S	A	S	A	S	A	S	H	S	A	A	S
155	AX-183575922	1		A	A	S	S	S	A	A	S	A	A	S	A	A	A	S	S	S	A	A	A	S	S	S	A	S	S	S	S	S	A	S	S	A	A	S	A	S	A	S	-	S	H	S	A	A	S
156	AX-183589768	1		A	A	S	S	S	A	A	S	A	A	S	A	A	A	S	S	S	A	A	A	S	S	S	A	S	S	S	S	S	A	S	S	A	A	S	A	S	A	S	A	S	-	S	A	A	S
157	AX-183868163	1		A	A	S	S	S	A	A	S	A	A	S	A	A	A	S	S	S	A	A	A	S	S	S	A	S	S	S	S	S	A	S	S	A	A	S	A	S	A	S	A	S	H	S	A	A	S
158	AX-183564178	1		A	A	S	S	S	A	A	S	A	A	S	A	A	A	S	S	S	A	A	A	S	S	S	A	S	S	-	S	S	A	S	S	A	A	S	A	S	A	S	A	S	H	S	A	A	S
159	AX-183575925	1		A	A	S	S	S	A	A	S	A	A	S	A	A	A	S	S	S	A	A	A	S	S	S	A	S	S	S	S	S	A	S	S	A	A	H	A	S	A	S	A	S	H	S	A	A	S
160	AX-183589776	1		A	A	S	S	S	A	A	S	A	A	S	A	A	A	S	S	S	A	A	A	S	S	S	A	S	S	S	S	S	A	S	S	A	A	S	A	S	A	S	A	S	H	S	A	A	S
161	AX-183573147	1		A	A	S	S	S	A	A	S	A	A	S	A	A	A	S	S	S	A	A	A	S	S	S	A	S	S	S	S	S	A	S	H	A	A	S	A	S	A	S	A	S	H	S	A	A	S
162	AX-183575926	1		A	A	S	S	S	-	A	S	A	A	S	A	A	A	S	S	S	A	A	A	S	S	S	A	S	S	S	S	S	A	S	S	A	A	S	A	S	A	S	A	S	H	S	A	A	S
163	AX-183880053	1		A	A	S	S	S	A	A	S	A	A	S	A	A	A	S	S	S	A	A	A	S	S	S	A	S	S	S	S	S	A	S	S	A	A	S	A	S	A	S	A	S	H	S	A	A	S
164	AX-183589793	1		A	A	S	S	S	A	A	S	A	A	S	A	A	A	S	S	S	A	A	A	S	S	S	A	S	S	S	S	S	A	S	S	A	A	S	A	S	A	S	A	S	H	S	A	A	S
165	AX-183869827	1		A	A	S	S	S	A	A	S	A	A	S	A	A	A	S	S	S	A	A	A	S	S	S	A	S	S	S	S	S	A	S	S	A	A	S	A	S	A	S	A	S	H	S	A	A	S
166	AX-183575928	1		A	A	S	S	S	A	A	S	A	A	S	A	A	A	S	S	S	A	A	A	S	S	S	A	S	S	S	S	S	A	S	S	A	A	S	A	S	A	S	A	S	H	S	A	A	S
167	AX-183589797	1		A	A	S	S	S	A	A	S	A	A	S	A	A	A	S	S	S	A	A	A	S	S	S	A	S	S	S	S	S	A	S	S	A	A	S	A	S	A	S	A	S	-	S	A	A	S
168	AX-183589798	1		A	A	S	S	S	A	A	S	A	A	S	A	A	A	S	S	S	A	A	A	S	S	S	A	S	S	S	S	S	A	S	S	A	A	S	A	S	A	S	A	S	H	S	A	A	S
169	AX-183884966	1		A	A	S	S	S	A	A	S	A	A	S	A	A	A	S	S	S	A	A	A	S	S	S	A	S	S	S	S	S	A	S	S	A	A	S	A	S	A	S	A	S	H	S	A	A	S
170	AX-183866309	1		A	A	S	S	S	H	A	S	A	A	S	A	A	A	S	S	S	A	A	A	S	S	S	A	S	S	S	S	S	A	S	S	A	A	S	A	S	A	S	A	S	H	S	A	A	S
171	AX-183861933	1		A	A	S	S	S	A	A	S	A	A	S	A	A	A	S	S	S	A	A	A	S	S	S	A	S	S	S	S	S	A	S	S	A	A	S	A	S	A	S	A	S	H	S	A	A	S
172	AX-183589808	1		A	A	S	S	S	A	A	S	A	A	S	A	A	A	S	-	S	A	A	A	S	S	S	A	S	S	S	S	S	A	S	S	A	A	S	A	S	A	S	A	S	H	-	A	A	S
173	AX-183883380	1		A	A	S	S	S	A	A	S	A	A	S	A	A	A	S	S	S	A	A	A	S	S	S	A	S	S	S	S	S	A	S	S	A	A	S	A	S	A	S	A	S	H	S	A	A	S
174	AX-183883894	1		A	A	S	S	S	A	A	S	A	A	S	A	A	A	S	S	S	A	A	A	S	S	S	A	S	S	S	S	S	A	S	S	A	A	S	A	S	A	S	A	S	H	S	A	A	S
175	AX-183867760	1		A	A	S	S	S	A	A	S	A	A	S	A	A	A	S	S	S	A	A	A	S	S	S	A	S	S	S	S	S	A	S	S	A	A	S	A	S	A	S	A	S	H	S	A	A	S
176	AX-183888091	1		A	A	S	S	S	A	A	S	A	A	S	A	A	A	S	S	S	A	A	A	S	S	S	A	S	S	S	S	S	A	S	S	A	A	S	A	S	A	S	A	S	H	S	A	A	S
177	AX-183564191	1		A	A	S	S	S	A	A	S	A	A	S	A	A	H	S	S	S	A	A	A	S	S	S	A	S	S	S	S	S	A	S	S	A	A	S	A	S	A	S	A	S	H	S	A	A	S
178	AX-183564192	1		A	A	S	S	S	A	A	S	A	A	S	A	A	A	S	S	S	A	A	A	S	S	S	A	S	S	S	S	S	A	S	S	A	A	S	A	S	A	S	A	S	H	S	A	A	S
179	AX-183564200	1		A	A	S	S	S	A	A	S	A	A	S	A	A	A	S	S	S	A	A	A	S	S	S	A	S	S	S	S	S	A	H	S	A	A	S	A	S	A	S	A	S	H	S	A	A	S
180	AX-183575932	1		A	A	S	S	S	A	A	S	A	A	S	A	A	A	S	S	S	A	A	A	S	S	S	A	S	S	S	S	S	A	H	S	A	A	S	A	S	A	S	A	S	H	S	A	A	S
181	AX-183865565	1		A	A	S	S	S	A	A	S	A	A	S	A	A	A	S	S	S	A	A	A	S	S	S	A	S	S	S	S	S	A	H	S	A	A	S	A	S	A	S	A	S	H	S	A	A	S
182	AX-183575934	1		A	S	S	S	S	S	A	S	A	A	S	A	A	A	S	S	S	A	A	A	S	S	S	A	S	S	S	S	S	A	H	S	A	A	S	A	S	A	S	A	S	H	S	A	A	S
183	AX-183860528	1		A	S	S	S	S	S	A	S	A	A	S	A	A	A	S	S	S	A	A	A	S	S	S	A	S	S	S	S	S	A	H	S	A	A	S	A	S	A	S	A	S	H	S	H	A	S
184	AX-183564196	1		A	S	S	S	S	S	A	S	A	A	S	A	A	A	S	S	S	A	A	A	S	S	S	A	S	S	S	S	S	A	H	S	A	A	S	A	S	A	S	A	S	H	S	A	A	S
185	AX-183863051	1		A	S	S	S	S	S	A	S	A	A	S	A	A	A	S	S	S	A	A	A	S	S	S	A	S	S	S	S	S	A	H	S	A	A	S	A	S	A	S	A	S	H	S	A	A	S
186	AX-183865483	1		A	S	S	S	S	S	A	S	A	A	S	A	A	A	S	S	S	A	A	A	S	S	S	A	S	S	S	S	S	A	H	S	A	A	S	A	S	A	S	A	S	H	S	A	A	S
187	AX-183564195	1		A	S	S	S	S	S	A	S	A	A	S	A	A	A	S	S	S	A	A	A	S	S	S	A	S	S	S	S	S	A	H	S	A	A	S	A	S	A	S	A	S	H	S	A	A	S
188	AX-183875367	7		A	S	S	S	S	S	A	S	A	A	S	A	A	A	S	S	S	A	A	A	S	S	S	A	S	S	S	S	S	A	H	S	A	A	S	A	S	A	S	A	S	H	S	A	A	-
189	AX-183589837	1		A	S	S	S	S	S	A	S	A	A	S	A	A	A	S	S	S	A	A	A	S	S	S	A	S	S	S	S	S	A	H	S	A	A	S	A	S	A	S	A	S	H	S	A	A	S
190	AX-183873553	1		A	S	S	S	S	S	A	S	A	A	S	A	A	A	S	S	S	A	A	A	S	S	S	A	S	S	S	S	S	A	H	S	A	A	S	A	S	A	S	A	H	H	S	A	A	S
191	AX-183575940	1		A	S	S	S	S	S	A	S	A	A	S	A	A	A	S	S	S	A	A	A	S	S	S	A	S	S	S	S	S	A	H	S	A	A	S	A	S	A	S	H	S	H	S	A	A	S
192	AX-183575942	1		A	S	S	S	S	S	A	S	A	A	S	A	A	A	S	S	S	A	A	A	S	S	S	A	S	S	S	S	S	A	H	S	A	A	S	A	S	A	S	A	S	H	S	A	A	S
193	AX-183638310	1		A	S	S	S	S	S	A	S	A	A	S	A	A	A	S	S	S	A	A	A	S	S	S	A	S	S	S	S	S	A	H	S	A	A	S	A	S	A	S	A	S	H	S	A	A	S
194	AX-183564203	1		A	S	S	S	S	-	A	S	A	A	S	A	A	A	S	S	S	A	A	A	S	S	S	A	S	S	S	S	S	A	H	S	A	A	S	A	S	A	S	A	S	H	S	A	A	S
195	AX-183637037	1		A	S	S	S	S	S	A	S	A	A	S	A	A	A	S	S	S	A	A	A	S	S	S	A	S	S	S	S	S	A	H	S	A	A	S	A	S	A	S	A	S	H	S	A	-	S
196	AX-183861962	1		-	S	S	S	S	S	A	S	A	A	S	A	A	A	S	S	S	A	A	A	S	S	S	A	S	S	S	S	S	A	S	S	A	A	S	A	S	A	S	A	S	S	S	A	A	S
197	AX-183564205	1		A	S	S	S	S	S	A	S	A	A	S	A	A	A	S	S	S	A	A	A	S	S	S	A	S	S	S	S	S	A	H	S	A	A	S	A	S	A	S	A	S	H	S	A	A	S
198	AX-183861808	1		A	S	S	S	S	S	A	S	A	A	S	A	A	A	S	S	S	A	A	A	S	S	S	A	S	S	S	S	S	A	H	S	A	A	S	A	S	A	S	A	S	H	S	A	A	S
199	AX-183589852	1		A	S	S	S	S	S	A	S	A	A	S	A	A	A	S	S	S	A	A	A	S	S	S	A	S	S	S	S	S	A	A	S	A	A	S	A	S	A	S	A	S	H	S	A	A	S
200	AX-183589853	1		A	S	S	S	H	S	A	S	A	A	S	A	A	A	S	S	S	A	A	A	S	S	S	A	S	S	S	S	S	A	H	S	A	A	S	H	S	A	S	A	S	H	S	A	A	S
201	AX-183870141	1		A	S	S	S	S	S	A	S	A	A	S	A	A	A	S	S	S	A	A	A	S	S	S	A	S	S	-	S	S	A	H	S	A	A	S	A	S	A	S	A	S	H	S	A	A	S
202	AX-183887063	1		A	S	S	S	S	S	A	S	A	A	S	A	A	A	S	S	S	A	A	A	S	S	S	A	S	S	S	S	S	A	H	S	A	A	S	A	S	A	S	A	S	H	S	A	A	S
203	AX-183889439	1		A	S	S	S	S	S	-	S	A	A	S	A	A	A	S	S	S	A	A	A	S	S	S	A	S	S	S	S	S	A	H	S	A	A	S	A	S	A	S	-	S	H	S	A	A	S
204	AX-183887615	1		A	S	S	S	S	S	A	S	A	-	S	A	A	A	S	S	S	A	A	A	S	S	S	A	S	S	S	S	S	A	-	S	A	A	S	H	S	A	H	H	S	-	S	A	A	S
205	AX-183589857	1		A	S	S	S	S	S	A	S	A	A	S	A	A	A	S	S	S	A	A	A	S	S	S	A	S	S	S	S	S	A	H	S	A	A	S	A	S	A	S	A	S	H	S	A	A	S
206	AX-183582425	1		A	S	S	S	S	S	A	S	A	A	S	A	A	A	S	S	S	A	A	A	S	S	S	A	S	S	S	S	S	A	-	S	A	A	S	A	S	A	S	A	S	-	S	A	A	S
207	AX-183636462	1		A	S	S	S	S	S	A	S	A	A	S	A	A	A	S	S	S	A	A	A	S	S	S	A	S	S	S	S	S	A	S	S	A	-	S	-	S	-	S	A	S	S	S	A	A	S
208	AX-183873928	1		A	S	S	S	S	S	A	S	A	A	S	A	A	A	S	S	S	A	A	A	S	S	S	A	S	S	S	S	S	A	-	A	A	A	S	A	S	A	A	A	S	-	S	A	A	S
209	AX-183875506	1		H	S	S	S	S	S	A	S	A	A	S	A	A	A	S	S	S	A	A	A	S	S	S	A	S	S	S	S	S	A	-	A	A	A	S	A	S	A	A	A	S	S	S	H	A	S
210	AX-183589866	1		A	S	S	S	S	S	A	S	A	A	S	A	A	A	S	S	S	A	A	A	S	S	S	A	S	S	S	S	S	A	H	A	A	A	S	A	S	A	A	A	S	-	S	A	A	S
211	AX-183885530	1		A	S	S	S	S	S	A	S	A	A	S	A	A	A	S	S	S	A	A	A	S	S	S	A	S	S	S	S	S	A	-	A	A	A	S	A	S	A	A	A	S	-	S	A	A	S
212	AX-183564212	1		A	S	S	S	S	S	A	S	A	A	S	A	A	A	S	S	S	A	A	A	S	S	S	A	S	S	S	S	S	A	H	A	A	A	S	A	S	A	A	A	S	H	S	A	A	S
213	AX-183875576	1		A	S	S	S	S	S	A	S	A	A	S	A	A	A	S	S	S	A	A	A	S	S	S	A	S	S	S	S	S	A	-	A	A	A	S	A	S	A	A	-	S	-	S	A	A	S
214	AX-183580903	1		A	S	S	S	S	S	A	S	A	A	S	A	A	A	S	S	S	A	A	A	S	S	A	A	S	S	S	S	S	A	A	A	A	A	S	H	S	A	A	A	S	H	S	A	A	S
215	AX-183979597	1		A	S	S	S	S	S	A	S	A	A	S	A	A	A	S	S	S	A	A	A	S	S	A	A	S	S	S	S	S	A	A	A	A	A	S	A	S	A	A	A	S	H	S	A	A	S
216	AX-183894179	1		A	S	S	S	S	S	A	S	A	A	S	A	A	A	S	S	S	A	A	A	S	S	A	A	S	S	S	S	S	A	A	A	A	A	S	A	S	A	A	A	S	H	S	A	A	S
217	AX-183575949	1		A	S	S	S	S	S	A	S	A	A	S	A	A	A	S	S	S	A	A	A	S	S	A	A	S	S	S	S	S	A	A	A	A	A	S	A	S	A	A	A	S	-	S	A	A	S
218	AX-183979547	1		A	S	S	S	S	S	A	S	A	A	S	A	A	A	S	S	S	A	A	A	S	S	A	A	S	S	S	S	S	A	A	A	A	A	S	A	S	A	A	A	S	H	S	A	A	S
219	AX-183636002	1		A	S	S	S	S	S	A	S	A	A	S	A	A	A	S	S	S	A	A	A	S	S	A	A	S	S	S	S	S	A	A	A	A	A	S	A	S	A	A	A	S	H	S	A	A	S
220	AX-183890737	1		A	S	S	S	S	S	-	S	A	A	S	A	A	A	S	S	S	A	A	A	S	S	A	A	S	S	S	S	S	A	A	A	A	A	S	A	S	A	A	A	S	H	S	A	A	S
221	AX-183635997	1		A	S	S	S	S	S	A	S	A	A	S	A	A	A	S	S	S	A	A	A	S	S	A	A	S	S	S	S	S	A	A	A	A	A	S	A	S	A	A	A	S	H	S	A	A	S
222	AX-183635343	1		A	S	S	S	S	S	A	S	A	A	S	A	A	A	S	S	S	A	A	A	S	S	A	A	S	S	S	S	S	A	A	A	A	A	S	A	S	A	A	A	S	-	S	A	A	S
223	AX-183875065	1		A	S	S	S	S	S	A	S	A	A	S	A	A	A	S	S	S	A	A	A	S	S	A	A	S	S	S	S	S	A	A	A	A	A	S	A	S	A	A	A	S	-	S	A	A	S
224	AX-183881118	1		A	S	S	S	S	S	A	S	A	A	S	A	A	A	S	S	S	A	A	A	S	S	A	A	S	S	S	S	S	A	A	A	A	A	S	A	S	A	A	A	S	H	S	A	A	S
225	AX-183564217	1		A	S	S	S	S	S	A	S	A	A	S	A	A	A	S	S	S	A	A	A	S	S	A	A	S	S	S	S	S	A	A	A	A	A	S	A	S	A	A	A	S	-	S	A	A	S
226	AX-183589895	1		A	S	S	S	S	-	A	S	A	A	S	A	A	A	S	S	S	A	A	A	S	S	A	A	S	S	S	S	S	A	A	A	A	A	S	A	S	-	A	A	S	-	S	-	A	S
227	AX-183867029	1		A	S	S	S	S	S	A	S	A	A	S	A	A	A	S	S	S	A	A	A	S	S	A	A	S	S	S	S	S	A	A	A	A	A	S	A	S	A	A	A	S	-	S	A	A	S
228	AX-183876519	1		A	S	S	S	S	S	A	S	A	A	S	A	A	-	S	S	S	A	A	A	S	S	A	A	S	S	S	S	S	A	A	A	A	A	S	A	S	A	A	-	S	H	S	A	A	S
229	AX-183564216	1		A	S	S	S	S	S	A	S	A	A	S	H	A	A	S	S	S	A	A	A	S	S	A	A	S	S	S	S	S	A	A	A	A	A	S	A	S	A	A	A	S	H	S	A	A	S
230	AX-183893922	1		A	S	S	S	S	S	-	S	A	A	S	H	A	A	S	S	S	A	A	A	S	S	A	A	S	S	S	S	S	A	A	A	A	A	S	A	S	A	A	A	S	H	S	A	A	S
231	AX-183865108	1		A	S	S	S	S	S	A	S	A	A	S	H	A	A	S	S	S	A	A	A	S	S	A	A	S	S	S	S	S	A	A	A	A	A	S	A	S	A	A	A	S	H	S	A	A	S
232	AX-183564219	1		A	S	S	S	S	S	A	S	A	A	S	H	A	A	S	S	S	A	A	A	S	S	A	A	S	S	S	S	S	A	A	A	A	A	S	A	S	A	A	A	S	H	S	A	A	S
233	AX-183575952	1		A	S	S	S	S	S	A	S	A	A	S	H	A	A	S	S	S	A	A	A	S	S	A	A	S	S	S	S	S	A	A	A	A	A	S	A	S	A	A	A	S	H	S	A	A	S
234	AX-183564221	1		A	S	S	S	S	S	A	S	A	A	S	H	A	A	S	S	S	A	A	A	S	S	A	A	S	S	S	S	S	A	A	A	A	A	S	A	S	A	A	A	S	H	S	A	A	S
235	AX-183875577	1		A	S	S	S	S	S	A	S	A	A	S	-	A	A	S	S	S	A	A	A	S	S	A	A	S	S	S	S	S	A	A	A	A	A	S	A	S	A	A	A	S	-	S	A	A	S
236	AX-183889899	1		A	S	S	S	S	S	A	S	A	A	S	H	A	A	S	S	S	A	A	A	S	S	A	A	S	S	S	S	S	A	A	A	A	A	S	A	S	A	A	A	S	-	S	A	A	S
237	AX-183860644	1		A	S	S	S	S	S	A	S	A	A	S	H	A	A	S	S	S	A	A	A	S	S	A	A	S	S	S	S	S	A	A	A	A	A	S	A	S	A	A	A	S	H	S	A	A	S
238	AX-183866408	1		A	S	S	S	S	S	A	S	A	A	S	H	A	A	S	S	S	A	A	A	S	S	A	A	S	S	S	S	S	A	A	A	A	A	S	A	S	A	A	A	S	H	S	A	A	S
239	AX-183580879	1		A	S	S	S	S	S	A	S	A	A	S	H	A	A	S	S	S	A	A	A	S	S	A	A	S	S	S	S	S	A	A	A	A	A	S	A	S	A	A	A	S	-	S	A	A	S
240	AX-183635794	1		A	S	S	S	S	S	A	S	A	A	S	H	A	A	S	S	S	A	A	A	S	S	A	A	S	S	S	S	S	A	A	A	A	A	S	A	S	A	A	A	S	H	S	A	A	S
241	AX-183862932	1		A	S	S	S	S	S	A	S	A	A	S	H	A	A	S	S	S	A	A	A	S	S	A	A	S	S	S	S	S	A	A	A	A	A	S	A	S	A	A	A	S	-	S	A	A	S
242	AX-183564229	1		A	S	S	S	S	S	A	S	A	A	S	H	A	A	S	S	S	A	A	A	S	S	A	A	S	S	S	S	S	A	A	A	A	A	S	S	S	A	A	A	S	-	S	A	A	S
243	AX-183564230	1		A	S	S	S	S	S	A	S	A	A	S	H	A	A	S	S	S	A	A	A	S	S	A	A	S	S	S	S	S	A	A	A	A	A	S	S	S	A	A	A	S	H	S	A	A	S
244	AX-183862007	1		A	S	S	S	S	S	A	S	A	A	S	H	A	A	S	S	S	A	A	A	S	S	A	A	S	S	S	S	S	A	A	A	A	A	S	S	S	A	A	A	S	A	S	A	A	S
245	AX-183882847	1		A	S	S	S	S	S	A	S	A	A	S	H	A	A	S	S	S	A	A	A	S	S	A	A	S	S	S	S	S	A	A	A	A	A	S	A	S	A	A	A	S	H	S	A	A	S
246	AX-183564234	1		A	S	S	S	S	S	A	S	A	A	S	H	A	A	S	S	S	A	A	A	S	S	A	A	S	S	S	S	S	A	A	A	A	A	S	A	S	A	A	A	S	H	S	A	A	S
247	AX-183867667	1		A	S	S	S	S	S	A	S	A	A	S	H	A	A	S	S	S	A	A	A	S	S	A	A	S	S	S	S	S	A	A	A	A	A	S	A	S	A	A	A	S	H	S	A	A	S
248	AX-183864052	1		A	S	S	S	S	S	A	S	A	A	S	H	A	A	S	S	S	A	A	A	S	S	A	A	S	S	S	S	S	A	A	A	A	A	S	A	S	A	A	A	S	-	S	A	A	S
249	AX-183861161	1		A	S	S	S	S	S	A	S	A	A	S	H	A	A	S	S	S	A	A	A	S	S	A	A	S	S	S	S	S	A	A	A	A	A	S	A	S	A	A	A	S	H	S	A	A	S
250	AX-183861635	1		A	S	S	S	S	S	A	S	A	A	S	H	A	A	S	S	S	A	A	A	S	S	A	A	S	S	S	S	S	A	A	A	A	A	S	A	S	A	A	A	S	-	S	A	A	S
251	AX-183573164	1		A	S	S	S	S	S	A	S	A	A	S	-	A	A	S	S	S	A	A	A	S	S	A	A	S	S	S	S	S	A	A	A	A	A	S	A	S	A	A	A	S	-	S	A	A	S
252	AX-183575966	1		A	S	S	S	S	S	A	S	A	A	S	H	A	A	S	S	S	A	A	A	S	S	A	A	S	S	S	S	S	A	A	A	A	A	S	A	S	A	A	A	S	H	S	A	A	S
253	AX-183573166	1		A	S	S	S	S	S	A	S	A	A	S	H	A	A	S	S	S	A	A	A	S	S	A	A	S	S	S	S	S	A	A	A	A	A	S	A	S	A	A	A	S	H	S	A	A	S
254	AX-183861202	1		A	S	S	S	S	S	A	S	A	A	S	H	A	A	S	S	S	A	A	A	S	S	A	A	S	S	S	S	S	A	A	A	A	A	S	A	S	A	A	A	S	H	S	A	A	S
255	AX-183860813	1		A	S	S	S	S	S	A	S	A	A	S	A	A	A	S	S	S	A	A	A	S	S	A	A	S	S	S	S	S	A	A	A	A	A	S	A	S	A	A	A	S	A	S	A	A	S
256	AX-183888005	1		A	S	S	S	S	S	A	S	A	A	S	H	A	-	S	S	S	A	A	A	S	S	A	A	S	S	S	S	S	A	A	A	A	A	S	A	S	A	A	A	S	H	S	A	A	S
257	AX-183860923	1		A	S	S	S	S	S	A	S	A	A	S	H	A	A	S	S	S	A	A	A	S	S	A	A	S	S	S	S	S	A	A	A	A	A	S	A	S	A	A	A	S	H	S	A	A	S
258	AX-183870923	1		A	S	S	S	S	S	A	S	A	A	S	H	A	A	S	S	S	A	A	A	S	S	A	A	S	S	S	S	S	A	A	A	A	A	S	A	S	A	A	H	S	H	S	A	A	S
259	AX-183589935	1		A	S	S	S	S	S	A	S	A	A	S	H	A	A	S	S	S	A	A	A	S	S	A	A	S	S	S	S	S	A	A	A	A	A	S	A	S	A	A	A	S	H	S	A	A	S
260	AX-183589951	1		A	S	S	S	S	S	A	S	A	A	S	H	A	A	S	S	S	A	A	A	S	S	A	A	S	S	S	S	S	A	A	A	A	A	S	A	S	A	A	A	S	H	S	A	A	S
261	AX-183589950	1		A	S	S	S	S	S	A	S	A	A	S	H	A	A	S	S	S	A	A	A	S	S	A	A	S	S	S	S	S	A	A	A	A	A	S	A	S	A	A	A	S	H	S	A	A	S
262	AX-183868189	1		A	S	S	S	S	S	A	S	A	A	S	H	A	A	S	S	S	A	A	A	S	S	A	A	S	S	S	S	S	A	A	A	A	A	S	A	S	A	A	A	S	H	S	A	A	S
263	AX-183893540	1		A	S	S	S	S	S	A	S	-	A	S	H	H	A	S	S	S	A	A	A	S	S	A	A	S	S	S	S	S	A	A	A	A	A	S	A	S	A	A	H	S	H	S	A	A	S
264	AX-183575969	1		A	S	S	S	S	S	A	S	A	A	S	H	A	A	S	S	S	A	A	A	S	S	A	A	S	S	S	S	S	A	A	A	A	A	S	A	S	A	A	A	S	H	S	A	A	S
265	AX-183589958	1		A	S	S	S	S	S	A	S	A	A	S	H	A	A	S	S	S	A	A	A	S	S	A	A	S	S	S	S	S	A	A	A	A	A	S	A	S	A	A	A	S	H	S	A	A	S
266	AX-183861275	1		A	S	S	S	S	S	A	S	A	A	S	H	A	A	S	S	S	A	A	A	S	S	A	A	S	S	S	S	S	A	A	S	A	A	S	A	S	A	S	A	S	H	S	A	A	S
267	AX-183575971	1		A	S	S	S	S	S	A	S	A	A	S	H	A	A	S	S	S	A	A	A	S	S	A	A	S	S	S	S	S	A	A	S	A	A	S	A	S	A	S	A	S	H	S	A	A	S
268	AX-183890362	1		A	S	S	S	S	-	A	S	A	A	S	H	A	A	S	S	S	A	A	A	S	S	A	A	S	S	S	S	S	A	A	S	A	A	S	A	S	A	S	A	S	H	S	A	A	S
269	AX-183589962	1		A	S	S	S	S	S	A	S	A	A	S	-	A	A	S	S	S	A	A	A	S	S	A	A	S	S	S	S	S	A	A	S	A	A	S	A	S	A	S	A	S	H	S	A	A	S
270	AX-183572604	1		A	S	S	S	S	S	A	S	A	A	-	S	A	A	S	S	S	A	A	A	S	S	A	A	S	-	S	S	S	A	A	S	A	A	S	A	S	A	S	A	S	H	S	A	A	S
271	AX-183573668	1		A	S	S	S	S	S	A	S	A	A	S	H	A	A	S	S	S	A	A	A	S	S	A	A	S	S	S	S	S	A	A	S	A	A	S	A	S	A	S	A	S	H	S	A	A	S
272	AX-183884428	1		A	S	S	S	S	S	A	S	A	A	S	H	A	A	S	S	S	A	A	A	S	S	A	A	S	S	S	S	S	A	A	S	A	A	S	A	S	A	S	A	S	-	S	A	A	S
273	AX-183863522	1		A	S	S	S	S	S	A	S	A	A	S	A	A	A	S	S	S	A	A	A	S	S	A	A	S	S	S	S	S	A	A	S	A	A	S	A	S	A	S	A	S	-	S	A	A	S
274	AX-183564238	1		A	S	S	S	S	S	A	S	A	A	S	H	A	A	S	S	S	-	A	A	S	S	A	A	S	S	S	S	S	A	A	S	A	A	S	A	S	A	S	A	S	H	S	-	A	S
275	AX-183589975	1		A	S	S	S	S	S	A	S	A	A	S	H	A	A	S	S	S	A	A	A	S	S	A	A	S	S	S	S	S	A	A	S	A	A	S	A	S	A	S	A	S	H	S	A	A	S
276	AX-183861414	1		A	S	S	S	S	S	A	S	A	A	S	H	A	A	S	S	S	A	A	A	S	S	A	A	S	S	S	S	S	A	A	S	A	A	S	A	S	A	S	A	S	H	S	A	A	S
277	AX-183589988	1		A	S	S	S	S	S	A	S	A	A	S	H	A	A	S	S	S	A	A	A	S	S	A	A	S	S	S	S	S	A	A	S	A	A	S	A	S	A	S	A	S	H	S	A	A	S
278	AX-183589984	1		A	S	S	S	S	S	A	S	A	A	S	-	A	A	S	S	S	A	A	A	S	S	A	A	S	S	S	S	S	A	A	S	A	A	S	A	S	A	S	-	S	-	S	A	A	S
279	AX-183589981	1		A	S	S	S	-	S	A	S	A	A	S	H	A	A	S	S	S	A	A	A	S	S	A	A	S	S	S	S	S	A	A	S	A	A	-	A	S	A	S	A	S	H	S	A	A	S
280	AX-183573445	1		A	S	S	S	S	S	A	S	A	A	S	H	A	A	S	S	S	A	A	A	S	S	A	A	S	S	S	S	S	A	A	S	A	A	S	A	S	A	S	A	S	H	S	A	A	S
281	AX-183564249	1		A	S	S	S	S	S	A	S	A	A	S	H	A	A	S	S	S	A	A	A	S	S	A	A	S	S	S	S	S	A	A	S	A	A	S	A	S	A	S	A	S	H	S	A	A	S
282	AX-183862369	1		A	S	S	S	S	S	A	S	A	A	S	-	A	A	S	S	S	A	A	A	S	S	A	A	S	S	S	S	S	A	A	S	A	A	S	A	S	A	S	A	S	S	S	A	A	S
283	AX-183563149	1		A	S	S	S	S	S	A	S	A	A	S	H	A	A	S	S	S	A	A	A	S	S	A	A	S	S	S	S	S	A	A	S	A	A	S	A	S	A	S	A	S	H	S	A	A	S
284	AX-183562853	1		A	S	S	S	S	S	A	S	A	A	S	H	A	A	S	S	S	A	A	A	S	S	A	A	S	S	S	S	S	A	A	-	A	A	S	A	S	A	S	A	S	H	S	A	A	S
285	AX-183866122	1		A	S	S	S	S	S	A	S	A	A	S	H	A	A	S	S	S	A	A	A	S	S	A	A	S	S	S	S	S	A	A	S	A	A	S	A	S	A	S	A	S	H	S	A	A	S
286	AX-183862182	1		A	S	S	S	S	S	A	S	A	A	S	H	A	A	S	S	S	A	A	A	S	S	A	A	S	S	S	S	S	A	A	S	A	A	S	A	S	A	S	A	S	-	S	A	A	S
287	AX-183564257	1		A	S	S	S	S	S	A	S	A	A	S	H	A	A	S	S	S	A	A	A	S	S	A	A	S	S	S	S	S	A	A	S	A	A	S	A	S	A	S	A	S	H	S	A	A	S
288	AX-183885905	1		A	S	S	S	S	S	A	S	A	A	S	H	A	A	S	S	S	A	A	A	S	S	A	A	S	S	S	S	S	A	A	S	A	A	S	A	S	A	S	A	S	H	S	A	A	S
289	AX-183862728	1		A	S	S	S	S	S	A	S	A	A	S	H	A	A	S	S	S	A	A	A	S	S	A	A	S	S	S	S	S	A	A	S	A	A	S	A	S	A	S	A	S	H	S	A	A	S
290	AX-183590029	1		A	S	S	S	S	S	A	S	A	A	S	H	A	A	S	S	S	A	A	A	S	S	A	A	S	S	S	S	S	A	A	S	A	A	S	A	S	A	S	A	S	H	S	A	A	S
291	AX-183881703	1		A	S	S	S	S	S	A	S	A	A	S	H	A	A	S	S	S	A	A	A	S	S	A	A	S	S	S	S	S	A	A	S	A	A	S	A	S	A	S	-	S	S	S	A	A	S
292	AX-183573075	1		A	S	S	S	S	S	A	S	A	A	S	H	A	A	S	S	S	A	A	A	S	S	A	A	S	S	S	S	S	A	A	S	A	A	S	A	S	A	S	A	S	H	S	A	A	S
293	AX-183573140	1		A	S	S	S	S	S	A	S	A	A	S	H	A	A	S	S	S	A	A	A	S	S	A	A	S	S	S	S	S	A	A	S	A	A	S	A	S	A	S	A	S	H	S	A	A	S
294	AX-183867459	1		A	S	S	S	S	S	A	S	A	A	S	H	A	A	S	S	S	A	A	A	S	S	A	A	S	S	S	S	S	A	A	S	A	A	S	A	S	A	S	A	S	H	S	A	A	S
295	AX-183887618	1		A	S	S	S	S	S	-	S	A	A	S	-	A	A	S	S	S	A	A	A	S	S	A	A	S	S	S	S	S	A	A	S	A	A	S	A	S	A	S	A	S	-	S	A	A	S
296	AX-183564263	1		A	-	-	S	S	S	A	S	A	A	S	H	A	A	S	S	S	A	A	A	S	S	A	A	S	S	S	S	S	A	A	S	A	A	S	A	S	A	S	A	S	-	S	A	A	S
297	AX-183862208	1		A	S	S	S	S	S	A	S	A	A	S	H	A	A	S	S	S	A	A	A	S	S	A	A	S	S	S	S	S	A	A	S	A	A	S	A	S	A	S	-	S	H	S	A	A	S
298	AX-183575978	1		A	S	S	S	S	S	A	S	A	A	S	H	A	A	S	S	S	A	A	A	S	S	A	A	S	S	S	S	S	A	A	S	A	A	S	A	S	A	S	A	S	H	S	A	A	S
299	AX-183880055	1		A	S	S	S	S	S	A	S	A	A	S	H	A	A	S	S	S	A	A	A	S	S	A	A	S	S	S	S	S	A	A	S	A	A	S	A	S	A	S	A	S	H	S	A	A	S
300	AX-183590018	1		A	S	S	S	S	S	A	S	A	A	S	H	A	A	S	S	S	A	A	A	S	S	A	A	S	S	S	S	S	A	A	S	A	A	S	A	S	A	S	A	S	H	-	A	A	S
301	AX-183879536	1		A	S	S	S	S	S	A	S	A	A	S	H	A	A	S	S	S	A	A	A	S	S	A	A	S	S	S	S	S	A	A	S	A	A	S	A	S	A	S	A	S	-	S	A	A	S
302	AX-183590022	1		A	S	S	S	S	S	A	S	A	A	S	H	A	A	S	S	S	A	A	A	S	S	A	A	S	S	S	S	S	A	A	S	A	A	S	A	S	A	S	A	S	H	S	A	A	S
303	AX-183573448	1		A	S	-	S	S	S	A	S	A	A	S	-	A	A	S	S	S	A	A	A	S	S	A	A	S	S	S	S	A	A	A	S	A	A	S	A	S	A	S	A	S	-	S	A	A	S
304	AX-183564266	1		A	S	S	S	S	S	A	S	A	A	S	-	A	A	S	S	S	A	A	A	S	S	A	A	S	S	S	S	A	A	A	S	A	A	S	A	S	A	S	A	S	H	S	A	A	S
305	AX-183573449	1		A	S	S	S	S	S	A	S	A	A	S	H	A	A	S	S	S	A	A	A	S	S	A	A	S	S	S	S	A	A	A	S	A	A	S	A	S	A	S	A	S	H	S	A	A	S
306	AX-183869050	1		A	S	S	S	S	S	A	S	A	A	S	H	A	A	S	S	S	A	A	A	S	S	A	A	S	S	S	S	A	A	A	S	A	A	S	A	S	A	S	A	S	H	S	A	A	S
307	AX-183564269	1		A	S	S	S	S	S	A	S	A	A	S	H	A	A	S	S	S	A	A	A	S	S	A	A	S	S	S	S	A	A	A	S	A	A	S	A	S	A	S	A	S	H	S	A	A	S
308	AX-183575987	1		A	S	S	S	S	S	A	S	A	A	S	H	A	A	S	S	S	A	A	A	S	S	A	A	S	S	S	S	A	A	A	S	A	A	S	A	S	A	S	A	S	H	S	A	A	S
309	AX-183864896	1		A	S	S	S	S	S	A	S	A	A	S	H	A	A	S	S	S	A	A	A	S	S	A	A	S	S	S	S	A	A	A	S	A	A	S	A	S	A	S	A	S	H	S	A	A	S
310	AX-183883381	1		A	S	S	S	S	S	A	S	A	A	S	H	A	A	S	S	S	A	A	A	S	S	A	A	S	S	S	S	A	A	A	S	A	A	S	A	S	A	S	A	S	H	S	A	A	S
311	AX-183564268	1		A	S	S	S	S	S	A	S	A	A	S	H	A	A	S	S	S	A	A	A	S	S	A	A	S	S	S	S	A	A	A	S	A	A	S	A	S	A	S	A	S	H	S	A	A	S
312	AX-183862604	1		A	S	S	S	S	S	A	S	A	A	S	H	A	A	S	S	S	A	A	A	S	S	A	A	S	S	S	S	A	A	A	S	A	A	S	A	S	A	S	A	S	H	S	A	A	S
313	AX-183573451	1		A	S	S	S	S	S	A	S	A	A	S	H	A	A	S	S	S	A	A	A	S	S	A	A	S	S	S	S	A	A	A	S	A	A	S	A	S	A	S	A	S	H	S	A	A	S
314	AX-183864257	1		A	S	S	S	S	S	A	S	A	A	-	H	A	A	S	S	S	A	A	A	S	S	A	A	S	S	S	S	A	A	A	S	A	A	S	A	S	A	S	A	S	H	S	A	A	S
315	AX-183868719	1		A	S	S	S	S	S	A	S	A	A	S	H	A	A	S	S	S	A	A	A	S	S	A	A	S	S	S	S	A	A	A	S	A	A	S	A	S	A	S	A	S	H	S	A	A	S
316	AX-183573450	1		A	S	S	S	S	S	A	S	A	A	S	H	A	A	S	S	S	A	A	A	S	S	A	A	S	S	S	S	A	A	A	S	A	A	S	A	S	A	S	A	S	H	S	A	A	S
317	AX-183575989	1		A	S	S	S	S	S	A	S	A	A	S	S	A	A	S	S	S	A	A	A	S	S	A	A	S	S	S	S	A	A	A	S	A	A	S	A	S	A	S	A	S	H	S	A	A	S
318	AX-183872221	1		A	S	S	S	S	S	A	S	A	A	S	H	A	A	S	S	S	A	A	A	S	S	A	A	S	S	S	S	A	A	A	S	A	A	S	A	S	A	S	A	S	H	S	A	A	S
319	AX-183582353	1		A	S	S	S	S	S	A	S	A	A	S	-	A	A	-	S	S	A	A	A	S	S	-	A	S	S	S	S	A	A	A	S	A	A	S	A	S	A	S	A	S	H	S	A	A	S
320	AX-183862510	1		A	S	S	S	S	S	A	S	A	A	S	H	A	A	S	S	S	A	A	A	S	S	A	A	S	S	S	S	A	A	A	S	A	A	S	A	S	A	S	A	S	-	S	A	A	S
321	AX-183575995	1		A	S	S	S	S	S	A	S	A	A	S	H	A	A	S	S	S	A	A	A	S	S	A	A	S	S	S	S	A	A	A	S	A	A	S	A	S	A	S	A	S	H	S	A	A	S
322	AX-183573430	1		A	S	S	S	S	S	A	S	A	A	S	H	A	A	S	S	S	A	A	A	S	S	A	A	S	S	S	S	A	A	A	S	A	A	S	A	S	A	S	A	S	H	S	A	A	S
323	AX-183865394	1		A	S	S	S	S	S	A	S	A	A	S	H	A	A	A	S	S	A	A	A	S	S	A	A	S	S	S	S	A	A	A	S	A	A	S	A	S	A	S	A	S	H	S	A	A	S
324	AX-183883382	1		A	S	S	S	S	S	A	S	A	A	S	-	A	A	A	S	S	A	A	A	S	S	A	A	S	S	S	S	A	A	A	S	A	A	S	A	S	A	S	A	S	-	S	A	A	S
325	AX-183590063	1		A	S	S	S	S	S	A	S	A	A	S	H	A	A	A	S	S	A	A	A	S	S	A	A	S	S	S	S	A	A	A	S	A	A	S	A	S	A	S	A	S	H	S	A	A	S
326	AX-183573677	1		A	S	S	S	S	S	A	S	A	A	S	H	A	A	A	S	S	A	A	A	S	S	A	A	S	S	S	S	A	A	A	S	A	A	S	A	S	A	S	A	S	H	S	A	A	S
327	AX-183576001	1		A	S	S	S	S	S	A	S	A	A	S	-	A	A	A	S	S	A	A	A	S	S	A	A	S	S	-	S	A	A	A	S	A	A	S	A	-	A	S	A	S	S	S	A	A	S
328	AX-183862454	1		A	S	S	S	S	S	A	S	A	A	S	H	A	A	A	S	S	A	A	A	S	S	A	A	S	S	S	S	A	A	A	S	A	A	S	A	S	A	S	A	S	H	S	A	A	S
329	AX-183876062	1		A	S	S	S	S	S	A	S	A	A	S	H	A	A	A	S	S	A	A	A	S	S	A	A	S	S	S	S	A	A	A	S	A	A	S	A	S	A	S	A	S	-	S	A	A	S
330	AX-183574861	1		A	S	S	S	S	S	A	S	A	A	S	H	A	A	A	S	S	A	A	A	S	S	A	A	S	S	S	S	A	A	A	S	A	A	S	A	S	A	S	A	S	H	S	A	A	S
331	AX-183590093	1		A	S	S	S	S	S	A	S	A	A	S	H	A	A	A	S	S	A	A	A	S	S	A	A	S	S	S	S	A	A	A	S	A	A	S	A	S	A	S	A	S	H	S	A	A	S
332	AX-183574862	1		A	S	S	S	S	-	A	S	A	A	S	H	A	A	A	S	S	A	A	A	S	S	A	A	S	S	S	S	A	A	A	S	A	A	S	A	S	A	S	A	S	H	S	A	A	S
333	AX-183867373	1		A	S	S	S	S	S	A	S	A	A	S	H	A	A	A	S	S	A	A	A	S	S	A	A	S	S	S	S	A	A	A	S	A	A	S	A	S	A	S	-	S	H	S	A	A	S
334	AX-183564284	1		A	S	S	S	S	S	A	S	A	A	S	H	A	A	A	S	S	A	A	A	S	S	A	A	S	S	S	S	A	A	A	S	A	A	S	-	S	A	S	A	S	H	S	A	A	S
335	AX-183590099	1		A	S	S	S	S	S	A	S	A	A	S	H	A	-	A	S	S	H	A	A	S	S	A	A	S	S	S	S	A	A	A	S	A	A	S	A	S	A	S	A	H	H	S	A	A	S
336	AX-183590100	1		A	S	S	S	S	S	A	S	A	A	S	A	A	A	A	S	S	A	A	A	S	S	A	A	S	S	S	S	A	A	A	S	A	A	S	A	S	A	S	-	S	H	S	A	A	S
337	AX-183590128	1		A	S	S	S	S	S	A	S	A	A	S	A	A	A	A	S	S	A	A	A	S	S	A	A	S	S	S	S	A	A	A	S	A	A	S	A	S	A	S	A	S	-	S	A	A	S
338	AX-183866409	1		A	S	S	S	S	S	A	S	A	A	S	A	A	A	A	S	S	A	A	A	S	S	A	A	S	S	S	S	A	A	A	S	A	A	S	A	S	A	S	A	S	-	S	A	A	S
339	AX-183573679	1		-	S	S	S	S	S	A	S	A	A	S	A	A	A	A	S	S	A	A	A	S	S	A	A	S	S	S	S	A	A	A	S	A	A	S	A	S	A	S	H	S	S	S	A	A	S
340	AX-183590125	1		A	S	S	S	S	S	A	S	A	A	S	A	A	A	A	S	S	A	A	A	S	S	A	A	S	S	S	S	A	A	A	S	A	A	S	A	S	A	S	A	S	-	S	A	A	S
341	AX-183860820	1		A	S	S	S	S	S	A	S	A	A	S	A	A	A	A	S	S	A	A	A	S	S	A	A	S	S	S	S	A	A	A	S	A	A	S	A	S	A	S	A	S	H	S	A	A	S
342	AX-183573684	1		A	S	S	S	S	S	-	S	A	A	S	A	A	A	A	S	S	A	A	A	S	S	A	A	S	S	S	S	A	A	A	S	A	A	S	A	S	A	S	A	S	H	S	A	A	S
343	AX-183572450	1		A	S	S	S	S	S	A	S	A	A	S	A	A	A	A	S	S	A	A	A	S	S	A	A	S	S	S	S	A	-	A	S	A	A	S	A	S	A	S	A	-	H	S	A	A	S
344	AX-183574866	1		A	S	H	S	S	S	A	S	A	A	S	A	A	A	A	S	S	A	A	A	S	S	A	A	S	S	S	S	A	A	A	S	A	A	S	A	S	A	S	A	S	H	S	A	A	S
345	AX-183590133	1		A	S	S	S	S	S	-	S	A	A	S	A	A	A	-	S	S	A	A	A	S	S	A	A	S	S	S	S	A	A	A	S	A	A	S	H	S	A	S	A	S	H	S	A	A	S
346	AX-183590134	1		A	S	S	S	S	S	A	S	A	A	S	A	A	A	A	S	S	A	A	A	S	S	A	A	S	S	S	S	A	A	A	S	A	A	S	A	S	A	S	-	S	H	S	A	-	S
347	AX-183877974	1		A	S	S	S	S	S	A	S	A	A	S	A	A	A	A	S	S	A	A	A	S	S	A	A	S	S	S	S	A	A	A	S	A	A	S	A	S	A	S	A	S	H	S	A	A	S
348	AX-183590137	1		A	S	S	S	S	S	A	S	A	A	S	A	A	A	A	S	S	A	A	A	S	S	A	A	S	S	S	S	A	A	A	S	A	A	S	A	S	A	S	H	S	H	S	A	A	S
349	AX-183590139	1		A	S	S	S	S	S	A	S	A	A	S	A	A	A	A	S	S	A	A	A	S	S	A	A	S	S	S	S	A	A	A	S	A	A	S	A	S	A	S	A	S	H	S	A	A	S
350	AX-183590141	1		A	S	S	S	S	S	A	S	A	A	S	A	A	A	A	S	S	A	A	A	S	S	A	A	S	S	S	S	A	A	A	S	A	A	S	A	S	A	S	A	S	-	S	A	-	S
351	AX-183576005	1		A	S	S	S	S	S	A	S	A	A	S	A	A	A	A	S	S	A	A	A	S	S	A	A	S	S	S	S	A	A	A	S	A	-	S	A	S	A	S	A	S	H	S	A	A	S
352	AX-183868124	1		A	S	S	S	S	H	A	S	A	A	S	A	A	A	A	S	S	A	A	A	S	S	A	A	S	S	S	S	A	A	A	S	A	A	S	A	S	A	S	A	S	-	S	A	A	S
353	AX-183564289	1		A	S	S	S	S	S	A	S	A	A	S	A	A	A	A	S	S	A	A	A	S	S	A	A	S	S	S	S	A	A	A	S	A	A	S	A	S	A	S	A	S	H	S	A	A	S
354	AX-183590132	1		A	S	S	S	S	S	A	S	A	A	S	A	A	A	A	S	S	A	A	-	S	S	A	A	S	S	S	S	A	A	A	S	A	A	S	A	S	A	S	H	S	H	S	-	A	S
355	AX-183862669	1		A	S	S	S	S	S	A	S	A	-	S	A	A	A	A	S	S	A	A	A	S	S	A	A	S	S	S	S	A	A	A	S	A	A	S	A	S	A	S	H	S	H	S	A	A	S
356	AX-183867865	1		A	S	S	S	S	H	A	S	A	A	S	A	A	A	A	S	S	A	A	A	S	S	A	A	S	S	S	S	A	A	A	S	A	A	S	A	S	A	S	A	S	H	S	A	A	S
357	AX-183580061	1		A	S	S	S	S	S	A	S	A	A	S	A	A	A	A	S	S	A	A	A	S	S	A	A	S	S	S	S	A	A	A	S	A	A	S	A	S	A	S	A	S	H	S	A	A	S
358	AX-183570620	1		A	S	S	S	S	S	A	S	A	A	S	A	A	A	A	S	S	A	A	A	S	S	A	A	S	S	S	S	A	A	A	S	A	A	S	A	S	A	S	A	S	H	S	A	A	S
359	AX-183581088	1		A	S	S	S	S	S	A	S	A	A	S	A	A	A	A	S	S	A	A	A	S	S	A	S	S	S	S	S	A	A	A	S	A	A	S	A	S	A	S	A	S	H	S	A	A	S
360	AX-183576010	1		A	S	S	S	S	S	A	S	A	A	S	A	A	A	A	S	S	A	A	A	S	S	A	S	S	S	S	S	A	A	A	S	A	A	S	A	S	A	S	A	S	H	S	A	A	S
361	AX-183576009	1		A	S	S	S	S	S	A	S	A	A	S	A	A	A	A	S	S	A	A	A	S	S	A	S	S	S	S	S	A	A	A	S	A	A	S	A	S	A	S	A	S	H	S	A	A	S
362	AX-183590166	1		A	S	S	S	S	S	A	S	A	A	S	A	A	A	A	S	S	A	A	A	S	S	A	S	S	S	S	S	A	A	A	S	A	A	S	A	S	A	S	A	S	H	S	A	A	S
363	AX-183564298	1		A	S	S	S	S	S	A	S	A	A	S	A	A	A	A	S	S	A	A	A	S	S	A	S	S	S	S	S	A	A	A	S	A	A	S	A	S	A	S	A	S	-	S	A	A	S
364	AX-183867362	1		A	S	S	S	S	S	A	S	A	A	S	A	A	A	A	S	S	A	A	A	S	S	A	S	S	S	S	S	A	A	A	S	A	A	S	A	S	A	S	A	S	H	S	A	A	S
365	AX-183861360	1		A	S	S	S	S	S	A	S	A	A	S	A	A	A	A	S	S	A	A	A	S	S	A	S	S	S	S	S	A	A	A	S	A	A	S	A	S	A	S	A	S	H	S	A	A	S
366	AX-183590185	1		A	S	S	S	S	S	A	S	A	A	S	A	A	A	A	S	S	A	A	A	S	S	A	S	S	S	S	S	A	A	A	S	A	A	S	A	S	A	S	A	S	-	S	A	A	S
367	AX-183581090	1		A	S	S	S	S	S	A	S	A	A	S	A	A	A	A	S	S	A	A	A	S	S	A	S	S	S	S	S	A	A	A	S	A	A	S	A	S	A	S	A	S	-	S	A	A	S
368	AX-183590188	1		A	S	S	A	S	S	A	S	A	S	S	A	A	A	A	S	S	A	A	A	S	S	A	S	S	S	S	S	A	A	A	S	A	A	S	A	S	A	S	A	S	H	S	A	A	S
369	AX-183564301	1		A	S	S	A	S	S	A	S	A	S	S	A	A	A	A	S	S	A	A	A	S	S	A	S	S	S	S	S	A	A	A	S	A	A	S	A	S	A	S	A	S	S	S	A	A	S
370	AX-183590205	1		A	S	S	A	S	H	A	S	A	S	S	A	A	A	A	S	S	A	A	A	S	S	A	S	S	S	S	S	A	A	A	S	A	A	S	A	S	A	S	A	H	A	S	A	A	S
371	AX-183590206	1		A	S	S	A	S	-	A	S	A	S	S	A	A	A	A	S	S	A	A	A	S	S	A	S	S	S	S	S	A	A	A	S	A	A	S	A	S	A	S	A	S	-	S	A	A	S
372	AX-183866470	1		A	S	S	A	S	S	A	S	A	S	S	A	A	A	A	S	S	A	A	A	S	S	A	S	S	S	S	S	A	A	A	S	A	A	S	A	S	A	S	A	S	H	S	A	A	S
373	AX-183880058	1		A	S	S	A	S	S	A	S	A	S	S	A	A	A	A	S	S	A	A	A	S	S	A	S	S	S	S	S	A	A	A	S	A	A	S	A	S	A	S	A	S	H	S	A	A	S
374	AX-183564309	1		A	S	S	A	S	S	A	S	A	S	S	A	A	A	A	S	S	A	A	A	S	S	A	S	S	S	S	S	A	A	A	S	A	A	S	A	S	A	S	A	S	H	S	A	A	S
375	AX-183883897	1		A	S	S	A	S	S	A	S	A	S	S	A	A	A	A	S	S	A	A	A	S	S	A	S	S	S	S	S	A	A	A	S	A	A	S	A	S	A	S	A	S	H	S	A	A	S
376	AX-183879440	1		A	S	S	A	S	S	A	S	A	S	S	A	A	A	A	S	S	A	A	A	S	S	A	S	S	S	S	S	A	A	A	S	A	A	S	A	S	A	S	A	S	H	S	A	A	S
377	AX-183576019	1		A	S	S	A	S	S	A	S	A	S	S	A	A	A	A	S	S	A	A	A	S	S	A	S	S	S	S	S	A	A	A	S	A	A	S	A	S	A	S	A	S	H	S	A	A	S
378	AX-183887619	1		A	S	S	A	S	S	A	S	A	S	S	A	A	A	A	S	S	A	A	A	S	S	A	S	S	S	S	S	A	A	A	S	A	A	S	A	S	A	S	A	S	H	S	A	A	S
379	AX-183576024	1		A	S	S	A	S	S	A	S	A	S	S	A	A	A	A	S	S	A	A	A	S	S	A	S	S	S	S	S	A	A	A	S	A	A	S	A	S	A	S	A	S	H	S	A	A	S
380	AX-183861577	1		A	S	S	A	S	S	A	S	A	S	S	A	A	A	A	S	S	A	A	A	S	S	A	S	S	S	S	S	A	A	A	S	A	A	S	A	S	A	S	A	S	H	S	A	A	S
381	AX-183573698	1		A	S	S	A	S	S	A	S	A	S	S	A	A	A	A	S	S	A	A	A	S	S	A	S	S	S	S	S	A	A	A	S	A	A	S	A	S	A	S	A	S	H	S	A	A	S
382	AX-183864252	1		A	S	S	A	S	S	A	S	A	S	S	A	A	A	A	S	S	A	A	A	S	S	A	S	S	S	S	S	A	A	A	S	A	A	S	A	S	A	S	A	S	H	S	A	A	S
383	AX-183573697	1		A	S	S	A	S	S	A	S	A	S	S	A	A	A	A	S	S	A	A	A	S	S	A	S	S	S	S	S	A	A	A	S	A	A	S	A	S	A	S	A	S	H	S	A	A	S
384	AX-183860821	1		A	S	S	A	S	S	A	S	A	S	S	A	A	A	A	S	S	A	A	A	S	S	A	S	S	S	S	S	A	A	A	S	A	A	S	A	S	A	S	A	S	H	S	A	A	S
385	AX-183564313	1		A	S	S	A	S	S	A	S	A	S	S	A	A	A	A	S	S	A	A	A	S	S	A	S	S	S	S	S	A	A	A	S	A	A	S	A	S	A	S	A	S	H	S	A	A	S
386	AX-183573696	1		A	S	S	A	S	S	A	S	A	S	S	A	A	A	A	S	S	A	A	A	S	S	A	S	S	S	S	S	A	A	A	S	A	A	S	A	S	A	S	A	S	-	S	A	A	S
387	AX-183892749	1		A	S	S	A	S	S	A	S	A	S	S	A	A	A	A	S	S	A	A	A	S	S	A	S	S	S	S	S	A	A	A	S	A	A	S	A	S	A	S	A	S	S	S	A	A	S
388	AX-183881125	1		A	S	S	A	S	S	A	S	A	S	S	A	A	A	A	S	S	A	A	A	S	S	A	S	S	S	S	S	A	A	A	S	A	A	S	A	S	A	S	A	S	H	S	A	A	S
389	AX-183866596	1		A	S	S	A	S	S	A	S	A	S	S	A	A	A	A	S	S	A	A	A	S	S	A	S	S	S	S	S	A	A	A	S	A	A	S	A	S	A	S	A	S	H	S	A	A	S
390	AX-183861994	1		A	S	S	A	S	S	A	S	-	S	S	A	A	A	A	S	S	A	A	A	S	S	A	S	S	S	S	S	A	A	A	S	A	A	S	A	S	A	S	A	S	-	S	A	A	S
391	AX-183570629	1		A	S	S	A	S	S	A	S	A	S	S	A	A	A	A	S	S	A	A	A	S	S	A	S	S	S	S	S	A	A	A	S	A	A	S	A	S	A	S	A	S	H	S	A	A	S
392	AX-183573702	1		A	S	S	A	S	S	A	S	A	S	S	A	A	A	A	S	S	A	A	A	S	S	-	S	S	S	S	S	A	A	A	S	A	A	S	A	S	A	S	A	S	H	S	A	A	S
393	AX-183590223	1		A	S	S	A	-	S	A	S	A	S	S	A	A	A	A	S	S	A	A	A	S	S	A	S	S	S	S	-	A	A	A	S	A	A	S	A	S	A	S	A	S	-	S	A	A	S
394	AX-183873556	1		A	S	S	A	S	S	A	S	A	S	S	A	A	A	A	S	S	A	A	A	S	S	A	S	S	S	S	S	A	A	A	S	A	A	S	A	S	A	S	A	S	A	S	A	A	S
395	AX-183590221	1		A	S	S	A	S	S	A	S	A	S	S	A	A	A	A	S	S	A	A	A	S	S	A	S	S	S	S	S	A	A	A	S	A	A	S	A	S	A	S	A	S	H	S	A	A	S
396	AX-183564315	1		A	S	S	A	S	S	A	S	A	S	S	A	A	A	A	S	S	A	A	A	S	S	A	S	S	S	-	S	A	A	A	S	A	A	S	A	S	A	S	A	S	A	S	A	A	S
397	AX-183874306	1		A	S	S	A	S	S	A	S	A	S	S	A	A	A	A	S	S	A	A	A	S	S	A	S	S	S	S	S	A	A	A	S	A	A	S	A	S	A	-	A	S	-	S	A	A	S
398	AX-183581095	1		A	S	S	A	S	S	A	S	A	S	S	A	A	A	A	S	S	A	A	A	S	S	A	S	S	S	S	S	A	A	A	S	A	A	S	A	S	A	S	A	S	-	S	A	A	S
399	AX-183581096	1		A	S	S	A	S	S	A	S	A	S	S	A	A	A	A	S	S	A	A	A	S	S	A	S	S	S	S	S	A	A	A	S	A	A	S	A	S	A	S	-	S	H	S	A	A	S
400	AX-183562855	1		A	S	S	A	S	S	A	S	A	S	S	A	A	A	A	S	S	A	A	A	S	S	A	S	S	S	S	S	A	A	A	S	A	A	S	A	S	A	S	A	S	H	S	A	A	S
401	AX-183564316	1		A	S	S	A	S	S	A	S	A	S	S	A	A	A	A	S	S	A	A	A	S	S	A	S	S	S	S	S	A	A	A	S	A	A	S	A	S	A	S	A	S	H	S	A	A	S
402	AX-183863767	1		A	S	S	A	S	S	A	S	A	S	S	A	A	A	A	S	S	A	A	A	S	S	A	S	S	S	S	S	A	A	A	S	A	A	S	A	S	A	S	A	S	S	S	A	A	S
403	AX-183570631	1		A	S	S	A	S	S	A	S	A	S	S	A	A	A	A	S	S	A	A	A	S	S	A	S	S	S	S	S	A	A	A	S	A	A	S	A	S	A	S	H	S	H	S	A	A	S
404	AX-183866839	1		A	S	S	A	S	S	A	S	A	S	S	A	A	A	A	S	S	A	A	A	S	S	A	S	S	S	S	S	A	A	A	S	A	A	S	A	S	A	S	A	S	H	S	A	A	S
405	AX-183864641	1		A	S	S	A	S	S	A	S	A	S	S	A	A	A	A	S	S	A	A	A	S	S	A	S	S	S	S	S	A	A	A	S	A	A	S	A	S	A	S	A	S	-	S	A	A	S
406	AX-183564321	1		A	S	S	A	S	S	A	S	A	S	S	A	A	A	A	S	S	A	A	A	S	S	A	S	S	S	S	S	A	A	A	S	A	A	S	A	S	A	S	A	S	H	S	A	A	S
407	AX-183577222	5		A	S	S	A	S	S	A	S	A	S	S	A	A	A	A	S	S	A	A	A	S	S	A	S	S	S	S	S	A	A	A	S	A	A	S	A	S	A	S	A	S	S	S	A	A	S
408	AX-183866350	1		A	S	S	A	S	S	A	S	A	S	S	A	A	A	A	S	S	A	A	A	S	S	A	S	S	S	S	S	A	A	A	S	A	A	S	A	S	A	S	-	S	H	S	A	A	S
409	AX-183867134	1		A	S	S	A	S	S	A	S	A	S	S	A	A	A	A	S	S	A	A	A	S	S	A	S	S	S	S	S	A	A	A	S	A	A	S	A	S	A	S	A	S	-	S	A	A	S
410	AX-183576029	1		A	S	S	A	S	H	A	S	A	S	S	A	A	A	A	S	S	A	A	A	S	S	A	S	S	S	S	S	A	A	A	S	A	A	S	A	S	A	S	A	S	H	S	A	A	S
411	AX-183564319	1		A	S	S	A	S	S	A	S	A	S	S	A	A	A	A	S	S	A	A	A	S	S	A	S	S	S	S	S	A	A	A	S	A	A	S	A	S	A	S	A	S	H	S	A	A	S
412	AX-183570635	1		A	S	S	A	-	S	A	S	A	S	S	A	A	A	A	S	S	A	A	A	S	S	A	S	S	-	S	S	A	A	A	S	A	A	S	A	S	A	-	A	S	H	S	-	A	S
413	AX-183863398	1		A	S	S	A	S	-	A	S	A	-	S	A	A	A	A	S	S	A	A	A	S	S	A	S	S	S	S	S	A	A	A	-	A	A	S	A	S	A	S	A	S	H	-	A	A	S
414	AX-183865402	1		A	S	S	A	S	S	A	S	A	S	S	A	A	A	A	S	S	A	A	A	S	S	A	S	S	S	S	S	A	S	A	S	A	A	S	A	S	A	S	A	S	S	S	A	A	S
415	AX-183564323	1		A	S	S	A	S	S	A	S	A	S	S	A	A	H	A	S	S	A	A	A	S	S	A	S	S	S	S	S	A	S	A	S	A	A	S	A	S	A	S	A	S	H	S	A	A	S
416	AX-183861229	1		A	S	S	A	S	S	A	S	A	S	S	A	A	A	A	S	S	A	A	A	S	S	A	S	S	S	S	S	A	S	A	S	A	A	S	A	S	A	S	A	S	H	S	A	A	S
417	AX-183564330	1		A	S	S	A	S	S	A	S	A	S	S	A	A	A	A	S	S	A	A	A	S	S	A	S	S	S	S	S	A	S	A	S	A	A	S	A	S	A	S	A	S	H	S	A	A	S
418	AX-183868101	1		A	S	S	A	S	S	A	S	A	S	S	A	A	A	A	S	S	A	A	A	S	S	A	S	S	S	S	S	A	S	A	S	A	A	S	A	S	A	S	A	S	H	S	A	A	S
419	AX-183866876	1		A	S	S	A	S	S	A	S	-	S	S	A	-	A	A	S	S	A	A	A	S	S	A	S	S	S	S	S	A	S	A	S	A	A	S	-	S	A	S	A	S	H	S	A	A	S
420	AX-183576042	1		A	S	S	A	S	S	A	S	A	S	S	A	A	A	A	S	S	A	A	A	S	S	A	S	S	S	S	S	A	S	A	S	A	A	S	A	S	A	S	A	S	H	S	A	A	S
421	AX-183564339	1		A	S	S	A	S	S	A	S	A	S	S	A	A	A	A	S	S	A	A	A	S	S	A	S	S	S	S	S	A	S	A	S	A	A	S	A	S	A	S	A	S	H	S	A	A	S
422	AX-183564342	3		A	S	S	A	S	S	A	S	A	S	S	A	A	A	A	S	S	A	A	A	S	S	A	S	S	S	S	S	A	S	A	S	A	A	S	H	S	A	S	A	S	H	S	A	A	S
423	AX-183581834	1		A	S	S	A	S	S	A	S	A	S	S	A	A	A	A	S	S	A	A	A	S	S	A	S	S	S	S	S	A	S	A	S	A	A	S	A	S	A	S	A	S	H	S	A	A	S
424	AX-183590297	1		A	S	S	A	S	S	A	S	A	S	S	A	A	A	A	-	S	A	A	A	S	S	A	S	S	S	S	-	A	S	A	S	A	A	S	A	S	A	S	A	S	H	S	A	A	S
425	AX-183867772	1		A	S	S	A	S	S	A	S	A	S	S	A	A	A	A	S	S	A	A	A	S	S	A	S	S	S	S	S	A	S	A	S	A	A	S	A	S	A	S	A	S	H	S	A	A	S
426	AX-183891671	1		A	S	S	A	S	S	A	S	A	S	S	A	A	A	A	S	S	A	A	A	S	S	A	S	S	S	S	S	A	S	A	S	A	A	S	A	S	A	S	-	S	-	S	A	A	S
427	AX-183861578	1		A	S	S	A	S	S	A	S	A	S	S	A	A	A	A	S	S	A	A	A	S	S	A	S	S	S	S	S	A	S	A	S	A	-	S	A	S	A	S	A	S	-	S	-	-	S
428	AX-183564341	1		A	S	S	A	S	S	A	S	A	S	S	A	A	A	A	S	S	A	A	A	S	S	A	S	S	S	S	S	A	S	A	S	A	A	S	A	S	A	S	A	S	H	S	A	A	S
429	AX-183864872	1		A	S	S	A	S	S	A	S	A	S	S	A	A	A	A	S	S	A	A	A	S	S	A	S	S	S	S	S	A	S	A	S	A	A	S	A	S	A	S	A	S	-	S	A	A	S
430	AX-183581108	1		A	S	S	A	S	S	A	S	A	S	S	A	A	A	A	S	S	A	A	A	S	S	A	S	S	S	S	S	A	S	A	S	A	A	S	A	S	A	S	A	S	-	S	A	A	S
431	AX-183576049	1		A	S	S	A	S	S	A	S	A	S	S	A	-	A	A	S	S	A	A	A	S	S	A	S	S	S	S	S	A	S	A	S	A	A	S	A	S	A	S	A	S	H	S	A	A	S
432	AX-183576051	1		A	S	S	A	S	S	A	S	A	S	S	A	A	A	A	S	S	A	A	A	S	S	A	S	S	S	S	S	A	S	A	S	A	A	S	A	S	A	S	A	S	H	S	A	A	S
433	AX-183590302	1		A	S	S	A	S	S	A	S	A	S	S	A	-	A	A	S	S	A	A	A	S	S	A	S	S	S	S	S	A	S	A	S	A	A	S	A	S	-	S	A	S	H	S	A	-	S
434	AX-183861879	1		A	S	S	A	S	S	A	S	A	S	S	A	A	A	A	S	S	A	A	A	S	S	A	S	S	S	S	S	A	S	A	S	A	A	S	A	S	A	S	A	S	H	S	A	A	S
435	AX-183888097	1		A	S	S	A	S	S	A	S	A	S	S	A	A	A	A	S	S	A	A	A	S	S	A	S	S	S	S	S	A	S	A	S	A	A	S	A	S	A	S	A	S	H	S	A	A	S
436	AX-183582377	1		A	S	S	A	S	S	A	S	A	S	S	A	A	A	A	S	S	A	A	A	S	S	A	S	S	S	S	S	A	S	A	S	A	A	S	A	S	A	S	A	S	H	S	A	A	S
437	AX-183877870	1		A	S	S	A	S	S	A	S	A	S	S	A	A	A	A	S	S	A	A	A	S	S	A	S	S	S	S	S	-	S	H	S	-	A	S	A	S	A	S	H	S	H	S	A	A	S
438	AX-183864772	1		A	S	S	A	S	S	A	S	A	S	S	A	A	A	A	S	S	A	A	A	S	S	A	S	S	S	S	S	A	S	A	S	A	A	S	A	S	A	S	A	S	H	S	A	A	S
439	AX-183570646	1		A	S	S	A	S	S	A	S	A	S	S	A	A	A	A	S	S	-	A	A	S	S	A	S	S	S	S	S	-	S	A	S	A	A	S	A	S	A	S	A	S	H	S	-	A	S
440	AX-183576055	1		A	S	S	A	S	S	A	S	A	S	S	A	A	A	A	S	S	A	A	A	S	S	A	S	S	A	S	S	A	S	A	S	A	A	S	A	S	A	S	A	S	-	S	A	A	S
441	AX-183576058	1		A	S	S	A	S	S	A	S	A	S	S	A	A	A	A	S	S	A	A	A	S	S	A	S	S	A	S	S	A	S	A	S	A	A	S	A	S	A	S	A	-	H	S	A	A	S
442	AX-183877977	1		A	S	S	A	S	S	A	S	A	S	S	A	A	A	A	S	S	A	A	A	S	S	A	S	S	A	S	S	A	S	A	S	A	A	S	A	S	A	S	A	S	H	S	A	A	S
443	AX-183564349	1		A	S	S	A	S	S	A	S	A	S	S	A	A	A	A	S	S	A	A	A	S	S	A	S	S	A	S	S	A	S	A	S	A	A	S	A	S	A	S	A	S	-	S	A	A	S
444	AX-183590335	1		A	S	S	A	S	S	A	S	A	S	S	A	A	A	A	S	S	A	A	A	S	S	A	S	S	-	S	S	A	S	-	S	A	A	S	A	S	A	S	A	S	-	S	A	A	S
445	AX-183564352	1		A	S	S	A	S	S	A	S	A	S	S	A	A	A	A	S	S	A	A	A	S	S	A	S	S	A	S	S	A	S	A	S	A	A	S	A	S	A	S	A	S	-	S	A	A	S
446	AX-183564353	1		A	S	S	A	S	S	A	S	A	S	S	A	A	A	A	S	S	A	A	A	S	S	A	S	S	A	S	S	A	S	A	S	A	A	S	A	S	A	S	A	S	H	S	A	A	S
447	AX-183590347	1		A	S	S	A	S	S	A	S	A	S	S	A	A	A	A	S	S	A	A	A	S	S	A	S	S	A	S	S	A	S	A	S	A	A	S	A	S	A	S	A	S	-	S	A	A	S
448	AX-183590348	1		A	S	S	A	S	S	A	S	A	S	S	A	A	A	A	S	S	A	A	A	S	S	A	S	S	A	S	S	A	S	A	S	A	A	S	A	S	A	S	A	S	H	S	A	A	S
449	AX-183573705	1		A	S	S	A	S	S	A	S	A	S	S	A	A	A	A	S	S	A	A	A	S	S	A	S	S	A	S	S	A	S	A	H	A	A	S	A	S	A	S	A	S	H	S	A	A	S
450	AX-183576064	1		A	S	S	A	S	S	A	S	A	S	S	A	A	A	A	S	S	A	A	A	S	S	A	S	S	A	S	S	S	S	A	S	A	A	S	A	S	A	S	A	S	H	S	A	A	S
451	AX-183872222	1		A	S	S	A	S	S	A	S	A	S	S	A	A	A	A	S	S	A	A	A	S	S	A	S	S	A	S	S	S	S	A	S	A	A	S	A	S	A	S	A	S	H	S	A	A	S
452	AX-183564362	1		A	S	S	A	S	S	A	S	A	S	S	A	A	A	A	S	S	A	A	A	S	S	A	S	S	A	S	S	S	S	A	S	A	A	S	A	S	A	S	A	S	H	-	A	A	S
453	AX-183576067	1		A	S	S	A	S	S	A	S	A	S	S	A	A	A	A	S	S	A	-	A	S	S	A	S	S	A	S	S	S	S	A	S	A	A	S	A	S	A	S	A	S	H	S	A	A	S
454	AX-183572614	1		A	S	S	A	S	S	A	S	A	S	S	A	A	A	A	S	S	A	A	A	S	S	A	S	S	A	S	S	S	S	H	S	A	A	S	A	S	A	S	A	S	S	S	A	A	S
455	AX-183877978	1		A	S	S	A	S	S	A	S	A	S	S	A	A	A	A	S	S	A	A	A	S	S	A	S	S	A	S	S	S	S	A	S	A	A	S	A	S	A	S	A	S	-	S	A	A	S
456	AX-183590368	1		A	S	S	A	S	S	A	S	A	S	S	A	A	A	A	S	S	A	A	A	S	S	A	S	S	A	S	S	S	S	A	S	A	A	S	A	S	A	S	A	S	-	S	A	A	S
457	AX-183576070	1		A	S	S	A	S	S	A	S	A	S	S	A	A	A	A	S	S	A	A	A	S	S	A	S	S	A	S	S	S	S	A	S	A	A	S	A	S	A	S	A	S	H	S	A	A	S
458	AX-183564365	1		A	S	S	A	S	S	A	S	A	S	S	A	A	A	A	S	S	A	A	A	S	S	A	S	S	A	S	S	S	S	A	S	A	A	S	A	S	A	S	A	S	H	S	A	A	S
459	AX-183564367	1		A	S	S	A	S	S	A	S	A	S	S	A	A	A	A	S	S	A	A	A	S	S	A	S	S	A	S	S	S	S	A	S	A	A	S	A	S	A	S	A	S	H	S	A	A	S
460	AX-183576074	1		A	S	S	A	S	S	A	S	A	S	S	A	A	A	A	S	S	A	A	A	S	S	A	S	S	A	S	S	S	S	A	S	A	A	S	A	S	A	S	A	S	S	S	-	-	S
461	AX-183576075	1		A	S	S	A	S	S	A	S	A	S	S	A	A	A	A	S	S	A	A	A	S	S	A	S	S	A	S	S	S	S	A	S	A	A	S	A	S	A	S	A	S	H	S	A	A	S
462	AX-183564368	1		A	S	S	A	S	S	A	S	A	S	S	A	A	A	A	S	S	A	A	A	S	S	A	S	S	A	S	S	S	S	A	S	A	A	S	A	S	A	S	A	S	-	S	A	A	S
463	AX-183564369	1		A	S	S	A	S	S	A	S	H	S	S	-	A	A	A	S	S	A	A	A	S	S	A	S	S	A	S	S	S	S	A	S	A	A	S	H	S	A	S	A	S	-	S	A	A	S
464	AX-183576076	1		A	S	S	A	S	S	A	S	A	S	S	A	A	A	A	S	S	A	-	A	S	S	A	S	S	A	S	S	S	S	A	S	A	A	S	A	S	A	S	A	S	-	S	A	A	S
465	AX-183576077	1		A	S	S	A	S	S	A	S	A	S	S	A	A	A	A	S	S	A	A	A	S	S	A	S	S	A	S	S	S	S	A	S	A	A	S	A	S	A	S	A	S	H	S	A	A	S
466	AX-183862639	1		A	S	S	A	S	S	A	S	A	S	S	A	A	A	A	S	S	A	A	A	S	S	A	S	S	A	S	S	S	S	A	S	A	A	S	A	S	A	S	A	S	H	S	A	A	S
467	AX-183590387	1		A	S	S	A	S	S	A	S	A	S	S	A	A	A	A	S	S	A	A	A	S	S	A	S	S	A	S	S	S	S	A	S	A	A	S	A	S	A	S	A	S	-	S	A	A	S
468	AX-183885540	1		A	S	S	A	S	S	A	S	A	S	S	A	A	A	A	S	S	A	A	A	S	S	A	S	S	A	S	S	S	S	A	S	A	A	S	A	S	A	S	A	S	H	S	A	A	S
469	AX-183576078	1		A	S	S	A	S	S	A	S	A	S	S	A	A	A	A	S	S	A	A	A	S	S	A	S	S	A	S	S	S	S	A	S	A	A	S	A	S	A	S	A	S	H	S	A	A	S
470	AX-183581117	1		A	S	S	A	S	S	A	S	A	S	S	-	A	A	A	S	S	A	A	A	S	S	A	S	S	A	S	S	S	S	A	S	A	A	S	A	S	A	S	H	S	H	S	A	-	S
471	AX-183590389	1		A	S	S	A	S	-	A	S	A	S	S	A	A	A	A	S	S	A	A	A	S	S	A	S	S	A	S	S	S	S	A	-	A	A	S	A	S	A	-	A	-	H	S	A	A	S
472	AX-183876528	1		A	S	S	A	S	S	A	S	-	S	S	A	A	A	A	S	S	A	A	A	S	S	A	S	S	A	S	S	S	S	A	S	A	A	S	A	S	A	S	A	S	S	S	A	A	S
473	AX-183573708	1		A	S	S	A	S	S	A	S	A	S	S	A	A	A	A	S	S	A	A	A	S	S	A	S	S	A	S	S	S	S	A	S	A	A	S	A	S	A	S	A	S	H	S	A	A	S
474	AX-183576086	1		A	S	S	A	S	S	A	S	A	S	S	A	A	A	A	S	S	A	A	A	S	S	A	S	S	A	S	S	S	S	A	S	A	A	S	A	S	A	S	A	S	H	S	A	A	S
475	AX-183564375	1		A	S	S	A	S	S	A	S	A	S	S	A	A	A	A	S	S	A	A	A	S	S	A	S	S	A	S	S	S	S	A	S	A	A	S	A	S	A	S	A	S	H	S	A	A	S
476	AX-183638354	1		A	S	S	A	S	S	A	S	A	S	S	A	A	A	A	S	S	A	A	A	S	S	A	S	S	A	S	S	S	S	A	S	A	A	S	A	S	A	S	A	S	H	S	A	A	S
477	AX-183590403	1		A	S	S	A	S	S	A	S	A	S	S	A	A	A	A	S	S	A	A	A	S	S	A	S	S	A	S	S	S	S	A	S	A	A	S	A	S	A	S	A	S	-	S	A	A	S
478	AX-183590400	1		A	S	S	A	S	S	A	S	A	S	S	A	A	A	A	S	S	A	A	A	S	S	A	S	S	A	S	S	S	S	A	S	A	A	S	A	S	A	S	A	S	H	S	A	A	S
479	AX-183576085	1		A	S	S	A	S	S	A	S	A	S	S	A	A	A	A	S	S	A	A	A	S	S	A	S	S	A	S	S	S	S	A	S	A	A	S	A	S	A	S	A	S	H	S	A	A	S
480	AX-183891672	1		A	S	S	A	S	S	A	S	A	S	S	A	H	H	A	S	S	A	A	A	S	S	A	S	S	A	S	S	S	S	A	S	A	A	S	A	S	A	S	A	S	S	S	H	-	S
481	AX-183884432	1		A	S	S	A	S	S	A	S	A	S	S	A	A	A	A	S	S	A	A	A	S	S	A	S	S	A	S	S	S	S	A	S	A	A	S	A	S	A	S	A	S	-	S	A	A	S
482	AX-183592026	1		A	S	S	A	S	S	A	S	A	S	S	A	A	A	A	S	S	A	A	A	S	S	A	S	S	A	S	S	S	S	A	S	A	A	S	A	S	A	S	A	S	H	S	A	A	S
483	AX-183592025	1		A	S	S	A	S	S	A	S	A	S	S	A	A	A	A	S	S	A	A	A	S	S	A	S	S	A	S	S	S	S	A	S	A	A	S	A	S	A	S	A	A	-	S	A	A	S
484	AX-183564372	1		A	S	S	A	S	S	A	S	A	S	S	A	A	A	A	S	S	A	A	A	S	S	A	S	S	A	S	S	S	S	A	S	A	A	S	A	S	A	S	A	A	H	S	A	A	S
485	AX-183870925	1		A	S	S	A	S	S	A	S	A	S	S	A	A	A	A	S	S	A	A	A	S	S	A	S	S	A	S	S	S	S	A	S	A	A	S	A	S	A	S	A	A	H	S	A	A	S
486	AX-183576082	1		A	S	S	A	S	S	A	S	A	S	S	A	A	A	A	S	S	A	A	A	S	S	A	S	S	A	S	S	S	S	A	S	A	A	S	A	S	A	S	A	A	H	S	A	A	S
487	AX-183573711	1		A	-	S	A	S	S	A	S	A	S	H	A	A	A	A	S	S	A	A	A	S	S	A	S	S	A	S	S	S	S	A	S	A	A	S	A	S	A	S	A	A	H	S	H	A	S
488	AX-183576088	1		A	S	S	A	S	S	A	S	A	S	S	A	A	A	A	S	S	A	A	A	S	S	A	S	S	A	S	S	S	S	A	S	A	A	S	A	S	A	S	A	A	H	S	A	A	S
489	AX-183893543	1		A	S	S	A	S	S	A	S	A	S	S	A	A	A	A	S	S	A	A	A	S	S	A	S	S	A	S	S	S	S	A	S	A	A	S	A	S	A	S	A	A	H	S	A	A	S
490	AX-183564377	1		A	S	S	A	S	S	A	S	A	S	S	A	A	A	A	S	S	A	A	A	S	S	A	S	S	A	S	S	S	S	H	S	A	A	S	A	S	A	S	A	A	S	S	A	A	S
491	AX-183864752	1		A	S	S	A	S	S	A	S	A	S	S	A	A	-	-	S	S	A	A	A	S	S	A	S	S	A	S	S	S	S	-	S	A	A	S	A	S	A	S	A	A	H	S	-	A	S
492	AX-183590417	1		A	S	S	A	S	S	A	S	A	S	S	A	A	A	A	S	S	A	A	A	S	S	A	S	S	A	S	S	S	S	A	S	A	A	S	A	S	A	S	A	A	-	S	A	A	S
493	AX-183573712	1		A	S	S	A	S	S	A	S	A	S	S	A	A	A	A	S	S	A	A	A	S	S	A	S	S	A	S	S	S	S	A	S	A	A	S	A	S	A	S	A	A	H	S	A	A	S
494	AX-183861104	1		A	S	S	A	-	S	A	S	A	S	S	A	A	A	A	S	S	A	A	A	S	S	A	S	S	A	S	S	S	S	A	S	A	A	S	A	S	A	S	A	A	H	S	A	A	S
495	AX-183564379	1		A	-	S	A	S	S	A	S	A	S	S	A	A	A	A	S	S	A	A	A	S	S	A	S	S	A	S	S	S	S	A	S	A	A	S	A	S	A	S	A	A	-	S	A	A	S
496	AX-183564380	1		A	S	S	A	S	S	A	S	A	S	S	A	A	A	A	S	S	A	A	A	S	S	A	S	S	A	S	S	S	S	A	S	A	A	S	A	S	A	S	A	A	-	S	A	A	S
497	AX-183564381	1		A	S	S	A	S	S	A	S	A	S	S	A	A	A	A	S	S	A	A	A	S	S	A	S	S	A	S	S	S	S	A	-	A	A	S	A	S	A	S	A	A	H	S	A	A	S
498	AX-183868941	1		A	S	S	A	S	S	A	S	A	S	S	A	A	A	A	S	S	A	A	A	S	S	A	S	S	A	S	S	S	S	A	S	A	A	S	A	S	A	S	A	A	H	S	A	A	S
499	AX-183590429	1		A	S	S	A	S	S	A	S	A	S	S	A	A	A	A	S	S	A	A	A	S	S	A	S	S	A	S	S	S	S	A	S	A	A	S	A	S	A	S	A	A	H	S	A	A	S
500	AX-183564385	1		A	S	S	A	S	S	A	S	A	S	S	A	A	A	A	S	S	A	A	A	S	S	A	S	S	A	S	S	S	S	A	S	A	A	S	A	S	A	S	A	A	-	S	A	A	S
501	AX-183590434	1		A	S	S	A	S	S	A	S	A	S	S	A	A	A	A	S	S	A	S	A	S	S	A	S	S	A	S	S	S	S	A	S	A	A	S	A	S	A	S	A	A	H	S	A	A	S
502	AX-183590435	1		A	S	S	A	S	S	A	S	A	S	S	A	A	A	A	S	S	A	S	A	S	S	A	S	S	A	S	S	S	S	A	S	A	A	S	A	S	A	S	A	A	H	S	A	A	S
503	AX-183576095	1		A	S	S	A	S	S	A	S	A	S	S	A	A	A	A	S	S	A	S	A	S	S	A	S	S	A	S	S	S	S	A	S	A	A	S	A	S	A	S	A	A	H	S	A	A	S
504	AX-183864446	1		A	S	S	A	S	S	A	S	A	S	S	A	A	A	A	S	S	A	-	A	S	S	A	S	S	A	S	S	S	S	A	S	A	A	S	A	S	A	S	A	A	H	S	A	A	S
505	AX-183576093	1		A	S	S	A	S	S	A	S	A	S	S	A	A	A	A	S	S	A	S	A	S	S	A	S	S	A	S	S	S	S	A	S	A	A	S	A	S	A	S	A	A	H	S	A	A	S
506	AX-183564389	1		A	S	S	A	S	-	A	S	A	S	S	A	A	A	A	S	S	A	S	A	S	S	A	S	S	A	S	S	S	S	A	S	A	A	S	A	S	A	S	A	A	H	S	A	A	S
507	AX-183863538	1		A	S	S	A	S	S	A	S	A	S	S	A	A	A	A	S	S	A	S	A	S	S	A	S	S	A	S	S	S	S	A	S	A	A	S	A	S	A	S	A	A	H	S	A	A	S
508	AX-183590467	1		A	S	S	A	S	S	A	S	A	S	S	A	A	A	A	S	S	A	S	A	S	S	A	S	S	A	S	S	S	S	A	S	A	A	S	A	S	A	S	A	A	H	S	A	A	S
509	AX-183564393	1		A	S	S	A	S	S	A	S	A	S	S	A	A	A	A	S	S	A	S	A	S	S	A	S	S	A	S	S	S	S	A	S	A	A	S	A	S	A	S	A	A	H	S	A	A	S
510	AX-183590468	1		A	S	S	A	S	-	A	S	A	S	S	A	A	A	A	S	S	A	S	A	S	S	A	S	S	A	S	S	S	S	A	S	A	A	S	A	S	A	S	A	A	-	S	A	A	S
511	AX-183889903	1		A	S	S	A	S	S	A	S	A	S	S	A	A	A	A	S	S	A	S	A	S	S	A	S	S	A	S	S	S	S	A	S	A	A	S	A	S	A	S	A	A	H	S	A	A	S
512	AX-183570657	1		A	S	S	A	S	S	A	S	A	S	S	A	A	A	A	S	S	A	S	A	S	S	A	S	S	A	S	S	S	S	A	S	A	A	S	A	S	A	S	A	A	H	S	A	A	S
513	AX-183590486	1		A	S	S	A	S	S	A	S	A	S	S	A	A	A	A	S	S	A	S	A	S	S	A	S	S	A	S	S	S	S	A	S	A	A	S	A	S	A	S	A	A	-	S	A	A	S
514	AX-183590495	1		A	S	S	A	S	S	A	S	A	S	S	A	A	A	A	S	S	A	S	A	S	S	A	S	S	A	S	S	S	S	A	S	A	A	S	A	S	A	S	A	A	-	S	A	A	S
515	AX-183564396	1		A	S	S	A	S	S	A	S	A	S	S	A	A	A	A	S	S	A	S	A	S	S	A	S	S	A	S	S	S	S	A	S	A	A	S	A	S	A	S	A	A	-	S	A	A	S
516	AX-183886031	1		A	S	S	A	S	S	A	S	A	S	S	A	A	A	A	S	S	A	S	A	S	S	A	S	S	A	S	S	S	S	A	S	A	A	S	A	S	A	S	A	A	-	S	A	A	S
517	AX-183581125	1		A	S	S	A	S	S	A	S	A	S	S	A	A	A	A	S	S	A	S	A	S	S	A	S	S	A	S	S	S	S	A	S	A	A	S	A	S	A	S	A	A	H	S	A	A	S
518	AX-183590498	1		A	S	S	A	S	S	A	S	A	S	S	A	A	A	A	S	S	A	S	A	S	S	A	S	S	A	S	S	S	S	A	S	A	A	S	-	S	A	S	A	A	-	S	A	A	S
519	AX-183590503	1		A	S	S	A	S	S	A	S	A	S	S	A	A	A	A	S	S	A	S	A	S	S	A	S	S	A	S	S	S	S	A	S	A	A	S	A	S	A	S	A	A	-	S	A	A	S
520	AX-183573717	1		A	S	S	A	S	S	A	S	A	S	S	A	A	A	A	S	S	A	S	A	S	S	A	S	S	A	S	S	S	S	A	S	A	A	S	A	S	A	S	A	A	H	S	A	A	S
521	AX-183564398	1		A	S	S	A	S	S	A	S	A	S	S	A	A	A	A	S	S	A	S	A	S	S	A	S	S	A	S	S	S	S	A	S	A	A	S	A	S	A	S	A	A	H	S	A	A	S
522	AX-183590511	1		A	S	S	A	S	S	A	S	A	S	S	A	A	A	A	S	S	A	S	A	S	S	A	S	S	A	S	S	S	S	A	S	A	A	S	A	S	A	S	A	A	H	S	A	A	S
523	AX-183564395	1		A	S	S	A	S	S	A	S	A	S	S	S	A	A	A	S	S	A	S	A	S	S	A	S	S	A	S	S	S	S	A	S	A	A	S	A	S	A	S	A	A	H	S	A	A	S
524	AX-183862515	1		A	S	S	A	S	S	A	S	A	S	S	S	A	A	A	S	S	-	S	A	S	S	A	S	S	A	S	S	S	S	A	S	A	A	S	A	S	A	S	A	A	H	S	A	A	S
525	AX-183572531	1		A	S	S	A	S	-	A	S	A	S	S	S	A	A	A	S	S	A	S	A	S	S	A	S	S	A	S	S	S	S	A	S	A	A	S	A	S	A	S	A	A	H	S	A	A	S
526	AX-183570659	1		A	S	S	A	S	S	A	S	A	S	S	S	A	A	A	S	S	A	S	A	S	S	A	S	S	A	S	S	S	S	A	S	A	A	S	A	S	A	S	A	A	H	S	A	A	S
527	AX-183885910	1		A	S	S	A	S	S	A	S	A	S	S	-	-	A	A	S	S	A	S	A	S	S	A	S	S	A	S	S	S	S	A	S	A	-	S	-	S	A	S	A	A	-	S	A	A	S
528	AX-183874719	1		A	S	S	A	S	S	A	S	A	S	S	S	A	A	A	S	S	A	S	A	S	S	A	S	S	A	S	S	S	S	A	S	A	A	S	A	S	A	S	A	A	S	S	A	A	S
529	AX-183576106	1		A	S	S	A	S	S	A	S	A	S	S	S	A	A	A	S	S	A	S	A	S	S	A	S	S	A	S	S	S	S	A	S	A	A	S	A	S	A	S	A	A	A	S	A	A	S
530	AX-183863263	1		-	S	S	A	S	S	A	S	A	S	S	S	A	A	A	S	S	A	S	A	S	S	A	A	S	A	S	S	S	S	A	S	A	A	S	A	S	A	S	A	A	H	S	A	A	S
531	AX-183570666	1		A	S	S	A	S	S	A	S	A	S	S	S	A	A	A	S	S	A	S	A	S	S	A	A	S	A	S	S	S	S	A	S	A	A	S	A	S	A	S	A	A	H	S	A	A	S
532	AX-183582327	1		A	S	S	A	S	S	A	S	A	S	S	S	A	A	A	S	S	A	S	A	S	S	A	A	S	A	S	S	S	S	A	S	A	A	S	A	S	A	S	A	A	H	S	A	A	S
533	AX-183590544	1		A	S	S	A	S	S	A	S	A	S	S	S	A	A	A	S	S	A	S	A	S	S	A	A	S	H	S	S	S	S	A	S	A	A	S	A	S	A	S	A	A	-	S	A	H	S
534	AX-183894598	1		A	S	S	A	S	S	-	S	A	S	S	S	A	A	A	S	S	A	S	A	S	S	A	A	S	A	S	S	S	S	A	S	A	A	S	A	S	A	S	A	A	-	S	A	A	S
535	AX-183564413	1		A	S	S	A	S	S	A	S	A	S	S	S	A	A	A	S	S	A	S	A	S	S	A	A	S	A	S	S	S	S	-	S	A	A	S	A	S	A	S	A	A	H	S	A	A	S
536	AX-183882301	1		A	S	S	A	S	S	A	S	A	S	S	S	A	A	A	S	S	A	S	A	S	S	A	A	S	A	S	S	S	S	A	S	A	A	S	A	S	A	S	A	A	H	S	A	A	S
537	AX-183590552	1		A	S	S	A	S	S	A	S	A	S	-	S	A	A	A	S	S	A	S	A	S	S	A	A	S	A	S	S	S	S	A	S	A	A	S	A	S	A	S	A	A	-	S	A	A	S
538	AX-183581128	1		A	S	S	A	S	S	A	S	A	S	S	S	-	A	A	S	S	A	S	A	S	S	A	A	S	A	S	S	S	S	A	S	A	A	S	A	S	A	S	A	A	H	S	A	A	S
539	AX-183564417	1		A	S	S	A	S	S	A	S	A	S	S	S	A	A	A	S	S	A	S	A	S	S	A	A	S	A	S	S	S	S	A	S	A	A	S	A	S	A	S	A	A	H	S	A	A	S
540	AX-183614260	1		A	S	S	A	S	S	-	S	A	S	S	S	A	A	A	S	S	A	S	A	S	S	A	A	S	A	S	S	S	S	H	S	A	A	S	A	S	A	S	A	A	S	S	A	A	S
541	AX-183861857	1		A	S	S	A	S	S	A	S	A	S	S	S	A	A	A	S	S	A	S	A	S	S	A	A	S	A	S	S	S	S	A	S	A	A	S	A	S	A	S	A	A	H	S	A	A	S
542	AX-183576110	1		A	S	S	A	S	S	A	S	A	S	S	S	A	A	A	S	S	A	S	A	S	S	A	A	S	A	S	S	S	S	A	S	A	A	S	A	-	A	-	A	A	-	S	A	A	S
543	AX-183564422	1		A	S	S	A	S	S	A	S	A	S	S	S	A	A	A	S	S	A	-	A	S	S	A	A	S	A	S	S	S	S	A	S	A	A	S	A	-	A	S	A	A	H	S	A	A	S
544	AX-183866248	1		A	S	S	A	S	S	A	S	A	S	S	S	A	A	A	S	S	A	S	A	S	S	A	A	S	A	S	S	S	S	A	S	A	A	S	A	S	A	S	A	A	H	S	H	A	S
545	AX-183873558	1		A	S	S	A	S	S	A	S	A	S	S	S	A	A	A	S	S	A	S	A	S	S	A	A	S	A	S	S	S	S	A	S	A	A	S	A	S	A	S	A	A	H	S	A	A	S
546	AX-183564419	1		A	S	S	A	S	S	A	S	A	S	S	-	A	A	A	S	S	A	S	A	S	S	A	A	S	A	S	S	S	S	A	S	A	A	S	A	-	A	-	A	A	H	S	A	A	S
547	AX-183865404	1		A	S	S	A	S	S	A	S	A	S	S	S	A	A	A	S	S	A	S	A	S	S	A	A	S	A	S	S	S	S	A	S	A	A	S	A	S	A	S	A	A	H	S	A	A	S
548	AX-183590600	1		A	S	S	A	S	S	A	S	A	S	S	S	A	A	A	S	S	A	S	A	S	S	A	A	S	A	S	S	S	S	A	S	A	A	S	A	S	A	S	A	A	H	S	A	A	S
549	AX-183865049	1		A	S	S	A	S	S	A	S	A	S	S	S	A	A	A	S	S	A	S	A	S	S	A	A	S	A	S	S	S	S	A	S	A	A	S	A	S	A	S	A	A	H	S	A	A	S
550	AX-183564425	1		A	S	S	A	S	S	A	S	A	S	S	S	A	A	A	S	S	A	S	A	S	S	A	A	S	A	S	S	S	S	A	S	A	A	S	A	S	A	S	A	A	H	S	A	A	S
551	AX-183564424	1		A	S	S	A	S	S	A	S	A	S	S	S	A	A	A	S	S	A	S	A	S	S	A	A	S	A	S	S	S	S	A	S	A	A	S	A	S	A	S	A	A	-	S	A	A	S
552	AX-183570672	1		A	S	S	A	S	S	A	S	A	S	S	S	A	A	A	S	S	A	S	A	S	S	A	A	S	A	S	S	S	S	A	S	A	A	S	A	S	A	S	A	A	H	S	A	A	S
553	AX-183884974	1		A	S	S	A	S	S	A	S	A	S	S	S	A	A	-	S	S	-	S	A	S	S	A	A	S	A	S	S	S	S	A	S	A	A	S	A	S	A	S	A	A	H	S	-	A	S
554	AX-183576118	1		A	S	S	A	S	S	A	S	A	S	S	S	A	A	A	S	S	A	S	A	S	S	A	A	S	A	S	S	S	S	A	S	A	A	S	A	S	A	S	A	A	H	S	A	A	S
555	AX-183881710	1		A	S	S	A	S	S	A	S	A	S	S	S	A	A	A	S	S	A	S	A	S	S	A	A	S	A	S	S	S	S	A	S	A	A	S	A	S	A	S	A	A	H	S	A	A	S
556	AX-183590567	1		A	S	S	A	S	S	-	S	A	S	S	S	A	A	A	S	S	A	S	A	S	S	A	A	S	A	S	S	S	S	A	S	A	A	S	A	S	A	S	-	A	H	S	A	A	S
557	AX-183576122	1		A	S	S	A	S	S	A	S	A	S	S	S	A	A	A	S	S	A	S	A	S	S	A	A	S	A	S	S	S	S	A	S	A	A	S	A	S	A	S	A	A	H	S	A	A	S
558	AX-183564429	1		A	S	S	A	S	S	A	S	A	S	S	S	A	A	A	S	S	A	S	A	S	S	A	A	S	A	S	S	S	S	A	S	A	A	S	A	S	A	S	A	A	H	S	A	A	S
559	AX-183564432	1		A	S	S	A	S	S	A	S	A	S	S	S	A	A	A	S	S	A	S	A	S	S	A	A	S	A	S	S	S	S	A	S	A	A	S	A	S	A	S	A	S	A	S	A	A	S
560	AX-183572624	1		A	S	S	A	S	A	A	S	A	S	S	S	A	A	A	S	S	A	S	A	A	S	A	A	S	A	S	S	S	S	A	S	A	A	S	A	S	A	S	A	S	A	A	A	S	S
561	AX-183564436	1		A	S	S	A	S	A	A	S	A	S	S	S	-	A	A	S	S	A	S	A	A	S	A	A	S	A	S	S	S	S	A	S	A	A	S	A	S	A	S	A	S	A	A	A	S	S
562	AX-183572625	1		A	S	S	A	S	A	A	S	A	S	S	S	A	A	A	S	S	A	S	A	A	S	A	A	S	A	S	S	S	S	A	S	A	A	S	A	S	A	S	A	S	A	A	A	S	S
563	AX-183861965	1		A	S	S	A	S	A	A	S	A	S	S	S	A	A	A	S	S	A	S	A	A	S	A	A	S	A	S	S	S	S	A	S	A	A	S	A	S	A	S	A	S	A	A	A	S	S
564	AX-183871948	1		A	-	S	A	S	A	A	S	A	S	S	S	A	A	A	S	S	A	S	A	A	S	A	A	S	A	S	S	S	S	A	S	A	A	S	A	S	A	S	A	S	A	A	A	S	S
565	AX-183867847	1		A	S	S	A	S	A	-	S	-	S	S	S	-	-	A	S	S	A	S	A	A	S	A	A	S	A	S	S	S	S	A	S	A	A	S	A	S	A	S	A	S	A	A	A	S	S
566	AX-183884975	1		A	S	S	A	S	A	A	S	A	S	S	S	A	A	A	S	S	A	S	A	A	S	A	A	S	A	S	S	S	S	A	S	A	A	S	A	S	A	S	A	S	A	A	A	S	S
567	AX-183590646	1		A	S	H	A	S	A	A	S	A	S	-	S	A	A	A	S	S	A	S	A	A	S	A	A	S	A	S	S	S	S	A	S	A	A	S	A	S	A	S	A	S	A	A	A	-	S
568	AX-183574913	1		A	S	S	A	S	A	A	S	A	S	S	S	A	A	A	S	S	A	S	A	A	S	A	A	S	A	S	S	S	S	A	S	A	A	S	A	S	A	S	A	S	A	A	A	S	S
569	AX-183590641	1		A	S	S	A	S	A	A	S	A	S	S	S	A	A	A	S	S	A	S	A	A	S	A	A	S	A	S	S	S	S	A	S	A	A	S	A	S	A	S	A	S	A	A	A	S	S
570	AX-183590662	1		A	S	S	A	S	A	A	S	A	S	S	S	A	A	A	S	S	A	S	A	A	S	A	A	S	A	S	S	S	S	A	S	A	A	S	A	S	A	S	A	S	A	A	A	S	S
571	AX-183590657	1		A	S	S	A	S	A	A	S	A	S	S	S	A	A	A	S	S	A	-	A	A	S	A	A	S	A	S	S	S	S	A	S	A	A	S	A	S	A	S	A	S	A	A	A	S	S
572	AX-183590654	1		A	S	S	A	S	A	-	S	A	S	S	S	A	-	A	S	S	-	S	A	-	S	-	A	S	A	S	S	S	S	A	S	A	-	S	A	S	A	S	A	S	-	A	-	S	S
573	AX-183590719	1		A	S	S	A	S	A	A	S	A	S	S	S	A	A	A	S	S	A	S	A	A	S	A	A	S	A	S	S	S	S	A	S	A	A	S	A	S	A	S	A	S	A	A	A	S	S
574	AX-183576149	1		A	S	S	A	S	A	A	S	A	S	S	S	A	A	A	S	S	A	S	A	A	S	A	A	S	A	S	S	S	S	A	S	A	A	S	A	S	A	S	A	S	A	A	A	S	S
575	AX-183591774	1		A	S	S	A	S	A	A	S	A	S	S	S	A	A	A	S	S	A	S	A	A	S	A	A	S	A	S	S	S	S	A	S	A	A	S	A	S	A	S	A	S	A	A	A	S	S
576	AX-183564492	1		A	S	S	A	S	A	A	S	A	S	S	S	A	A	A	S	S	A	S	A	A	S	A	A	S	A	S	S	S	S	A	S	A	A	S	A	S	A	S	A	S	A	A	A	S	S
577	AX-183591843	1		A	S	S	A	S	A	A	S	A	S	S	S	A	A	A	S	S	A	S	A	A	S	A	A	S	A	S	S	S	S	A	S	A	A	S	A	S	A	S	A	S	A	A	A	S	S
578	AX-183873563	1		A	S	S	A	S	A	A	S	A	S	S	S	A	A	A	S	S	A	S	A	A	S	A	A	S	A	S	S	S	S	A	-	A	A	-	A	S	A	S	A	S	-	A	A	S	S
579	AX-183591179	1		A	S	S	A	S	A	A	S	A	S	S	S	A	A	A	S	S	A	S	A	A	S	A	A	S	A	S	S	S	S	A	S	A	A	S	A	S	A	S	A	S	A	A	A	S	S
580	AX-183881145	1		A	S	S	A	S	A	A	S	A	S	S	S	A	A	A	S	S	A	S	A	A	S	A	A	S	A	S	S	S	S	A	S	A	A	S	A	S	A	S	A	S	A	A	A	S	S
581	AX-183888898	1		A	S	S	A	S	A	A	S	A	S	S	S	A	A	A	S	S	A	S	A	A	S	A	A	S	A	S	S	S	S	A	S	A	A	S	A	S	A	S	A	S	A	A	A	S	S
582	AX-183892109	1		A	S	S	A	S	-	A	S	-	S	S	S	A	A	A	S	S	A	S	A	A	S	A	A	S	A	S	S	S	S	A	S	A	A	S	A	S	A	S	A	S	A	A	A	S	S
583	AX-183638388	1		A	S	S	A	S	A	A	S	A	S	S	S	A	A	A	S	S	A	S	A	A	-	A	A	S	A	S	S	S	S	A	S	A	A	S	A	-	A	S	A	S	A	A	A	S	S
584	AX-183591852	1		A	S	S	A	S	A	A	S	A	S	S	S	A	A	A	S	S	A	S	A	A	S	A	A	S	A	S	S	S	S	A	S	A	A	S	A	S	A	S	A	S	A	A	A	S	S
585	AX-183873218	1		A	S	S	A	S	A	A	S	A	S	S	S	A	A	A	S	S	A	S	A	A	S	A	A	S	A	S	S	S	S	A	S	A	A	S	A	S	A	S	A	S	A	A	A	S	S
586	AX-183877029	1		A	S	S	A	S	A	A	S	A	S	S	S	A	A	A	S	S	A	S	A	A	S	A	A	S	A	S	S	S	S	A	S	A	A	S	A	S	A	S	A	-	A	A	A	-	S
587	AX-183590784	1		A	S	S	A	S	A	A	S	A	S	H	S	A	A	A	S	S	A	S	A	A	S	A	A	S	A	S	S	S	S	A	S	A	A	S	A	S	A	S	A	S	A	A	A	S	S
588	AX-183870522	1		A	S	S	A	S	A	A	S	A	S	S	S	A	A	A	S	S	A	S	A	A	S	A	A	S	A	S	S	S	S	A	S	A	A	S	A	S	A	S	A	S	A	A	A	S	S
589	AX-183590732	1		A	S	S	A	S	A	A	S	A	S	S	S	A	A	A	S	S	A	S	A	A	S	A	A	S	A	S	S	S	S	A	S	A	A	S	-	S	A	S	H	S	A	A	A	S	S
590	AX-183590679	1		A	S	S	A	S	A	A	S	A	S	S	S	A	A	A	S	S	A	S	A	A	S	A	A	S	A	S	S	S	S	A	S	A	A	S	A	S	A	S	A	S	A	A	A	S	S
591	AX-183590677	1		A	S	S	A	S	A	A	S	A	S	S	S	A	A	A	S	S	A	S	A	A	S	A	A	S	A	S	S	S	S	A	S	A	A	S	A	S	A	S	A	S	A	A	A	S	S
592	AX-183564444	1		A	S	S	A	S	A	A	S	A	S	S	S	A	A	A	S	S	A	S	A	A	S	A	A	S	A	S	S	S	S	A	S	A	A	S	A	S	A	S	A	S	A	A	A	S	S
593	AX-183576137	1		A	S	S	A	S	A	A	S	A	S	S	S	A	A	A	S	S	A	S	A	A	S	A	A	S	A	S	S	S	S	A	S	A	A	S	A	S	A	S	A	S	A	A	A	S	S
594	AX-183570680	1		A	S	S	A	S	A	A	S	A	S	S	S	A	A	A	S	S	A	H	A	A	S	A	A	S	A	S	S	S	S	A	S	A	A	S	A	S	A	S	A	H	A	A	A	S	S
595	AX-183574912	1		A	S	S	A	S	A	A	S	A	S	S	S	A	A	A	S	S	A	S	A	A	S	A	A	S	A	S	S	S	S	A	S	A	A	S	A	S	A	S	A	S	A	A	A	S	S
596	AX-183564449	1		A	S	S	A	S	A	A	S	A	S	S	S	A	A	A	S	S	A	S	A	A	S	A	A	S	A	S	S	S	S	A	S	A	A	S	A	S	A	S	A	S	A	A	A	S	S
597	AX-183864800	1		A	S	S	A	S	A	A	S	A	S	S	S	A	A	A	S	S	A	S	A	A	S	A	A	S	A	S	S	S	S	A	S	A	A	S	A	S	A	S	A	S	A	A	A	S	S
598	AX-183576958	1		A	S	S	A	S	A	A	S	A	S	S	S	A	A	A	S	S	A	S	A	A	S	A	A	S	-	S	S	S	S	-	S	A	A	S	-	S	A	S	A	S	A	A	A	S	S
599	AX-183590686	1		A	S	-	A	S	A	A	S	A	-	S	S	A	A	A	S	S	A	S	A	A	S	A	A	S	A	S	S	S	S	A	H	A	A	S	A	S	A	S	A	S	A	A	A	S	S
600	AX-183576220	1		A	S	S	A	S	A	A	S	A	S	A	S	A	A	A	S	S	A	S	A	A	S	A	A	S	A	S	S	S	S	A	S	A	A	S	A	S	A	S	A	S	A	A	A	S	S
601	AX-183590737	1		-	S	S	A	S	A	A	S	A	S	A	S	A	A	A	S	S	A	S	A	A	S	A	A	S	A	S	S	S	S	H	S	A	A	S	A	S	-	S	A	S	A	A	-	S	S
602	AX-183590739	1		A	S	S	A	S	A	A	S	A	S	A	S	A	A	A	S	S	A	S	A	A	S	A	A	S	A	S	S	S	S	A	S	A	A	S	A	S	A	S	A	S	A	A	A	S	S
603	AX-183870145	1		A	S	S	A	S	A	A	S	A	S	A	S	A	A	A	S	S	A	S	A	A	S	A	A	S	A	S	S	S	S	A	S	A	A	S	A	S	A	S	A	S	A	A	A	S	S
604	AX-183863540	1		A	S	S	A	S	A	A	S	A	S	A	S	A	A	A	S	S	A	S	A	A	S	A	A	S	A	S	S	S	S	-	S	A	A	S	A	S	A	S	A	S	A	A	A	S	S
605	AX-183576381	1		A	S	S	A	S	A	A	S	A	S	A	S	A	A	A	S	S	A	S	A	A	S	A	A	S	A	S	S	S	S	A	S	A	A	S	A	S	A	S	A	S	A	A	A	S	S
606	AX-183564737	1		S	S	S	A	S	A	A	S	A	S	A	S	A	A	A	S	S	A	S	A	A	S	A	A	S	A	S	S	S	S	A	S	A	A	S	A	S	A	S	A	S	A	A	A	S	S
607	AX-183576379	1		S	S	S	A	S	A	A	S	A	S	A	S	A	A	A	S	S	A	S	A	A	S	A	A	S	A	S	S	S	S	A	S	A	A	S	A	S	A	S	A	S	A	A	A	S	S
608	AX-183576155	1		S	S	S	A	S	A	A	S	A	S	A	S	A	A	A	S	S	A	S	A	A	S	A	A	S	A	S	S	S	S	A	S	A	A	S	A	S	A	S	A	S	A	A	A	S	S
609	AX-183564724	1		S	S	S	A	S	A	A	S	A	S	A	S	A	A	A	S	S	A	S	A	A	S	A	A	S	A	S	S	S	S	A	S	A	A	S	A	S	A	S	A	S	A	A	A	S	S
610	AX-183576375	1		S	S	S	A	S	A	A	S	A	S	A	S	A	A	A	S	S	A	S	A	A	S	A	A	S	A	S	S	S	S	A	S	A	A	S	A	S	A	S	A	S	A	A	A	S	S
611	AX-183591991	1		S	S	S	A	S	A	A	S	A	S	A	S	S	S	A	S	S	A	S	A	A	S	A	A	S	A	S	S	S	S	A	S	A	A	S	A	S	A	S	A	S	A	A	A	S	S
612	AX-183590751	1		S	S	S	A	S	A	A	S	A	S	A	S	S	S	A	S	S	A	S	A	A	S	A	A	S	A	S	S	S	S	A	S	A	A	S	A	S	A	S	A	S	A	A	A	S	S
613	AX-183576158	1		S	S	S	A	S	A	A	S	A	S	A	S	S	S	A	S	S	A	S	A	A	S	A	A	S	A	S	S	S	S	A	S	A	A	S	A	S	A	S	A	S	A	A	A	S	S
614	AX-183570683	1		S	S	S	A	S	A	A	S	A	S	A	S	S	S	A	S	S	A	S	A	A	S	A	A	S	A	S	S	S	S	A	S	A	A	S	A	S	A	S	A	S	A	A	A	S	S
615	AX-183884977	1		S	S	S	A	S	A	A	S	A	S	A	S	S	S	A	S	S	-	S	A	A	S	A	A	S	A	S	S	S	S	A	S	A	A	S	A	S	A	S	A	S	A	A	A	S	S
616	AX-183590758	1		S	S	S	A	S	A	A	S	A	S	A	S	S	S	A	S	S	A	S	A	A	S	A	A	S	A	S	S	S	S	A	S	A	A	S	A	S	A	S	A	S	A	A	A	S	S
617	AX-183590754	1		S	S	S	A	S	A	A	S	A	S	A	S	S	S	A	S	S	A	S	A	A	S	A	A	S	A	S	S	S	S	A	S	A	A	S	A	S	A	S	A	S	A	A	A	S	S
618	AX-183576159	1		S	S	S	A	S	A	A	S	A	S	A	S	S	S	A	S	S	A	S	A	A	S	A	A	S	A	S	S	S	S	A	S	A	A	S	A	S	A	S	A	S	A	A	A	S	S
619	AX-183570681	1		S	S	S	A	S	A	A	S	A	S	A	S	S	S	A	S	S	A	S	A	A	S	A	A	S	A	S	S	S	S	A	S	A	A	S	A	S	A	S	A	S	A	A	A	S	S
620	AX-183861416	1		S	S	S	A	S	A	A	S	A	S	A	S	S	S	A	S	S	A	S	A	A	S	A	A	S	A	S	S	S	S	A	S	A	A	S	A	S	A	S	A	S	A	A	A	S	S
621	AX-183860496	1		S	S	S	A	S	A	A	S	A	S	A	S	S	S	A	S	S	A	S	A	A	S	A	A	S	A	S	S	S	S	A	S	A	A	S	A	S	A	S	A	S	A	A	A	S	S
622	AX-183581026	1		S	S	S	A	S	-	A	S	A	S	-	S	S	S	A	S	S	A	S	A	A	S	A	A	S	A	S	S	S	S	A	S	A	A	S	A	S	A	S	A	S	A	A	A	S	S
623	AX-183582423	1		S	S	S	A	S	A	A	S	A	S	A	S	S	S	A	S	S	A	S	A	A	S	A	A	S	A	S	S	S	S	A	S	A	A	S	A	S	A	S	A	S	A	A	A	S	S
624	AX-183865305	1		S	S	S	A	S	A	A	S	A	S	A	S	S	S	A	S	S	A	S	A	A	S	A	A	S	A	S	S	S	S	A	S	A	A	S	A	S	A	S	A	S	A	A	A	S	S
625	AX-183573316	1		S	S	S	A	S	A	A	S	A	S	A	S	S	S	A	S	S	A	S	A	A	S	A	A	S	A	S	S	S	S	A	S	A	A	S	A	S	A	S	A	S	A	A	A	S	S
626	AX-183863977	1		S	S	S	A	S	A	A	S	A	S	A	S	S	S	A	S	S	A	S	A	A	S	A	A	S	A	S	S	S	S	A	S	A	A	S	A	S	A	S	A	S	A	A	A	S	S
627	AX-183591955	1		S	S	S	A	S	A	A	S	A	S	A	S	S	S	A	S	S	A	S	A	A	S	A	A	S	A	S	S	S	S	A	S	A	A	S	A	S	A	S	H	S	A	A	A	S	S
628	AX-183874319	1		S	S	S	A	S	A	A	S	A	S	A	S	S	S	A	S	S	A	S	A	A	S	A	A	S	A	S	S	S	S	A	S	A	A	S	-	S	A	S	A	S	A	A	A	S	S
629	AX-183573722	1		S	S	S	A	S	A	A	S	A	S	A	S	S	S	A	S	S	A	S	A	A	S	A	A	S	A	S	S	S	S	A	S	A	A	S	A	S	A	S	A	S	A	A	A	S	S
630	AX-183590766	1		S	S	S	A	S	A	A	S	A	S	A	S	S	S	A	S	S	A	S	A	A	S	A	A	S	A	S	S	S	S	A	S	A	A	S	A	S	A	S	A	S	A	A	A	S	S
631	AX-183564468	1		S	S	S	A	S	A	A	S	A	S	A	S	S	S	A	S	S	A	S	A	A	S	A	A	S	A	S	S	S	S	A	S	A	A	S	A	S	A	S	A	S	A	A	A	S	S
632	AX-183576382	1		S	S	S	A	A	A	A	S	A	S	A	S	S	S	A	S	S	A	S	A	A	S	A	A	S	A	S	S	S	S	A	S	A	A	S	A	S	A	S	A	S	A	A	A	S	S
633	AX-183592022	1		S	S	S	A	A	A	A	S	A	S	A	S	S	S	A	S	S	-	S	A	A	S	A	A	S	A	S	S	S	S	A	S	A	A	S	A	S	-	S	H	S	A	-	A	S	S
634	AX-183564742	1		S	S	S	A	A	A	A	S	A	S	A	S	S	S	A	S	S	A	S	A	A	S	A	A	S	A	S	S	S	S	A	S	A	A	S	A	S	A	S	A	S	A	A	A	S	S
635	AX-183576387	1		S	S	S	A	A	A	A	S	A	S	A	S	S	S	A	S	S	A	S	A	A	S	A	A	S	A	S	S	S	S	A	S	A	A	S	A	S	A	S	A	S	A	A	A	S	S
636	AX-183590775	1		S	S	S	A	A	A	A	S	A	S	A	S	S	S	A	S	S	A	S	A	A	S	A	A	S	A	S	S	S	S	A	S	A	A	S	A	S	A	S	-	S	A	A	H	S	S
637	AX-183590781	1		S	S	S	A	A	A	A	S	A	S	A	S	S	S	A	S	S	A	A	A	A	S	A	A	S	A	S	S	S	S	A	S	A	A	S	A	S	A	S	A	S	A	A	A	S	S
638	AX-183570685	1		S	S	S	A	A	A	A	S	A	S	A	S	S	-	A	S	S	A	A	A	A	S	A	A	S	A	S	S	-	S	A	S	A	A	S	A	S	A	S	A	S	A	A	A	S	-
639	AX-183573728	1		S	S	S	A	A	A	A	S	A	S	A	S	S	S	A	S	S	A	A	A	A	S	A	A	S	A	S	S	S	S	A	S	A	A	S	A	S	A	S	A	S	A	A	A	S	S
640	AX-183860798	1		S	S	S	A	A	A	A	S	A	S	A	S	S	S	A	S	S	A	A	A	A	S	A	A	S	A	S	S	S	S	A	S	A	A	S	A	S	A	S	H	S	A	A	A	S	S
641	AX-183863654	1		S	S	S	A	H	H	A	S	H	S	A	S	S	S	A	S	S	A	A	A	A	S	A	A	S	A	S	S	S	S	A	S	A	A	S	A	S	A	S	A	S	-	A	H	S	S
642	AX-183592040	1		S	S	S	A	A	A	A	S	A	S	A	S	S	S	A	S	S	A	A	A	A	S	A	A	S	A	S	S	S	S	A	S	A	A	S	A	S	A	S	A	S	A	A	A	S	S
643	AX-183865365	1		S	S	S	A	A	A	A	S	A	S	A	S	S	S	A	S	S	A	A	A	A	S	A	A	S	A	S	S	H	S	A	S	A	A	S	A	S	A	S	A	S	A	A	A	S	S
644	AX-183592039	1		S	S	S	A	A	A	A	S	A	S	A	S	S	S	A	S	S	A	A	A	A	S	A	A	S	A	S	S	S	S	A	S	A	A	S	A	S	A	S	A	S	A	A	A	S	S
645	AX-183602842	1		S	S	S	A	A	A	A	S	A	S	A	S	S	S	A	S	S	A	A	A	A	S	A	A	S	A	S	S	S	S	-	S	A	A	S	A	S	A	S	A	S	A	A	A	S	S
646	AX-183869835	1		S	S	S	A	A	-	A	S	A	S	A	S	S	S	A	S	S	A	A	A	A	S	A	A	S	A	A	S	S	S	A	S	A	A	S	A	S	S	S	-	S	A	A	A	S	S
647	AX-183576390	1		S	S	S	A	A	A	A	S	A	S	A	S	S	S	A	S	S	A	A	A	A	S	A	A	S	A	A	S	S	S	A	S	A	A	S	A	S	S	S	A	-	A	A	A	S	S
648	AX-183590799	1		S	S	S	A	A	A	A	S	A	S	A	S	S	S	A	S	S	A	A	A	A	S	A	A	S	A	A	S	S	S	A	S	A	A	S	A	S	S	S	A	S	A	A	A	S	S
649	AX-183590797	1		S	S	S	A	A	A	A	S	A	S	A	S	S	S	A	S	S	A	A	A	A	S	A	A	S	A	A	S	S	S	A	S	A	A	S	A	S	S	S	A	S	A	A	A	S	S
650	AX-183590796	1		S	S	S	A	A	A	A	S	A	S	A	S	S	S	A	S	S	A	A	A	A	S	A	A	S	A	A	S	S	S	A	S	A	A	S	A	S	S	S	A	S	A	A	A	S	S
651	AX-183592052	1		S	S	S	A	A	A	A	S	A	S	A	S	S	S	A	S	S	A	A	A	A	S	A	A	S	A	A	S	S	S	A	S	A	A	S	A	S	S	S	A	S	A	A	A	S	S
652	AX-183865999	1		S	S	S	A	A	A	A	S	A	S	A	S	S	S	A	S	S	A	A	A	A	S	A	A	S	A	A	S	S	S	A	S	A	A	S	A	S	S	S	H	S	A	A	A	S	S
653	AX-183870523	1		S	S	S	A	A	A	A	S	A	S	A	S	S	S	A	S	S	A	A	A	A	S	A	A	S	A	A	S	S	S	A	S	A	A	S	A	S	S	S	A	S	A	A	A	S	S
654	AX-183881149	1		S	S	S	A	A	A	A	S	A	S	A	S	S	S	A	S	S	A	A	A	A	S	A	A	S	A	A	S	S	S	A	S	A	A	S	A	S	S	S	H	S	A	A	A	S	S
655	AX-183892466	1		-	S	S	A	A	A	A	S	A	S	A	S	S	S	A	S	S	A	A	A	A	S	A	A	S	A	A	S	S	S	A	S	A	A	S	A	S	S	S	A	S	A	A	A	S	S
656	AX-183576404	1		S	S	S	A	A	A	A	S	A	S	A	S	S	S	A	S	S	A	A	A	A	S	A	A	S	A	A	S	S	S	A	S	A	A	S	A	S	S	S	A	S	A	A	A	S	S
657	AX-183564767	1		S	S	S	A	A	A	A	S	A	S	A	S	S	S	A	S	S	A	A	A	A	S	A	A	S	A	A	S	S	S	A	S	A	A	S	A	S	S	S	A	S	A	A	A	S	S
658	AX-183576407	1		S	S	S	A	A	A	A	S	A	S	A	S	S	S	A	S	S	A	A	A	A	S	A	A	S	A	A	S	S	S	A	S	A	A	S	A	S	S	S	A	S	A	A	A	S	S
659	AX-183864840	1		S	S	S	A	A	A	A	S	A	S	A	S	S	S	A	S	S	A	A	A	A	S	A	A	S	A	A	S	S	S	A	S	A	A	S	A	S	S	S	A	S	A	A	A	S	S
660	AX-183862724	1		S	S	S	A	A	A	A	S	A	S	-	S	S	S	A	S	S	A	A	A	A	S	A	A	S	A	A	S	S	S	A	-	A	A	S	A	S	S	S	A	S	A	A	A	S	S
661	AX-183570784	1		S	S	S	A	A	A	A	S	A	S	A	S	S	S	A	S	S	A	A	A	A	S	A	A	S	A	A	S	S	S	A	S	A	A	S	A	S	S	S	A	S	A	A	A	S	S
662	AX-183573731	1		S	S	S	A	A	A	A	S	A	S	A	S	S	S	A	S	S	A	A	A	A	S	A	A	S	A	A	S	S	S	A	S	A	A	S	A	S	S	S	A	S	A	A	A	S	S
663	AX-183871400	1		S	S	S	A	A	A	A	S	A	S	A	S	S	S	A	S	S	A	A	A	A	S	A	A	S	A	A	S	S	S	A	S	A	A	S	A	S	S	S	A	S	A	A	A	S	S
664	AX-183564763	1		S	S	S	A	A	A	A	S	A	S	A	S	S	S	A	S	S	A	A	A	A	S	A	A	S	A	A	S	S	S	A	S	A	A	S	A	S	S	S	A	S	A	A	A	S	S
665	AX-183564764	1		S	S	S	A	A	A	A	S	A	S	A	S	S	S	A	S	S	A	A	A	A	S	A	A	S	A	A	S	S	S	A	S	A	A	S	A	S	S	S	A	S	A	A	A	S	S
666	AX-183867143	1		S	S	S	A	A	A	A	S	A	S	A	S	S	S	A	S	S	A	A	A	A	S	A	A	S	A	A	S	S	S	A	S	A	A	S	A	S	S	S	A	S	A	A	A	S	S
667	AX-183576409	1		S	S	S	A	A	A	A	S	A	S	A	S	S	S	A	S	S	A	A	A	A	S	A	A	S	A	A	S	S	S	A	S	A	A	S	A	S	S	S	A	S	A	A	A	S	S
668	AX-183576410	1		S	S	S	A	A	A	A	S	A	S	A	S	S	S	A	S	S	A	A	A	A	S	A	A	S	A	A	S	S	S	A	S	A	A	S	A	S	S	S	A	S	A	A	A	S	S
669	AX-183592165	1		S	S	S	A	A	A	A	S	A	S	A	S	S	S	A	S	S	A	A	A	A	S	A	A	S	A	A	S	S	S	A	S	A	A	S	A	S	S	S	A	S	A	A	A	S	S
670	AX-183864802	1		S	S	S	A	A	A	A	S	A	S	A	S	S	S	A	S	S	A	A	A	A	S	A	A	S	A	A	S	S	S	A	S	A	A	S	A	S	S	S	A	S	A	A	A	S	S
671	AX-183864928	1		S	S	S	A	A	A	A	S	A	S	A	S	S	S	A	S	S	A	A	A	A	S	A	A	S	A	A	S	S	S	A	-	A	A	S	A	S	S	S	A	-	A	A	A	S	S
672	AX-183573327	1		S	S	S	A	A	A	A	S	A	S	A	S	S	S	A	S	S	A	A	A	A	S	A	A	S	A	A	S	S	S	A	S	A	A	S	A	S	S	S	A	S	A	A	A	S	S
673	AX-183590809	1		S	S	S	A	A	A	A	S	A	S	A	S	-	S	A	S	S	A	A	A	A	S	A	A	S	A	A	S	S	S	A	S	A	A	S	A	S	S	S	A	S	A	A	A	S	S
674	AX-183863589	1		S	S	S	A	A	A	A	S	A	S	A	S	S	S	A	S	S	A	A	A	A	S	A	A	S	A	A	S	S	S	A	S	A	A	S	A	S	S	S	A	-	A	A	A	S	S
675	AX-183863942	1		S	S	S	A	A	A	A	S	A	-	A	S	S	S	A	S	S	A	A	A	A	S	A	A	S	A	A	S	S	S	A	S	A	A	S	A	S	S	S	A	S	H	A	A	S	S
676	AX-183863052	1		S	S	S	A	A	A	A	S	A	S	A	S	S	S	-	S	S	A	A	A	A	S	-	A	S	A	A	S	S	S	A	S	A	A	S	A	S	S	S	A	S	A	A	A	S	S
677	AX-183590816	1		S	S	S	A	A	A	A	S	A	S	H	S	-	S	A	S	S	A	A	A	A	S	A	A	S	A	A	S	S	S	A	S	A	A	S	A	S	S	S	A	S	S	A	A	S	S
678	AX-183573736	1		S	S	S	A	A	A	A	S	A	S	A	S	S	S	A	S	S	A	A	A	A	S	A	A	S	A	A	S	S	S	A	S	A	A	S	A	S	S	S	A	S	A	A	A	S	S
679	AX-183590830	1		S	S	S	A	A	A	A	S	A	S	A	S	S	S	A	S	S	A	A	A	A	S	A	A	S	A	A	S	S	S	A	S	A	A	S	A	S	S	S	A	-	A	A	A	S	S
680	AX-183861239	1		S	S	S	A	A	A	A	S	A	S	A	S	S	S	A	S	S	A	A	A	A	S	A	A	S	A	A	S	S	S	A	S	A	A	S	A	S	S	S	A	S	A	A	A	S	S
681	AX-183576180	1		S	S	S	A	A	A	A	S	A	S	A	S	S	S	A	S	S	A	A	A	A	S	A	A	S	A	A	S	S	S	A	S	A	A	S	A	S	S	S	A	S	A	A	A	S	S
682	AX-183576179	1		S	S	S	A	A	A	A	S	A	S	A	S	S	S	A	S	S	A	A	A	A	S	A	A	S	A	A	S	S	S	A	S	A	A	S	A	S	S	S	A	S	A	A	A	S	S
683	AX-183864253	1		S	S	S	A	A	A	A	S	A	S	A	S	S	S	A	S	S	A	A	A	A	S	A	A	S	A	A	S	S	S	A	S	A	A	S	A	S	S	S	A	S	A	A	A	S	S
684	AX-183867762	1		S	S	S	A	A	A	A	S	A	S	A	S	S	S	A	S	S	A	A	A	A	S	A	A	S	A	A	S	S	S	A	S	A	A	S	A	S	S	S	A	S	A	A	A	S	S
685	AX-183573737	1		S	S	S	A	A	A	A	S	A	S	A	S	S	S	A	S	S	A	A	A	A	S	A	A	S	A	A	S	S	S	A	S	A	A	S	A	S	S	S	A	S	A	A	A	S	S
686	AX-183592183	1		S	S	S	A	A	A	A	S	A	S	A	S	S	S	A	S	S	A	A	A	A	S	A	A	S	A	A	S	S	S	A	S	A	A	S	A	S	S	S	A	S	A	A	A	S	S
687	AX-183564773	1		S	S	S	A	A	A	A	S	A	S	A	S	S	S	A	S	S	A	A	A	A	S	A	A	S	A	A	S	S	S	A	S	A	A	S	A	S	S	S	A	S	A	A	A	S	S
688	AX-183592175	1		S	S	S	A	A	A	-	S	A	S	A	S	S	S	A	S	S	A	A	A	A	S	A	A	S	A	A	S	S	S	A	S	A	A	S	A	S	S	S	-	S	A	-	A	S	S
689	AX-183592171	1		S	S	S	A	A	-	A	S	A	S	-	S	S	S	A	S	S	A	A	A	A	S	A	A	S	A	A	S	S	S	A	S	A	A	S	A	S	S	S	A	S	A	A	A	S	S
690	AX-183564774	1		S	S	S	A	A	A	A	S	A	S	A	S	S	S	A	S	S	A	A	A	A	S	A	A	S	A	A	S	S	S	A	S	A	A	S	A	S	S	S	A	S	A	A	A	S	S
691	AX-183871954	1		S	S	S	A	A	A	-	S	A	S	A	S	S	S	A	S	S	A	A	A	A	S	-	A	S	A	A	S	S	S	A	S	-	A	S	-	S	S	S	A	S	A	-	A	S	S
692	AX-183564772	1		S	S	S	A	A	A	A	S	A	S	A	S	S	S	A	S	S	A	A	A	A	S	A	A	S	A	A	S	S	S	A	S	A	A	S	A	S	S	S	A	S	A	A	A	S	S
693	AX-183573244	1		S	S	S	A	A	A	A	S	A	S	A	S	S	S	A	S	S	A	A	A	A	S	A	A	S	A	A	S	S	S	A	S	A	A	S	A	S	S	S	A	S	A	A	A	S	S
694	AX-183863075	1		S	S	S	A	A	A	A	S	-	-	-	S	S	S	A	S	S	A	A	A	A	S	A	A	S	A	A	S	S	S	A	S	A	A	S	A	S	-	S	-	S	A	A	A	S	S
695	AX-183564497	1		S	S	S	A	A	A	A	S	A	S	A	S	S	S	A	S	S	A	A	A	A	S	A	A	S	A	A	S	S	S	A	S	A	A	S	A	S	S	S	A	S	A	A	A	S	S
696	AX-183576206	1		S	S	S	A	A	A	A	S	A	S	A	S	S	S	A	S	S	A	A	A	A	S	A	A	S	A	A	S	S	S	A	S	A	A	S	A	S	S	S	A	S	A	A	A	S	S
697	AX-183869580	1		S	S	S	A	A	A	A	S	A	S	A	S	S	S	A	S	S	A	A	A	A	S	A	A	S	A	A	S	S	S	A	S	A	A	S	A	S	S	S	A	S	A	A	A	S	S
698	AX-183868887	1		S	S	S	A	A	A	A	S	A	S	A	S	S	S	A	S	S	A	A	A	A	S	A	A	S	A	A	S	S	S	A	S	A	A	S	A	S	S	S	A	S	A	A	A	S	S
699	AX-183592198	1		S	S	S	A	A	A	A	S	-	S	A	S	S	S	A	S	S	A	A	A	A	S	A	A	S	A	A	S	S	S	A	S	A	A	S	A	S	S	S	A	S	A	A	A	S	S
700	AX-183592199	1		S	S	S	A	A	A	A	S	A	S	A	S	S	S	A	S	S	A	A	A	A	S	A	A	S	A	A	S	S	S	A	S	A	A	S	A	S	S	S	A	S	A	A	A	S	S
701	AX-183590869	1		S	S	S	A	A	A	A	S	A	S	A	S	S	S	A	S	-	A	A	A	A	-	A	A	S	A	A	S	S	S	A	S	A	A	S	A	S	S	S	A	S	A	A	A	S	S
702	AX-183590881	1		S	S	S	A	A	A	A	S	A	S	A	S	S	S	A	S	S	A	A	A	A	S	A	A	S	A	A	S	S	S	A	S	A	A	S	A	S	S	S	A	S	A	A	A	S	S
703	AX-183864706	1		S	S	S	A	A	A	A	S	A	S	A	S	S	S	A	S	S	A	A	A	A	S	A	A	S	A	A	S	S	S	A	S	A	A	S	A	S	S	S	A	S	A	A	A	S	S
704	AX-183564775	1		S	S	S	A	A	A	A	S	A	S	A	S	S	S	A	S	S	A	A	A	A	S	A	A	S	A	A	S	S	S	A	S	A	A	S	A	S	S	S	A	S	A	A	A	S	S
705	AX-183564776	1		S	S	S	A	A	-	A	S	A	S	A	S	S	S	A	S	S	A	A	A	A	S	A	A	S	A	A	S	S	S	A	S	A	A	S	A	S	S	S	-	S	A	A	A	S	S
706	AX-183564510	1		S	S	S	A	A	A	H	S	A	S	A	S	S	S	H	S	S	A	A	A	A	S	A	A	S	A	A	S	S	S	A	S	A	A	S	-	S	S	S	A	S	A	A	A	S	S
707	AX-183875153	1		S	S	S	A	A	A	A	S	A	S	A	S	-	S	A	S	S	A	A	A	A	S	A	A	S	A	A	S	S	S	A	S	A	A	S	A	S	S	S	A	S	A	A	A	S	S
708	AX-183590896	1		S	S	S	A	A	A	A	S	A	S	A	S	S	S	A	S	S	A	A	A	A	S	A	A	S	A	A	S	S	S	A	S	A	A	S	A	S	S	S	A	S	A	A	A	S	S
709	AX-183576196	1		S	S	S	A	A	A	A	S	A	S	A	S	S	S	A	S	S	A	A	A	A	S	A	A	S	A	A	S	S	S	A	S	A	A	S	A	S	S	S	A	S	A	A	A	S	S
710	AX-183590890	1		S	S	S	A	A	A	A	S	A	S	A	S	S	S	A	S	S	A	A	A	A	S	A	A	S	A	A	S	S	S	A	S	A	A	S	A	S	S	S	A	S	A	A	A	S	S
711	AX-183861548	1		S	S	S	A	A	A	A	S	A	S	A	S	S	S	A	S	S	A	A	A	A	S	A	A	S	A	A	S	S	S	A	S	A	A	S	A	S	S	S	A	S	A	A	A	S	S
712	AX-183877032	1		S	S	S	A	A	A	A	S	A	S	A	S	S	S	A	S	S	A	A	A	A	S	A	A	S	A	A	S	S	S	A	S	A	A	S	A	S	S	S	A	S	A	A	A	S	S
713	AX-183576201	1		S	S	S	A	A	A	A	S	A	S	A	S	S	S	A	S	S	A	A	A	A	S	A	A	S	A	A	S	S	S	A	S	A	A	S	A	S	S	S	A	S	A	A	A	S	S
714	AX-183862044	1		S	S	S	A	A	A	A	S	A	S	A	S	S	S	A	S	S	A	A	A	A	S	A	A	S	A	A	S	S	S	A	S	A	A	S	A	S	S	S	A	S	A	A	A	S	S
715	AX-183573250	1		S	S	S	A	A	A	A	S	A	S	A	S	S	S	A	S	S	A	A	A	A	S	A	A	S	A	A	S	S	S	A	S	A	A	S	A	S	S	S	A	S	A	A	A	S	S
716	AX-183564513	1		S	S	S	A	A	A	A	S	A	S	A	S	S	S	A	S	S	A	A	A	A	S	A	A	S	A	A	S	S	S	A	S	A	A	S	A	S	S	S	A	S	A	A	A	S	S
717	AX-183564511	1		S	S	S	A	A	A	A	S	A	S	A	S	S	S	A	S	S	A	A	A	A	S	A	A	S	A	A	S	S	S	A	S	A	A	S	A	S	S	S	A	S	A	A	A	S	S
718	AX-183576204	1		S	S	S	A	A	A	A	S	A	S	A	S	S	S	A	S	S	A	A	A	A	S	A	A	S	A	A	S	S	S	A	S	A	A	S	A	S	S	S	A	S	A	A	A	S	S
719	AX-183576202	1		S	S	S	A	A	A	A	S	A	S	A	S	S	S	A	S	S	A	A	A	A	S	A	A	S	A	A	S	S	S	A	S	A	A	S	A	S	S	S	A	S	A	A	A	S	S
720	AX-183590912	1		S	S	S	A	A	A	A	S	A	S	A	S	S	S	A	S	S	A	A	H	A	-	A	A	S	A	A	S	S	S	H	S	A	A	S	A	S	S	S	A	S	A	A	A	S	S
721	AX-183863005	1		S	S	S	A	A	A	A	S	A	S	A	S	S	S	A	S	S	A	A	A	A	S	A	A	S	A	A	S	S	S	A	S	A	A	S	A	S	S	S	A	S	A	A	A	S	S
722	AX-183564524	1		S	S	S	A	A	A	A	S	A	S	A	S	S	S	-	S	S	A	A	A	A	S	A	A	S	A	A	S	S	S	A	S	A	A	S	A	S	S	S	A	S	A	A	A	S	S
723	AX-183862020	1		S	S	S	A	A	-	A	S	A	S	A	S	S	S	A	S	S	A	A	A	A	S	A	A	S	A	A	S	S	S	A	S	A	A	S	A	S	S	S	A	S	A	A	A	S	S
724	AX-183636707	1		S	S	S	A	A	A	A	S	A	S	A	S	S	S	A	S	S	A	A	A	A	S	A	A	S	A	A	S	S	S	A	S	A	A	S	A	S	S	S	-	S	A	A	A	S	S
725	AX-183590948	1		S	S	S	A	A	A	A	S	A	S	A	S	S	S	A	S	S	A	A	A	A	S	A	A	S	A	A	S	S	S	A	S	A	A	S	A	S	S	S	A	S	A	A	A	S	S
726	AX-183885548	1		S	S	S	A	A	A	A	S	A	S	A	S	S	S	A	S	S	A	A	A	A	S	A	A	S	A	A	S	S	S	A	S	A	A	S	A	S	S	S	A	S	A	A	A	-	S
727	AX-183590957	1		S	S	S	A	A	A	A	S	A	S	A	S	S	S	A	S	S	-	A	A	A	S	A	A	S	A	A	S	S	S	A	S	A	A	S	A	S	S	S	A	S	A	A	A	S	S
728	AX-183864705	1		S	S	S	A	A	A	A	S	A	S	A	S	S	S	A	S	S	A	A	A	A	S	A	A	S	A	A	S	S	S	A	S	A	A	S	A	S	S	S	A	S	A	A	A	S	S
729	AX-183573741	1		S	S	S	A	A	A	A	S	A	S	A	S	S	S	A	S	S	-	A	A	A	S	A	A	S	A	A	S	S	S	A	S	A	A	S	A	S	S	S	A	S	A	A	A	S	S
730	AX-183564526	1		S	S	S	A	A	A	A	S	A	S	A	S	S	S	A	S	S	A	A	A	A	S	A	A	S	A	A	S	S	S	H	S	A	A	S	A	S	S	S	A	S	A	A	A	S	S
731	AX-183892114	1		S	S	S	A	A	A	A	S	A	S	-	S	S	S	A	S	S	A	A	A	A	S	A	A	S	A	A	S	S	S	A	S	A	A	S	A	S	S	S	A	S	A	A	A	S	S
732	AX-183865364	1		S	S	S	A	A	A	A	S	A	S	A	S	S	S	A	S	S	A	A	A	A	S	A	A	S	A	A	S	S	S	A	S	A	A	S	A	S	S	S	A	S	A	A	A	S	S
733	AX-183867335	1		S	S	S	A	A	A	A	S	A	S	A	S	S	S	A	S	S	A	A	A	A	A	A	A	S	A	A	S	S	S	A	S	A	A	S	A	S	S	S	A	S	A	A	A	S	S
734	AX-183592221	1		S	S	S	A	A	A	A	S	A	S	A	S	S	S	A	S	S	A	A	A	A	A	A	A	S	A	A	S	S	S	A	S	A	A	S	A	S	S	S	A	S	A	A	A	S	S
735	AX-183863999	1		S	S	S	A	-	A	A	S	A	S	A	S	S	S	H	S	S	A	A	-	A	A	A	A	S	A	A	S	S	S	A	S	A	A	S	-	S	S	S	A	S	A	A	A	S	S
736	AX-183592222	1		S	S	S	A	A	A	-	S	A	S	A	S	S	S	A	S	S	A	A	H	A	A	A	A	S	A	A	S	S	S	H	S	A	A	S	A	S	S	S	A	S	A	-	A	S	S
737	AX-183864271	1		S	S	S	A	A	A	A	S	A	S	A	S	S	S	A	S	S	A	A	A	A	A	A	A	S	A	A	S	S	S	A	S	A	A	S	A	S	S	S	H	S	A	A	A	S	S
738	AX-183570701	1		S	S	S	A	A	A	A	S	A	S	A	S	S	S	A	S	S	A	A	A	A	A	A	A	S	A	A	S	S	S	A	S	A	A	S	A	S	S	S	A	S	A	A	A	S	S
739	AX-183576214	1		S	S	-	A	A	A	A	S	A	S	A	S	S	S	A	S	S	A	A	H	A	A	A	A	S	A	A	S	S	S	A	S	A	A	S	A	S	S	S	A	S	A	A	A	S	S
740	AX-183576212	1		S	S	S	A	A	A	A	S	A	S	A	S	S	S	A	S	S	A	A	A	A	A	A	A	S	A	A	S	S	S	A	S	A	A	S	A	S	S	S	A	S	A	A	A	S	S
741	AX-183866410	1		S	S	S	A	A	A	A	S	A	S	A	S	S	S	A	S	S	A	A	H	A	A	A	A	S	A	A	S	S	S	A	S	A	A	S	A	S	S	S	-	S	A	A	A	S	S
742	AX-183590977	1		S	S	S	A	A	A	A	S	A	S	A	S	S	S	A	S	S	A	A	A	A	A	A	A	S	A	A	S	S	S	A	S	A	A	S	A	S	S	S	A	S	A	A	A	S	S
743	AX-183871950	1		S	S	S	A	A	A	A	S	A	S	A	S	S	S	A	S	S	A	A	A	A	A	A	A	S	A	A	S	S	S	A	S	A	A	S	A	S	S	S	A	S	A	A	A	S	S
744	AX-183590981	1		S	S	S	A	A	A	A	S	A	S	A	S	S	S	A	S	S	A	A	A	A	A	A	A	S	A	A	S	S	S	A	S	A	A	S	A	S	S	S	A	S	A	A	A	S	S
745	AX-183590987	1		S	S	S	A	A	A	A	S	A	S	A	S	S	S	A	S	S	A	A	A	A	A	A	A	S	A	A	S	S	S	A	S	A	A	S	A	S	S	S	A	-	A	A	A	S	S
746	AX-183564535	1		S	S	S	A	A	A	A	S	A	S	A	S	S	S	A	S	S	A	A	-	A	A	A	A	S	A	A	S	S	S	A	S	A	A	S	A	S	S	S	A	S	A	A	A	S	S
747	AX-183590998	1		S	S	S	A	A	-	A	S	A	S	A	S	S	S	A	S	S	A	A	A	A	A	A	A	S	A	A	S	S	S	A	S	A	A	S	H	S	S	S	A	S	A	A	A	S	S
748	AX-183860692	1		S	S	S	A	A	A	A	S	A	S	A	S	S	S	A	S	S	A	A	A	A	A	A	A	S	A	A	S	S	S	A	S	A	A	S	A	S	S	S	A	S	A	A	A	S	S
749	AX-183979515	1		S	S	S	A	A	A	A	S	A	S	A	S	S	S	A	S	S	A	A	A	A	A	A	A	S	A	A	S	S	S	A	S	A	A	S	A	S	S	S	A	S	A	A	A	S	S
750	AX-183592229	1		S	S	S	A	A	A	A	S	A	S	A	S	S	S	A	S	S	S	A	A	A	A	A	A	S	A	A	S	S	S	A	S	A	A	S	A	S	S	S	A	S	A	A	A	S	S
751	AX-183570792	1		S	S	S	A	A	A	A	S	A	S	A	S	S	S	A	S	S	S	A	A	A	A	A	A	S	A	A	S	S	S	A	S	A	A	S	A	S	S	S	A	S	A	A	A	S	S
752	AX-183564536	1		S	S	S	A	A	A	A	S	A	S	A	S	S	S	A	S	S	S	A	A	A	A	A	A	S	A	A	S	S	S	A	S	A	A	S	A	S	S	S	A	S	A	A	A	S	S
753	AX-183867374	1		S	S	S	A	A	A	A	S	A	S	A	S	S	S	A	S	S	S	A	A	A	A	A	A	S	A	A	S	S	S	A	S	A	A	S	A	S	S	S	A	S	A	A	A	S	S
754	AX-183576421	1		S	S	S	A	A	A	A	S	A	S	A	S	S	S	A	S	S	S	A	A	A	A	A	A	S	A	A	S	S	S	A	S	A	A	S	A	S	S	S	A	S	A	A	A	S	S
755	AX-183866271	1		S	S	S	A	A	A	A	S	A	S	A	S	S	S	A	S	S	S	A	A	A	A	A	A	S	A	A	S	S	S	A	S	A	A	S	A	S	S	S	A	S	A	A	A	S	S
756	AX-183576222	1		S	S	S	A	A	A	A	S	A	S	A	S	S	S	A	S	S	S	A	A	A	A	A	A	S	A	A	S	S	S	A	S	A	A	S	A	S	S	S	A	S	A	A	A	S	S
757	AX-183572637	1		S	S	S	A	A	A	A	S	A	S	A	S	S	S	A	S	S	S	A	A	A	A	A	A	S	A	A	S	S	S	A	S	A	A	S	A	S	S	S	A	S	A	A	A	S	S
758	AX-183592272	1		S	S	S	A	A	A	A	S	A	S	A	S	S	S	A	S	S	S	A	A	A	A	A	A	S	A	A	S	S	S	A	S	A	A	S	A	S	S	S	A	S	A	A	A	S	S
759	AX-183576441	1		S	S	S	A	A	A	A	S	A	S	A	S	S	S	A	S	S	S	A	A	A	A	A	A	S	A	A	S	S	S	A	S	A	A	S	A	S	S	S	A	S	A	A	A	S	S
760	AX-183868409	1		S	-	S	A	A	A	A	S	A	S	A	S	S	S	A	S	S	-	A	A	A	A	A	A	S	A	A	S	S	-	A	S	A	A	S	A	S	S	S	A	S	A	A	A	S	S
761	AX-183866162	1		S	S	S	A	A	A	A	S	A	S	A	S	S	S	A	S	S	S	A	A	A	A	A	A	S	A	A	S	S	S	A	S	S	A	S	A	S	S	S	A	S	A	A	A	S	S
762	AX-183564539	1		S	S	S	A	A	A	A	S	A	S	A	S	S	S	A	S	S	S	A	A	A	A	A	A	S	A	A	S	S	S	A	S	S	A	S	A	S	S	S	A	S	A	A	A	S	S
763	AX-183861376	1		S	S	S	A	A	A	A	S	A	-	A	S	S	S	A	S	A	S	A	A	A	A	A	A	S	A	A	S	S	S	A	H	S	A	S	A	S	S	S	A	S	A	A	A	S	S
764	AX-183564813	1		S	S	S	A	A	A	A	S	A	S	A	S	S	S	A	S	A	S	A	A	A	A	A	A	S	A	A	S	S	S	A	S	S	A	S	A	A	S	S	A	S	A	S	A	S	S
765	AX-183570803	1		-	S	S	A	A	A	A	-	A	S	A	S	S	S	A	S	A	S	A	A	A	A	A	A	S	A	A	-	S	S	A	S	S	A	S	A	A	S	S	A	S	A	-	A	S	S
766	AX-183868140	1		S	S	S	A	A	A	A	S	A	S	A	S	S	S	A	S	A	S	A	A	A	A	A	A	S	A	A	S	S	S	A	S	S	A	S	A	A	S	S	A	S	A	S	A	S	S
767	AX-183576449	1		S	S	S	A	A	A	A	S	A	S	A	S	S	S	A	S	A	S	A	A	A	A	A	A	S	A	A	S	S	S	A	S	S	A	S	A	A	S	S	A	S	A	S	A	S	S
768	AX-183861612	1		S	S	S	A	A	A	A	S	A	S	A	S	-	S	A	S	A	S	A	A	A	A	A	A	S	A	A	-	S	S	A	S	S	A	S	A	A	S	S	A	-	A	S	A	S	S
769	AX-183867744	1		S	S	S	A	A	A	A	S	A	-	A	S	S	S	A	S	A	S	A	A	A	A	A	A	S	A	A	S	S	S	A	S	S	A	S	A	A	S	S	A	S	A	S	A	S	S
770	AX-183592378	1		S	S	-	A	A	A	A	S	A	S	A	S	S	S	A	S	A	S	A	A	A	A	A	A	S	A	A	S	S	S	A	S	S	A	S	A	A	S	S	A	S	A	S	A	S	S
771	AX-183886552	1		S	S	S	A	H	A	A	S	A	S	A	S	S	S	A	S	A	S	A	A	A	A	A	A	S	A	A	S	S	S	A	S	S	A	S	A	A	S	S	-	S	A	S	A	S	S
772	AX-183592382	1		S	S	S	A	A	A	A	S	A	S	A	S	S	S	A	S	A	S	A	A	A	A	A	A	S	A	A	S	S	S	A	S	S	A	S	A	A	S	S	A	S	A	S	A	S	S
773	AX-183877046	1		S	S	S	A	A	A	A	S	A	S	A	S	S	S	A	S	A	S	A	A	A	A	A	A	S	A	A	S	S	S	A	S	S	A	S	A	A	S	S	A	S	A	S	A	S	S
774	AX-183592387	1		S	S	S	A	A	A	A	S	A	S	A	S	S	S	A	S	A	S	A	A	A	A	A	A	S	A	A	S	S	S	A	S	S	A	S	A	A	S	S	A	S	A	S	A	S	S
775	AX-183570770	1		S	S	S	A	A	A	A	S	A	S	A	S	S	S	A	S	A	S	A	A	A	A	A	A	S	A	A	S	S	S	A	S	S	A	S	A	A	S	S	A	-	A	S	A	S	S
776	AX-183573257	1		S	S	S	A	A	A	A	S	A	S	A	S	S	S	A	S	A	S	A	A	A	A	A	A	S	A	A	S	S	S	A	S	S	A	S	A	A	S	S	A	S	A	S	A	S	S
777	AX-183570704	1		S	S	S	A	A	A	A	S	A	S	A	S	S	S	A	S	A	S	A	A	A	A	A	A	S	A	A	S	S	S	A	S	S	A	S	A	A	S	S	-	S	A	S	A	S	S
778	AX-183890378	1		S	S	S	A	A	A	A	S	A	S	A	S	S	S	A	S	A	S	A	A	A	A	A	A	S	A	A	S	S	S	A	S	S	A	S	A	A	S	S	A	S	A	S	A	S	S
779	AX-183888986	1		S	S	S	A	A	A	A	S	A	S	A	S	S	S	A	S	A	S	A	A	A	A	A	A	S	A	A	S	S	S	-	S	S	A	S	A	A	S	S	A	S	A	S	A	S	S
780	AX-183573751	1		S	S	S	A	A	A	A	S	A	S	A	S	S	S	A	S	A	S	A	A	A	A	A	A	S	A	A	S	S	S	H	S	S	A	S	-	A	S	S	A	S	A	S	A	S	S
781	AX-183575001	1		S	S	S	A	A	A	A	S	A	S	A	S	S	S	A	S	A	S	A	A	A	A	A	A	S	A	A	S	S	S	-	S	S	A	S	A	A	S	S	A	S	A	S	A	S	S
782	AX-183564833	1		S	S	S	A	A	A	A	S	A	S	A	S	S	S	A	S	A	S	A	A	A	A	A	A	S	A	A	S	S	S	A	S	S	A	S	A	A	S	S	A	S	A	S	A	S	S
783	AX-183564543	1		S	S	S	A	A	A	A	S	A	S	A	S	S	S	A	S	A	S	A	A	A	A	A	A	S	A	A	S	S	S	H	S	S	A	S	A	A	S	S	A	S	A	S	A	S	S
784	AX-183570709	1		S	S	S	A	A	A	A	S	A	S	A	S	S	S	A	S	A	S	A	A	A	A	A	A	S	A	A	S	S	S	-	S	S	A	S	A	A	S	S	A	S	A	S	A	S	S
785	AX-183880597	1		S	S	S	A	A	A	A	S	A	S	A	S	S	S	A	S	A	S	A	A	A	A	A	A	S	A	A	S	S	S	H	S	S	A	S	A	A	S	S	A	S	A	S	A	S	S
786	AX-183865940	1		S	S	S	A	A	A	A	S	A	S	A	S	S	S	A	S	A	S	A	A	A	A	A	A	S	A	A	S	S	S	-	S	S	A	S	A	A	S	S	A	S	A	S	A	S	S
787	AX-183564546	1		S	S	S	A	A	A	A	S	A	S	A	S	S	S	A	S	A	S	A	A	A	A	A	A	S	A	A	S	S	S	H	S	S	A	S	A	A	S	S	A	S	A	S	A	S	S
788	AX-183861934	1		S	S	S	A	A	A	A	S	A	S	A	S	S	S	A	S	A	S	A	A	A	A	A	A	S	A	A	S	S	S	H	S	S	A	S	A	A	S	S	H	S	A	S	A	S	S
789	AX-183591076	1		S	S	S	A	A	A	-	S	A	S	A	S	S	S	-	S	A	S	A	-	A	A	A	A	S	A	A	S	S	S	H	S	S	A	S	A	A	S	S	A	S	A	S	A	S	S
790	AX-183864541	1		S	S	S	A	A	A	A	S	A	S	A	S	S	S	A	S	A	S	A	A	A	A	A	A	S	A	A	S	S	S	H	S	S	A	S	A	A	S	S	A	S	A	S	A	S	S
791	AX-183591074	1		S	S	S	A	A	A	A	S	A	S	A	S	S	S	A	S	A	S	A	A	A	A	A	A	S	A	A	S	S	S	H	S	S	A	S	A	A	S	S	A	S	A	S	A	S	S
792	AX-183564545	1		S	S	S	A	A	A	A	S	A	S	A	S	S	S	A	S	A	S	A	A	A	A	A	A	S	A	A	S	S	S	H	S	S	A	S	A	A	S	S	A	S	A	S	A	S	S
793	AX-183591080	1		S	S	S	A	A	A	A	S	A	S	A	S	S	S	A	S	A	S	A	H	A	A	A	A	S	A	A	S	S	S	S	S	S	A	S	A	A	S	S	H	S	A	S	A	S	S
794	AX-183576226	1		S	S	S	A	A	A	A	S	A	S	A	S	S	S	A	S	A	S	A	A	A	A	A	A	S	A	A	S	S	S	H	S	S	A	S	A	A	S	S	A	S	A	S	A	S	S
795	AX-183866950	1		S	S	S	A	A	A	A	S	A	S	A	S	S	S	A	S	A	S	A	-	A	A	A	A	S	A	A	S	S	S	H	S	S	A	S	A	-	S	S	A	S	A	S	A	-	S
796	AX-183564547	1		S	S	S	A	A	A	A	S	A	S	A	S	S	S	A	S	A	S	A	A	A	A	A	A	S	A	A	S	S	S	H	S	S	A	S	A	A	S	S	A	S	A	S	A	S	S
797	AX-183868001	1		S	S	S	A	A	A	A	S	A	S	A	S	S	S	A	S	A	S	A	A	A	A	A	A	S	A	A	S	S	S	A	S	S	A	S	A	A	S	S	A	S	A	S	A	S	S
798	AX-183564548	1		S	S	S	A	A	A	A	S	A	S	A	S	S	S	A	S	A	S	A	A	A	A	A	A	S	A	A	S	S	S	A	S	S	A	S	A	A	S	S	A	S	A	S	A	S	S
799	AX-183591086	1		-	S	S	A	A	A	A	S	A	S	A	S	-	S	A	S	A	S	A	A	A	A	A	A	S	A	A	S	S	S	-	S	S	A	S	A	A	S	S	A	S	A	S	A	S	S
800	AX-183564549	1		S	S	S	A	A	A	A	S	A	S	A	S	S	S	A	S	A	S	A	A	A	A	A	A	S	A	A	S	S	S	H	S	S	A	S	-	A	S	S	A	S	A	S	A	S	S
801	AX-183576231	1		S	S	S	A	A	A	A	S	A	S	A	S	S	S	A	S	A	S	A	A	A	A	A	A	S	A	A	S	S	S	A	S	S	A	S	A	A	S	S	A	S	A	S	A	S	S
802	AX-183576232	1		S	S	S	A	A	A	A	S	A	S	A	S	-	S	A	S	A	S	A	A	A	A	A	A	S	A	A	S	S	S	H	S	S	A	S	A	A	S	S	A	S	A	S	A	S	S
803	AX-183591090	1		S	S	S	A	A	A	A	S	A	S	A	S	S	S	A	S	A	S	A	A	A	A	A	A	S	A	A	S	S	S	-	S	S	A	S	A	A	S	S	A	S	A	S	A	S	S
804	AX-183576234	1		S	S	S	A	A	A	A	S	A	S	A	S	S	S	A	S	A	S	A	A	A	A	A	A	S	A	A	S	S	S	H	S	S	A	S	A	A	S	S	A	S	A	S	A	S	S
805	AX-183573754	1		S	S	S	A	A	A	A	S	A	S	A	S	S	S	A	S	A	S	A	A	A	A	A	A	S	A	A	A	S	S	H	S	S	A	S	A	A	S	S	A	S	A	S	A	S	S
806	AX-183573755	1		S	S	S	A	A	A	A	S	A	S	A	S	S	S	A	S	A	S	A	A	A	A	A	A	S	A	A	A	S	S	-	S	S	A	S	A	A	S	S	A	S	A	S	A	S	S
807	AX-183573756	1		S	S	S	A	A	A	A	S	A	S	A	S	S	S	A	S	A	S	A	A	A	A	A	A	S	A	A	A	S	S	A	S	S	A	S	A	A	S	S	A	S	A	S	A	S	S
808	AX-183867693	1		S	S	S	A	A	A	A	S	A	H	A	S	S	S	A	S	A	S	A	A	A	A	A	A	S	A	A	A	S	S	A	S	S	A	S	A	A	S	-	-	S	A	S	A	S	S
809	AX-183591094	1		S	S	A	A	A	A	A	S	A	S	A	S	S	S	A	S	A	S	A	A	A	A	A	A	S	A	A	A	S	S	H	S	S	A	S	A	A	S	S	A	S	A	S	-	S	S
810	AX-183573262	1		S	S	A	A	A	A	A	S	A	S	A	S	S	S	A	S	A	S	A	A	A	A	A	A	S	A	A	A	S	S	-	S	S	A	S	A	A	S	S	A	S	A	S	A	S	S
811	AX-183582438	1		S	S	A	A	A	A	A	S	A	S	A	S	S	S	A	S	A	S	A	A	A	A	A	A	S	A	A	A	S	S	-	S	S	A	S	A	A	S	S	H	S	A	S	A	S	S
812	AX-183570716	1		S	S	A	A	A	A	A	S	A	S	A	S	S	S	A	S	A	S	A	A	A	A	A	A	S	A	A	A	S	S	H	S	S	A	S	A	-	S	S	-	S	A	S	A	S	S
813	AX-183591114	1		S	S	A	A	A	A	A	S	A	S	A	S	S	S	A	S	A	S	A	A	A	A	A	A	S	A	A	A	S	S	H	S	S	A	S	A	A	S	S	A	S	A	S	A	S	S
814	AX-183576237	1		S	S	A	A	A	A	A	S	A	S	A	S	S	S	A	S	A	S	A	A	A	A	A	A	S	A	A	A	S	S	A	S	S	A	S	A	A	S	S	A	S	A	S	A	S	S
815	AX-183877489	1		S	-	A	A	A	A	A	S	A	-	A	S	S	-	A	S	A	S	A	A	A	A	A	A	S	A	A	A	S	S	A	S	S	A	S	A	A	S	S	A	S	A	S	A	S	S
816	AX-183564558	1		S	S	A	A	A	A	A	S	A	S	A	S	S	S	A	S	A	S	A	A	A	A	A	A	S	A	A	A	S	S	-	S	S	A	S	A	A	S	S	A	S	A	S	A	S	S
817	AX-183564560	1		S	S	A	A	A	A	-	S	A	-	A	S	S	S	A	-	A	S	A	A	A	A	A	A	S	A	A	A	S	S	A	S	S	A	S	A	A	S	S	A	-	A	-	A	-	S
818	AX-183573267	1		S	S	A	A	A	A	A	S	A	S	A	S	S	S	A	S	A	S	A	A	A	A	A	A	S	A	A	A	S	S	-	S	S	A	S	A	A	S	S	A	S	A	S	A	S	S
819	AX-183863952	1		S	S	A	A	A	A	A	S	A	S	A	S	S	S	A	S	A	S	A	A	A	A	A	A	S	A	A	A	S	S	-	S	S	A	S	A	A	S	S	A	S	A	S	A	S	S
820	AX-183865975	1		S	S	A	A	A	-	A	S	A	S	A	S	S	S	A	S	A	S	A	H	A	A	A	A	S	A	A	A	S	S	H	S	S	A	S	A	-	S	S	-	S	A	S	A	S	S
821	AX-183871403	1		-	S	A	A	A	A	A	S	A	S	A	-	H	S	A	S	A	S	A	A	A	A	A	A	S	A	A	A	S	S	A	S	S	A	S	A	A	S	S	A	S	A	S	A	S	S
822	AX-183885552	1		S	S	A	A	A	A	A	S	A	S	A	S	S	S	A	S	A	S	A	A	A	A	A	A	S	A	A	A	S	S	-	S	S	A	S	A	A	S	S	A	S	A	S	A	S	S
823	AX-183591138	1		S	S	A	A	A	A	-	S	A	S	A	S	S	S	A	S	A	S	A	A	A	A	A	A	S	A	A	A	S	S	H	S	S	A	S	-	A	S	S	A	S	A	S	A	S	S
824	AX-183576246	1		S	S	A	A	A	A	A	S	A	S	A	S	S	S	A	S	A	S	A	A	A	A	A	A	S	A	A	A	S	S	H	S	S	A	S	A	A	S	S	A	S	A	S	A	S	S
825	AX-183576247	1		S	S	A	A	A	A	A	S	A	S	A	S	S	S	A	S	A	S	A	A	A	A	A	A	S	A	A	A	S	S	A	S	S	A	S	A	A	S	S	A	S	A	S	A	S	S
826	AX-183591145	1		S	S	A	A	A	A	A	S	A	S	A	S	S	S	A	S	A	S	A	A	A	A	A	A	S	A	A	A	S	S	-	S	S	A	S	A	A	S	S	A	S	A	S	A	S	S
827	AX-183591147	1		S	S	A	A	A	A	A	S	A	S	A	S	S	S	A	S	A	S	A	A	A	A	A	A	S	A	A	A	S	S	H	S	S	A	S	A	A	S	S	A	S	A	S	A	S	S
828	AX-183570720	1		S	S	A	A	A	A	A	S	A	S	A	S	S	S	A	S	A	S	A	A	A	A	A	A	S	A	A	A	S	S	A	S	S	A	S	A	A	S	S	-	S	A	S	A	S	S
829	AX-183591152	1		S	S	A	A	A	A	A	S	A	S	A	S	S	S	A	S	A	S	A	A	A	A	A	A	S	A	A	A	S	S	-	S	S	A	S	A	A	S	S	A	S	A	S	A	S	S
830	AX-183573271	1		S	S	A	A	A	A	A	S	A	S	A	S	S	S	A	S	A	S	A	A	A	A	A	A	S	A	A	A	S	S	-	S	S	A	S	A	A	S	S	A	S	A	S	A	S	S
831	AX-183638366	1		S	S	A	A	A	A	A	S	A	S	A	S	S	S	A	S	A	S	A	A	A	A	A	A	S	A	A	A	S	S	H	S	S	A	S	A	A	S	S	A	S	A	S	A	S	S
832	AX-183591158	1		S	S	A	A	A	A	A	S	A	-	A	S	S	S	A	S	A	S	A	A	A	A	A	A	S	A	A	A	S	S	A	S	-	A	S	A	A	S	S	A	S	A	S	A	S	S
833	AX-183564569	1		S	S	A	A	A	A	A	S	A	S	A	S	S	S	A	S	A	S	A	A	A	A	A	A	S	A	A	A	S	S	H	S	S	A	S	A	A	S	S	A	S	A	S	A	S	S
834	AX-183564571	1		S	S	A	A	A	A	A	S	A	S	A	S	-	S	A	S	A	S	A	A	A	A	A	A	S	A	A	A	S	S	H	S	S	A	S	A	A	S	S	A	S	A	S	A	S	S
835	AX-183573274	1		S	S	A	A	A	A	A	S	A	S	A	S	S	S	A	S	A	S	A	A	A	A	A	A	S	A	A	A	S	S	H	S	S	A	S	A	A	S	S	H	S	A	S	A	-	S
836	AX-183564573	1		S	S	A	A	A	A	A	S	A	S	A	S	S	S	A	S	A	S	A	A	A	A	A	A	S	A	A	A	S	S	H	S	S	A	S	A	A	S	S	A	S	A	S	A	S	S
837	AX-183863859	1		S	S	A	A	A	A	A	S	A	S	A	S	S	S	A	S	A	S	A	A	A	A	A	A	S	A	A	A	S	S	H	S	S	A	S	A	A	S	S	A	S	A	S	A	S	S
838	AX-183886541	1		S	S	A	A	A	A	A	S	A	S	A	S	S	S	A	S	A	S	A	-	A	A	A	A	S	A	A	A	S	S	H	S	S	A	S	A	A	S	S	A	S	A	S	A	S	S
839	AX-183872893	1		S	S	A	A	A	A	A	S	A	S	A	S	S	S	A	S	A	S	A	A	A	A	A	A	S	A	A	A	S	S	-	S	S	A	S	A	A	S	S	-	S	A	S	A	S	S
840	AX-183877985	1		S	S	A	A	A	H	A	S	A	S	A	S	S	S	A	S	A	S	A	A	A	A	A	A	S	A	A	A	S	S	H	S	S	A	S	A	A	S	S	A	S	A	S	A	S	S
841	AX-183638369	1		S	S	A	A	A	A	A	S	A	S	A	S	S	S	A	S	A	S	A	A	A	A	A	A	S	A	A	A	S	S	-	S	S	A	S	A	A	S	S	A	S	A	S	A	S	S
842	AX-183576254	1		S	S	A	A	A	A	A	S	A	S	A	S	S	S	A	S	A	S	A	A	A	A	A	A	S	A	A	A	S	S	H	S	S	A	S	A	A	S	S	A	S	A	S	A	S	S
843	AX-183591189	1		S	S	A	A	A	A	A	S	A	S	A	S	S	S	A	S	A	S	A	A	A	A	A	A	S	A	A	A	S	S	H	S	S	A	S	A	A	S	S	A	S	A	S	A	S	S
844	AX-183894263	1		S	S	A	A	A	A	A	S	A	S	A	S	S	S	A	S	A	S	A	A	A	A	A	A	S	A	A	A	S	S	H	S	S	A	S	A	A	S	S	A	S	A	S	A	S	S
845	AX-183633067	1		S	S	A	A	A	A	A	S	A	S	A	S	S	S	A	S	A	S	A	A	A	A	A	A	S	A	A	A	S	S	A	S	S	A	S	A	A	S	S	A	S	A	S	A	S	S
846	AX-183574758	1		S	S	A	A	A	A	A	S	A	S	A	S	S	S	A	S	A	S	A	A	A	A	A	A	S	A	A	A	S	S	A	S	S	A	S	A	A	S	S	A	S	A	S	A	S	S
847	AX-183865330	1		S	S	A	A	A	A	A	S	A	S	A	S	S	S	A	S	A	S	A	A	A	A	A	A	S	A	A	A	S	S	A	S	S	A	S	A	A	S	S	A	S	A	S	A	S	S
848	AX-183861968	1		S	S	A	A	A	A	A	S	A	S	A	S	S	S	A	S	A	S	A	A	A	A	A	A	S	A	A	A	S	S	A	S	S	A	S	A	A	S	S	A	S	A	S	A	S	S
849	AX-183573275	1		S	S	A	A	A	A	A	S	A	S	A	S	S	S	A	S	A	S	A	A	A	A	A	A	S	A	A	A	S	S	A	S	S	A	S	A	A	S	S	A	S	A	S	A	S	S
850	AX-183862308	1		S	S	A	A	A	A	A	S	A	S	A	S	S	S	A	S	A	S	A	A	A	A	A	A	S	A	A	A	S	S	A	S	S	A	S	A	A	S	S	A	S	A	S	A	S	S
851	AX-183576257	1		S	S	A	A	A	A	A	S	A	S	A	S	S	S	A	S	A	S	A	A	A	A	A	A	S	A	A	A	S	S	A	S	S	A	S	A	A	S	S	A	S	A	S	A	S	S
852	AX-183576258	1		S	S	A	A	A	A	A	S	A	S	A	S	S	S	A	S	A	S	A	A	A	A	A	A	S	A	A	A	S	S	A	S	S	A	S	A	A	S	S	A	S	A	S	A	S	S
853	AX-183881136	1		S	S	A	A	A	A	A	S	A	H	A	S	S	S	A	S	A	S	A	A	A	A	A	A	S	A	A	A	S	S	A	S	S	A	S	A	A	S	H	A	S	A	S	A	-	S
854	AX-183863569	1		S	S	A	A	A	A	A	S	A	S	A	S	S	S	A	S	A	S	A	A	A	A	A	A	S	A	A	A	S	S	A	S	S	A	S	A	A	S	S	A	S	A	S	A	S	S
855	AX-183570726	1		S	S	A	A	A	H	A	S	A	S	A	S	S	S	A	S	A	S	A	A	A	A	A	A	S	A	A	A	S	S	A	S	S	A	S	A	H	S	S	A	S	A	S	A	S	S
856	AX-183573278	1		S	S	A	A	A	A	A	S	A	S	A	S	S	S	A	S	A	S	A	A	A	A	A	A	S	A	A	A	S	S	A	S	S	A	S	A	A	S	S	A	S	A	S	A	S	S
857	AX-183573760	1		S	S	A	A	A	A	A	S	A	S	A	S	S	S	A	S	A	S	A	A	A	A	A	A	S	A	A	A	S	S	A	S	S	A	S	A	A	S	-	A	S	A	S	A	S	S
858	AX-183591213	1		S	S	A	A	A	A	A	S	-	S	A	S	S	S	A	S	A	S	A	A	A	A	A	A	S	A	A	A	S	S	A	S	S	A	S	A	A	S	S	A	S	A	S	A	S	S
859	AX-183888973	1		S	S	A	A	A	A	A	S	A	S	A	S	S	S	A	S	A	S	A	A	A	A	A	A	S	A	A	A	S	S	A	S	S	A	S	A	A	S	S	-	S	A	S	A	S	S
860	AX-183866069	1		S	S	A	A	A	A	A	S	A	S	A	S	S	S	A	S	A	S	A	A	A	A	A	A	S	A	A	A	S	S	A	S	S	A	S	A	A	S	S	A	S	A	S	A	S	S
861	AX-183591225	1		S	S	A	A	A	A	A	S	A	S	A	S	S	S	A	S	A	S	A	A	A	A	A	A	S	A	A	A	S	S	A	S	S	A	S	A	A	S	S	S	S	A	S	A	S	S
862	AX-183877035	1		S	S	A	A	A	A	A	S	A	S	A	S	S	S	A	S	A	S	A	A	A	A	A	A	S	A	A	A	S	S	A	H	S	A	S	A	A	S	S	S	S	A	S	A	S	S
863	AX-183591223	1		S	S	A	A	A	A	A	S	A	S	A	S	S	S	A	S	A	S	A	A	A	A	A	A	S	A	A	A	S	S	A	S	S	A	S	A	A	S	S	S	-	A	S	A	S	S
864	AX-183862537	1		S	S	A	A	A	A	A	S	A	S	A	S	S	S	A	S	A	S	A	A	A	A	A	A	S	A	A	A	S	S	A	S	S	A	S	A	A	S	S	S	S	A	S	A	S	S
865	AX-183576262	1		S	S	A	A	A	A	A	S	A	S	A	S	S	S	A	S	A	S	A	A	A	A	A	A	S	A	A	A	S	S	A	S	S	A	S	A	A	S	S	S	S	A	S	A	S	S
866	AX-183882860	1		S	S	A	A	A	A	A	S	A	S	A	S	S	S	A	S	A	S	A	A	A	A	A	A	S	A	A	A	S	S	A	S	S	A	S	A	A	S	S	S	S	A	S	A	S	S
867	AX-183868521	1		S	S	A	A	A	A	A	S	A	S	A	S	S	S	A	S	A	S	A	A	A	A	A	A	S	A	A	A	S	S	A	S	S	A	S	A	A	S	S	S	S	A	S	A	S	S
868	AX-183591234	1		S	S	A	A	A	-	A	S	A	S	A	S	S	S	A	S	A	S	A	A	A	A	A	A	S	A	A	A	S	S	A	S	S	A	S	A	A	S	S	S	S	A	S	A	S	S
869	AX-183880066	1		S	S	A	A	A	A	A	S	A	S	A	S	S	S	A	S	A	S	A	A	A	A	A	A	S	A	A	A	S	S	A	S	S	A	S	A	A	S	S	S	S	A	S	A	S	S
870	AX-183564836	1		S	S	A	A	A	A	A	S	A	S	A	S	S	S	A	S	A	S	A	-	A	A	A	A	S	A	A	A	S	S	A	S	S	A	S	A	A	S	S	S	S	-	S	A	S	S
871	AX-183576266	1		S	S	A	A	A	A	A	S	A	S	A	S	S	S	A	S	A	S	A	A	A	A	A	A	S	A	A	A	S	S	A	S	S	A	S	A	A	S	S	S	S	A	S	A	S	S
872	AX-183576271	1		S	S	A	A	A	A	A	S	A	-	A	S	S	S	A	S	A	S	A	A	A	A	A	A	S	A	A	A	S	S	A	H	S	A	S	A	A	S	S	S	S	A	-	-	S	S
873	AX-183576267	1		S	S	A	A	A	A	A	S	A	S	A	S	S	S	A	S	A	S	A	A	A	A	A	A	S	A	A	A	S	S	A	S	S	A	S	A	A	S	S	S	S	A	S	A	S	S
874	AX-183570731	1		S	S	A	A	A	A	A	S	A	S	A	S	S	S	A	S	A	S	A	A	A	A	A	A	S	A	A	A	S	S	A	S	S	A	S	A	A	S	S	S	S	A	S	A	S	S
875	AX-183591257	1		S	S	A	A	A	A	A	S	A	S	A	S	S	S	A	S	A	S	A	A	A	A	A	A	S	A	A	A	S	S	A	S	S	A	S	A	A	S	S	S	S	A	S	A	S	S
876	AX-183881137	1		-	S	A	A	A	A	A	S	A	S	A	S	S	S	A	S	A	S	A	A	A	A	A	A	S	A	A	A	S	S	A	S	S	A	S	A	A	S	S	S	S	A	S	A	S	S
877	AX-183591261	1		S	S	A	A	A	A	A	S	A	S	A	S	S	S	A	S	A	S	A	A	A	A	A	A	S	A	A	A	S	S	A	S	S	A	S	A	A	S	S	S	S	A	S	A	-	S
878	AX-183872826	1		S	S	A	A	A	A	-	S	A	S	A	S	S	S	A	S	A	S	A	-	A	A	A	A	S	A	A	A	S	S	A	S	S	A	S	A	A	S	S	S	S	A	S	A	S	S
879	AX-183866799	1		S	S	A	A	A	A	A	S	A	S	A	S	S	S	A	S	A	S	A	A	A	A	A	A	S	A	A	A	S	S	A	S	S	A	S	A	A	S	S	S	S	A	S	A	S	S
880	AX-183582263	1		S	S	A	A	A	A	A	S	A	S	A	S	-	S	A	S	A	S	A	A	A	A	A	A	S	A	A	A	S	S	A	S	S	A	S	A	A	S	S	S	S	A	S	A	S	S
881	AX-183860856	1		S	S	A	A	A	A	A	S	A	S	A	S	S	S	A	S	A	S	A	A	A	A	A	A	S	A	A	A	S	S	A	S	S	A	S	A	A	S	S	H	-	A	S	A	S	S
882	AX-183564837	1		S	S	A	A	A	A	A	S	A	S	A	S	S	S	A	S	A	S	A	A	A	A	A	A	S	A	A	A	S	S	A	S	S	A	S	A	A	S	S	S	S	A	S	A	S	S
883	AX-183860506	1		S	S	A	A	A	A	A	S	A	S	A	S	S	S	A	S	A	S	A	A	A	A	A	A	S	A	A	A	S	S	A	S	S	A	S	A	A	-	S	-	S	A	S	A	S	S
884	AX-183570812	1		S	S	A	A	A	A	-	S	-	S	A	S	S	S	A	S	A	S	A	A	A	A	A	A	S	A	A	A	S	S	A	S	S	A	S	A	A	S	S	S	S	A	S	A	S	S
885	AX-183865083	1		S	S	A	A	A	A	A	S	A	S	A	S	S	S	A	S	A	S	A	A	A	A	A	A	S	A	A	A	S	S	A	S	S	A	S	A	A	S	S	S	S	A	S	A	S	S
886	AX-183864577	1		S	S	A	A	A	A	A	S	A	S	A	S	S	S	A	S	A	S	A	A	A	A	A	A	S	A	A	A	S	S	A	S	S	A	S	A	A	S	S	S	S	A	S	A	S	S
887	AX-183867083	1		S	S	A	A	A	A	A	S	A	S	A	S	S	S	A	S	A	S	A	A	A	A	A	A	S	A	A	A	S	S	A	S	S	A	S	A	A	S	S	S	S	A	S	A	S	S
888	AX-183862440	1		S	S	A	A	A	A	A	S	A	A	A	S	S	S	A	S	A	S	A	A	A	A	A	A	S	A	A	A	S	S	A	S	S	A	S	A	A	S	S	S	S	A	S	A	S	S
889	AX-183881140	1		S	S	A	A	A	A	A	S	A	A	A	S	S	S	A	S	A	S	A	H	A	A	A	A	S	A	A	A	S	S	A	S	S	A	S	A	A	S	S	S	S	A	S	A	S	S
890	AX-183636982	1		S	S	A	A	A	A	A	S	A	A	A	S	S	S	A	S	A	S	A	-	A	A	A	A	S	A	A	A	S	S	A	S	S	A	S	A	A	S	S	S	S	A	S	A	S	S
891	AX-183564615	1		S	S	A	A	A	A	A	S	A	A	A	S	S	S	A	S	A	S	A	A	A	A	A	A	S	A	A	A	S	S	A	S	S	S	S	A	A	S	S	S	S	A	S	A	S	S
892	AX-183564606	1		S	S	A	A	A	A	A	S	A	A	S	S	S	S	A	S	A	S	A	A	A	A	A	A	S	A	A	A	S	S	A	S	S	S	S	A	A	S	S	S	S	A	S	A	S	S
893	AX-183879027	1		S	S	A	A	A	A	A	S	A	A	S	S	S	S	A	S	A	S	A	A	A	A	A	A	S	A	A	A	S	S	A	S	S	S	S	A	A	S	S	S	S	A	S	A	S	S
894	AX-183576275	1		S	S	A	A	A	A	A	S	A	A	S	S	S	S	A	S	A	S	A	A	A	A	A	A	S	A	A	A	S	S	A	S	S	S	S	A	A	S	S	S	S	A	S	A	S	S
895	AX-183591306	1		S	S	A	A	A	A	A	S	A	A	S	S	S	S	A	S	A	S	A	A	A	A	A	A	S	A	A	A	S	S	A	S	S	S	S	A	A	S	S	S	S	A	S	A	S	S
896	AX-183564609	1		S	S	A	A	A	A	A	S	A	A	S	S	S	S	A	S	A	S	A	A	A	A	A	A	S	A	A	-	S	S	-	S	S	S	S	A	A	S	S	S	S	A	S	A	S	S
897	AX-183576277	1		S	S	A	A	A	A	A	S	A	A	S	S	S	S	A	S	A	S	A	A	A	A	A	A	S	A	A	A	S	S	A	S	S	S	S	A	A	S	S	S	S	A	S	A	S	S
898	AX-183866269	1		S	S	A	A	A	A	A	S	A	A	S	S	S	S	A	S	A	S	A	A	A	A	A	A	S	A	A	A	S	S	A	S	S	S	S	A	A	S	S	S	S	A	S	A	S	S
899	AX-183872226	1		S	S	A	A	A	A	A	S	A	A	S	S	S	S	A	S	A	S	A	A	A	A	A	A	S	A	A	A	S	S	A	S	S	S	S	A	A	S	S	S	S	A	S	A	S	S
900	AX-183888568	1		S	S	A	A	-	-	A	S	A	A	S	S	S	S	A	S	A	S	A	A	A	-	A	A	S	A	A	A	S	S	A	S	S	S	S	A	A	S	S	S	S	A	S	A	S	S
901	AX-183564611	1		S	S	A	A	A	A	A	S	A	A	S	S	S	S	A	S	A	S	A	A	A	A	A	A	S	A	A	A	S	S	A	S	S	S	S	A	A	S	S	S	S	A	S	A	S	S
902	AX-183882768	1		S	S	A	A	A	A	A	S	A	A	S	S	S	S	A	S	A	S	A	A	A	A	A	A	S	A	A	A	S	S	A	S	S	S	S	A	A	S	S	S	S	A	S	A	S	S
903	AX-183576283	1		S	S	A	A	A	A	A	S	A	A	S	S	S	S	A	S	A	S	A	A	A	A	A	A	S	A	A	A	S	S	A	S	S	S	S	A	A	S	S	S	S	A	S	A	S	S
904	AX-183882861	1		S	S	A	A	A	A	A	S	A	A	S	S	S	S	A	S	A	S	A	A	A	A	A	A	S	A	A	A	S	S	A	S	S	S	S	A	A	S	S	S	S	A	S	A	S	S
905	AX-183570740	1		S	S	A	A	A	A	A	S	A	A	S	S	S	S	A	S	A	S	A	A	A	A	A	A	S	A	A	A	S	S	A	S	S	S	S	A	A	S	S	S	S	A	S	A	S	S
906	AX-183591331	1		S	S	A	A	A	A	A	S	A	A	S	S	S	S	A	S	A	S	A	A	A	A	A	A	S	A	A	A	S	S	A	S	S	S	S	A	A	S	S	S	S	A	S	A	S	S
907	AX-183576286	1		S	S	A	A	A	A	A	S	A	A	S	S	S	S	A	S	A	S	A	H	A	A	A	H	S	A	A	A	S	S	A	S	S	S	S	A	A	S	S	S	S	A	S	-	S	S
908	AX-183591344	1		S	S	A	A	A	A	A	S	A	A	S	S	S	S	A	S	A	S	A	A	A	A	A	A	S	A	A	A	S	S	A	S	S	S	S	A	A	S	S	S	S	A	S	A	S	S
909	AX-183883901	1		S	S	A	A	A	A	A	S	A	A	S	S	S	S	A	S	A	S	A	A	A	A	A	A	S	A	A	A	S	S	A	S	S	S	S	A	A	S	S	S	S	A	S	A	S	S
910	AX-183576290	1		S	S	A	A	A	A	A	S	A	A	S	S	S	S	A	S	A	S	A	A	A	A	A	A	S	A	A	A	S	S	A	S	S	S	S	A	A	S	S	S	S	A	S	A	S	S
911	AX-183573286	1		S	S	A	A	A	A	A	S	A	A	S	S	S	S	A	S	A	S	A	A	A	A	A	A	S	A	A	A	S	S	A	S	S	S	S	A	A	S	S	S	S	A	S	A	S	S
912	AX-183874724	1		S	S	A	A	A	A	A	S	A	A	S	S	-	S	A	S	A	S	A	A	A	A	A	A	S	A	A	A	S	S	A	S	S	S	S	A	A	S	S	S	S	A	S	A	S	S
913	AX-183877987	1		S	S	A	A	A	A	A	S	A	A	S	S	S	-	A	S	A	S	A	A	A	A	A	A	S	A	A	A	S	S	A	S	S	S	S	A	A	S	S	S	S	A	S	A	S	S
914	AX-183591378	1		S	S	A	A	A	A	A	S	A	A	S	S	S	S	A	S	A	S	A	A	A	A	A	A	S	A	A	A	S	S	A	S	S	S	S	A	A	S	S	S	S	A	S	A	S	S
915	AX-183636146	1		S	S	A	A	A	A	A	S	A	A	S	S	S	-	A	S	A	S	A	A	A	A	A	A	S	A	A	A	S	S	A	S	S	S	S	A	A	S	S	-	S	A	S	A	S	S
916	AX-183564620	1		S	S	A	A	H	A	A	S	A	A	S	S	S	S	A	S	A	S	A	A	A	A	A	A	S	A	A	A	S	S	A	S	S	S	S	A	A	S	S	S	S	A	S	H	S	S
917	AX-183573291	1		S	S	A	A	A	A	A	S	A	A	S	S	S	S	A	S	A	S	A	A	A	A	A	A	S	A	A	A	S	S	A	S	S	S	S	A	A	S	S	S	S	A	S	A	S	S
918	AX-183591391	1		S	S	A	A	A	A	A	S	A	A	S	S	S	S	A	S	A	S	A	A	A	A	A	A	S	A	A	A	S	S	A	S	S	S	S	A	A	S	S	S	S	A	S	A	S	S
919	AX-183591392	1		S	S	A	A	A	A	A	S	A	A	S	S	S	S	A	S	A	S	A	A	A	A	A	A	S	A	A	A	S	S	A	S	S	S	S	A	A	S	S	S	S	A	S	A	S	S
920	AX-183879544	1		S	S	A	A	A	A	A	S	A	A	S	S	S	S	A	S	A	S	A	A	A	A	A	S	S	A	A	A	S	S	A	S	S	S	S	A	A	S	S	S	S	A	S	A	S	S
921	AX-183868549	1		S	S	A	A	A	A	A	S	A	A	S	S	S	S	A	S	A	S	A	A	A	A	A	S	S	A	A	A	S	S	A	S	S	S	S	A	A	S	S	S	S	A	S	A	S	S
922	AX-183576298	1		S	S	A	A	A	A	A	S	A	A	S	S	S	S	A	S	A	S	A	A	A	A	A	S	S	A	A	A	S	S	A	S	S	S	S	A	A	S	S	S	S	A	S	A	S	S
923	AX-183591417	1		S	S	A	A	A	A	A	S	A	A	S	S	S	S	A	S	A	S	A	A	A	A	A	S	S	A	A	A	S	S	A	S	S	S	S	A	A	S	S	S	S	A	S	A	S	S
924	AX-183889819	1		S	S	A	A	A	A	A	S	A	A	S	S	S	S	A	S	A	S	A	A	A	A	A	S	S	A	A	A	S	S	A	S	S	S	S	A	A	S	S	S	S	A	S	A	S	S
925	AX-183864201	1		S	S	A	A	A	A	A	S	A	A	S	S	S	S	A	S	A	S	A	A	A	A	A	S	S	A	A	A	S	S	A	S	S	S	S	A	A	S	S	H	S	A	S	A	S	S
926	AX-183591424	1		S	S	A	A	A	A	-	S	A	A	S	S	S	S	A	S	A	S	A	A	A	A	A	S	S	A	A	A	S	S	A	S	S	S	S	-	A	S	S	S	S	A	S	A	S	S
927	AX-183591425	1		S	S	A	A	A	A	A	S	A	A	S	S	S	S	A	S	A	S	A	A	A	A	A	S	S	A	A	A	S	S	A	S	S	S	S	A	A	S	S	S	S	A	S	A	S	S
928	AX-183573299	1		S	S	A	A	A	A	A	S	A	A	S	S	S	S	A	S	A	S	A	A	A	A	A	S	S	A	A	A	S	S	A	S	S	S	S	A	A	S	S	S	S	A	S	A	S	S
929	AX-183564629	1		S	S	A	A	A	A	A	S	A	A	S	S	S	S	A	S	A	S	A	A	A	A	A	S	S	A	A	A	S	S	A	S	S	S	S	A	A	-	S	S	S	A	S	A	S	S
930	AX-183591428	1		S	S	S	A	A	A	A	S	A	A	S	S	S	S	A	S	A	S	A	A	A	A	A	S	S	A	A	A	S	S	A	S	S	S	S	A	A	S	S	S	S	A	S	A	S	S
931	AX-183576303	1		S	S	S	A	A	A	A	S	A	A	S	S	S	S	A	S	A	S	A	A	A	A	A	S	S	A	A	A	S	S	A	S	S	S	S	A	A	S	S	S	-	A	S	A	S	S
932	AX-183883396	1		S	S	S	A	A	A	A	S	A	A	S	S	-	S	A	S	A	S	A	A	A	A	A	S	S	A	A	A	S	S	A	S	S	S	S	A	A	S	-	S	S	A	S	A	S	S
933	AX-183866270	1		S	S	S	A	A	A	A	S	A	A	S	S	S	S	A	S	A	S	A	A	A	A	A	S	S	A	A	A	S	S	A	S	S	S	S	A	A	S	S	S	S	A	S	A	S	S
934	AX-183576305	1		S	S	S	A	A	A	A	S	A	A	S	S	S	S	A	S	A	S	A	A	A	A	A	S	S	A	A	A	S	S	A	S	S	S	S	A	-	S	S	S	S	A	S	A	S	S
935	AX-183871655	1		S	S	S	A	A	A	A	S	A	A	S	S	S	S	A	S	A	S	A	A	A	A	A	S	S	A	A	A	S	S	A	S	S	S	S	A	A	S	S	S	S	A	S	A	S	S
936	AX-183864630	1		S	S	S	A	A	A	A	S	A	A	S	S	S	S	A	S	A	S	A	A	A	A	A	S	S	A	A	A	S	S	A	S	S	S	S	A	A	S	S	S	S	A	S	A	S	S
937	AX-183570754	1		S	S	S	A	A	A	A	S	A	A	S	S	S	S	A	S	A	S	A	A	A	A	A	S	S	A	A	A	S	S	A	S	S	S	S	A	A	S	S	S	S	A	S	A	S	S
938	AX-183591443	1		S	S	S	A	A	A	A	S	A	A	S	S	S	S	A	S	A	S	A	A	A	A	A	S	S	A	A	A	S	S	A	S	S	S	S	A	A	S	S	S	S	A	S	A	S	S
939	AX-183863976	1		S	S	S	A	A	A	A	S	A	A	S	S	S	S	A	S	A	S	A	A	A	A	A	S	S	A	A	A	S	S	A	S	S	S	S	A	A	S	S	S	S	A	S	A	S	S
940	AX-183890811	1		S	S	S	A	A	A	A	S	A	A	S	S	S	S	A	S	A	S	A	A	A	A	A	S	S	A	A	A	S	S	A	S	S	S	S	A	A	S	S	H	S	A	S	A	S	S
941	AX-183573301	1		S	S	S	A	A	A	A	S	A	A	S	S	S	S	A	S	A	S	A	A	A	A	A	S	S	A	A	A	S	S	A	S	S	S	S	A	A	S	S	S	S	A	S	A	S	S
942	AX-183889913	1		S	S	S	A	A	A	A	S	A	A	S	S	-	S	A	S	A	S	A	A	A	A	A	S	S	A	A	A	S	S	A	S	S	S	S	A	A	S	S	S	S	A	S	A	-	S
943	AX-183591467	1		S	S	S	A	A	A	A	S	A	A	S	S	S	S	A	S	A	S	A	A	A	A	A	S	S	A	A	A	S	S	A	S	S	S	S	A	A	S	S	S	S	A	S	A	S	S
944	AX-183591456	1		S	S	S	A	A	A	A	S	A	A	S	S	S	S	A	S	A	S	A	A	A	A	A	S	S	A	A	A	S	S	A	S	S	S	S	A	A	S	S	S	S	A	S	A	A	S
945	AX-183591458	1		S	S	S	A	A	A	A	S	A	A	S	S	S	S	A	S	A	S	A	A	A	A	A	S	S	A	A	A	S	S	A	S	S	S	S	A	A	S	S	S	S	A	S	A	A	S
946	AX-183865868	1		S	S	S	A	A	A	A	S	A	A	S	S	S	S	A	S	A	S	A	A	A	A	A	S	S	A	A	A	S	S	A	S	S	S	S	A	A	S	S	S	S	A	S	A	A	S
947	AX-183861430	1		S	S	S	A	A	A	-	S	A	A	S	S	S	S	A	S	A	S	A	A	A	A	A	S	S	A	A	A	S	S	A	S	S	S	S	A	A	S	S	S	S	A	S	A	A	S
948	AX-183591462	1		S	S	S	A	A	A	A	S	A	A	S	S	H	S	A	S	A	S	A	A	A	A	A	S	S	A	A	A	S	S	A	S	S	S	S	A	A	S	S	-	S	A	S	A	A	S
949	AX-183576311	1		S	S	S	A	A	A	A	S	A	A	S	S	S	S	A	S	A	S	A	A	A	A	A	S	S	A	A	A	S	S	A	S	S	S	S	A	A	S	S	S	S	A	S	A	A	S
950	AX-183564650	1		S	S	S	A	A	A	-	S	-	A	S	S	S	S	A	S	A	S	A	A	A	A	A	S	S	A	A	A	S	S	A	S	S	S	S	-	A	S	S	S	S	A	S	A	A	S
951	AX-183591484	1		S	S	S	A	A	A	A	S	A	A	S	S	S	S	A	S	A	S	A	A	A	A	A	S	S	A	A	A	S	S	A	S	S	S	S	A	A	S	S	S	S	A	S	A	A	S
952	AX-183876948	1		S	S	S	A	A	A	A	S	A	A	S	S	S	S	A	S	A	S	A	A	A	A	A	S	S	A	A	A	S	S	A	S	S	S	S	A	A	S	S	S	S	A	S	A	A	S
953	AX-183869286	1		S	S	S	A	A	A	A	S	A	A	S	S	S	S	A	S	A	S	A	A	A	A	A	S	S	A	A	A	S	S	A	S	S	S	S	A	A	S	S	S	S	A	S	A	A	S
954	AX-183564645	1		S	S	S	A	A	A	A	S	A	A	S	S	S	S	A	S	A	S	A	A	A	A	A	S	S	A	A	A	S	S	A	S	S	S	S	A	A	S	S	S	S	A	S	A	A	S
955	AX-183636384	1		S	S	S	A	A	A	A	S	A	A	S	S	S	S	A	S	A	S	A	A	A	A	A	S	S	A	A	A	S	S	A	S	S	S	S	A	A	S	S	S	S	A	S	A	A	S
956	AX-183888484	1		S	S	S	A	A	A	A	S	-	A	S	S	S	S	A	S	A	S	A	A	A	A	A	S	S	A	A	A	S	S	A	S	S	S	S	A	A	S	S	S	S	A	S	A	A	S
957	AX-183591500	1		S	S	S	A	A	A	A	S	A	A	S	S	S	S	A	S	A	S	A	A	A	A	A	S	S	A	A	A	S	S	A	S	S	S	S	A	A	S	S	S	S	A	S	A	A	S
958	AX-183591506	1		S	S	S	A	A	A	A	S	A	A	S	S	S	S	A	S	A	S	A	A	A	A	A	S	S	A	A	A	S	S	A	S	S	S	S	A	A	S	S	S	S	A	S	A	A	S
959	AX-183591507	1		S	S	A	A	A	A	A	S	A	A	S	S	S	S	A	S	A	S	A	A	A	A	A	S	S	A	A	A	S	S	A	S	S	S	S	A	A	S	S	S	S	A	S	A	A	S
960	AX-183576320	1		S	S	A	A	A	A	A	S	A	A	S	S	S	S	A	S	A	S	A	A	A	A	A	S	S	A	A	A	S	S	A	S	S	S	S	A	A	S	S	S	S	A	S	A	A	S
961	AX-183564654	1		S	S	A	A	A	A	A	S	A	A	S	S	S	S	A	S	A	S	A	A	A	A	A	S	S	A	A	A	S	S	A	S	S	S	S	A	A	S	S	S	S	A	S	A	A	S
962	AX-183591509	1		S	S	A	A	A	A	A	S	A	A	S	S	S	S	A	S	A	S	A	A	A	A	A	S	S	A	A	A	S	S	A	S	S	S	S	A	A	S	S	S	-	A	S	A	A	S
963	AX-183576321	1		S	S	A	A	A	A	A	S	A	A	S	S	S	S	A	S	A	S	A	A	A	A	-	S	S	A	A	A	S	S	A	S	S	S	S	A	A	S	S	S	S	A	S	A	A	S
964	AX-183873214	1		S	S	A	A	A	A	A	S	A	A	S	S	S	S	A	S	A	S	A	A	A	A	A	S	S	A	A	A	S	S	A	S	S	S	S	A	A	S	S	S	S	A	S	A	A	S
965	AX-183868109	1		S	S	A	A	A	A	A	S	A	A	A	S	S	S	S	S	A	S	A	A	A	A	A	S	S	A	A	A	S	S	A	S	S	S	S	A	A	S	S	S	H	A	-	A	A	S
966	AX-183564660	1		S	S	A	A	A	A	A	S	A	A	A	S	S	S	S	S	A	S	A	A	A	A	A	S	S	A	A	A	S	S	A	S	S	S	S	A	A	S	S	S	S	A	S	A	A	S
967	AX-183576327	1		S	S	A	A	A	A	A	S	A	A	A	S	S	S	S	S	A	S	A	A	A	A	A	S	S	A	A	A	S	S	A	S	S	S	S	A	A	S	S	S	H	A	S	A	A	S
968	AX-183862560	1		S	S	A	A	A	A	A	S	A	A	A	S	S	S	S	S	A	S	A	A	A	A	A	S	S	A	A	A	S	S	A	S	S	S	S	A	A	S	S	S	S	A	S	A	A	S
969	AX-183576328	1		S	S	A	A	A	A	A	S	A	A	A	S	S	S	S	S	A	S	A	A	S	A	A	S	S	A	A	A	S	S	A	S	S	S	S	A	A	S	S	S	S	A	S	A	A	S
970	AX-183580849	1		S	S	A	A	A	A	A	S	A	A	A	S	S	S	S	S	A	S	A	A	S	A	A	S	S	A	A	A	S	S	A	S	S	S	S	A	A	S	S	S	S	A	S	A	A	S
971	AX-183863998	1		S	S	A	A	A	A	A	S	A	A	A	S	S	S	S	S	A	S	A	-	S	A	A	S	S	A	A	A	S	S	A	S	S	S	S	A	A	S	S	S	S	A	S	A	A	S
972	AX-183576331	1		S	A	A	A	A	A	A	S	A	A	A	S	S	S	S	S	A	S	A	A	S	A	A	S	S	A	A	A	S	S	A	S	S	S	S	A	A	S	S	H	S	A	S	A	A	S
973	AX-183861164	1		S	-	A	A	A	A	A	S	A	A	A	S	S	S	S	S	A	S	A	A	S	A	A	S	S	A	A	A	S	S	A	S	S	S	S	-	A	S	S	S	S	A	S	A	-	S
974	AX-183883801	1		S	A	A	A	A	A	A	S	A	A	A	S	S	S	S	S	A	S	A	A	S	A	A	S	S	A	A	A	S	S	A	S	S	S	S	A	A	S	S	S	S	A	S	A	A	S
975	AX-183889356	1		S	A	A	A	A	-	A	S	A	A	A	S	S	S	S	S	A	S	A	A	S	A	A	S	S	A	A	A	S	S	A	S	S	S	S	A	A	S	S	S	S	A	S	A	A	S
976	AX-183592495	1		S	A	A	A	A	A	A	S	A	A	A	S	S	S	S	S	A	S	A	A	S	A	A	S	S	A	A	A	S	S	A	S	S	S	S	A	A	S	-	S	S	A	S	A	A	S
977	AX-183880611	1		S	A	A	A	A	A	A	S	A	H	A	S	S	S	S	S	A	S	A	-	S	A	A	S	S	A	A	A	S	S	A	S	S	S	S	A	A	S	S	S	S	A	S	A	A	S
978	AX-183564666	1		S	A	A	A	A	A	A	S	A	A	A	S	S	S	S	S	A	S	A	A	S	A	A	S	S	A	A	A	S	S	A	S	S	S	S	A	A	S	S	-	S	A	S	A	A	S
979	AX-183591548	1		S	A	A	A	A	A	-	S	A	A	A	S	S	S	S	S	A	S	A	-	S	A	A	S	S	A	A	A	S	S	A	S	S	S	S	-	A	S	S	S	S	A	S	A	A	S
980	AX-183878490	1		S	A	A	A	A	A	A	S	-	A	A	S	S	S	S	S	A	S	A	A	S	A	A	S	S	A	A	A	S	S	A	S	S	S	S	A	A	S	S	S	S	A	S	A	A	S
981	AX-183874316	1		S	A	A	A	A	A	A	S	A	A	A	S	S	S	S	S	A	S	A	A	S	A	A	S	S	A	A	A	S	S	A	S	S	S	S	A	A	S	S	-	S	A	S	A	A	S
982	AX-183873937	1		S	A	A	A	A	H	A	S	A	A	A	S	S	A	S	S	A	S	A	-	S	A	A	S	S	A	A	A	S	S	A	S	S	S	S	S	A	S	S	S	S	A	S	A	A	S
983	AX-183635094	1		S	A	A	A	A	H	A	S	A	A	A	S	S	A	S	S	A	S	A	A	S	A	A	S	S	A	A	A	S	S	A	S	S	S	S	S	A	S	S	S	S	A	S	A	A	S
984	AX-183573773	1		S	A	A	A	A	A	A	S	A	A	A	S	S	A	S	S	A	S	A	A	S	A	A	S	S	A	A	A	S	S	A	S	S	S	S	S	A	S	S	S	S	A	S	A	A	S
985	AX-183883399	1		S	A	A	A	A	A	A	S	A	A	A	S	S	A	S	S	A	S	A	A	S	A	A	S	S	A	A	A	S	S	A	S	S	S	S	S	A	S	S	S	S	A	S	A	A	S
986	AX-183886041	1		S	A	A	A	-	A	A	S	A	A	A	S	S	A	S	S	A	S	A	A	S	A	A	S	S	A	A	A	S	S	A	S	S	S	S	S	A	S	S	S	S	A	S	A	A	S
987	AX-183564672	1		S	A	A	A	A	-	A	S	A	A	A	S	S	A	S	S	A	S	A	A	S	A	A	S	S	A	A	A	S	S	A	S	S	A	S	S	A	S	S	S	S	A	S	A	A	S
988	AX-183870733	1		S	A	A	A	A	-	A	S	A	A	A	S	S	A	S	S	A	S	A	A	S	A	A	S	S	A	A	A	S	S	A	S	S	A	S	S	A	S	S	S	S	A	S	A	A	S
989	AX-183576334	1		S	A	A	A	A	A	A	S	A	A	A	S	S	A	S	S	A	S	A	A	S	A	A	S	S	A	A	A	S	S	A	S	S	A	S	S	A	S	S	S	S	A	S	A	A	S
990	AX-183581031	1		S	A	A	A	A	A	A	S	A	A	A	S	S	A	S	S	A	S	A	A	S	A	A	S	S	A	A	A	S	S	A	S	S	A	S	S	A	S	S	S	S	A	S	A	A	S
991	AX-183591588	1		S	A	A	A	A	A	A	S	A	A	A	S	S	A	S	S	A	S	A	A	S	A	A	S	S	A	A	A	S	S	A	S	S	A	S	S	A	S	S	S	S	A	S	A	A	S
992	AX-183591590	1		S	A	A	A	A	A	A	S	A	A	A	S	S	A	S	S	A	S	A	A	S	A	A	S	S	A	A	A	S	S	A	S	S	A	S	S	A	S	S	-	S	A	S	A	A	S
993	AX-183591594	1		S	A	A	A	A	A	A	S	A	A	A	S	S	A	S	S	A	S	A	A	S	A	A	S	S	A	A	A	S	S	A	S	S	A	S	S	A	S	S	S	S	A	S	A	A	S
994	AX-183576487	1		S	A	A	A	A	A	A	S	A	A	A	S	S	A	S	S	A	S	A	A	S	A	A	S	S	A	A	A	S	S	A	S	S	S	S	S	A	S	S	S	S	A	S	A	A	S
995	AX-183860616	1		S	A	A	A	A	A	A	S	A	A	A	S	S	A	S	S	A	S	A	A	S	A	A	S	S	A	A	A	S	S	A	S	S	S	S	S	A	S	S	S	S	A	S	A	A	S
996	AX-183861006	1		S	A	A	A	A	A	A	S	A	A	A	S	S	A	S	S	A	S	A	A	S	A	A	S	S	A	A	A	S	S	A	S	S	S	S	S	A	S	S	S	S	A	S	A	A	S
997	AX-183564680	1		S	A	A	A	A	A	A	S	A	A	A	S	S	A	S	S	A	S	A	A	S	A	A	S	S	A	A	A	S	S	A	S	S	S	S	S	A	S	S	S	S	A	S	A	A	S
998	AX-183564679	1		S	A	A	A	A	A	A	S	A	A	A	S	S	A	S	S	A	S	A	A	S	A	A	S	S	A	A	A	S	S	A	S	S	S	S	S	A	S	S	S	S	A	S	A	A	S
999	AX-183876073	1		S	A	A	A	A	A	A	S	A	A	A	S	S	A	S	S	A	S	A	A	S	A	A	S	S	A	A	A	S	S	A	S	S	S	S	S	A	S	S	-	S	A	S	A	A	S
1000	AX-183591630	1		S	-	A	A	A	H	A	S	A	A	A	S	S	A	S	S	A	S	A	A	S	A	A	S	S	A	A	A	S	S	A	S	S	S	S	S	A	S	S	S	S	A	S	A	A	S
1001	AX-183591634	1		S	A	A	A	A	A	A	S	A	A	A	S	S	A	S	S	A	S	A	A	S	A	A	S	S	A	A	A	S	S	A	S	S	S	S	S	A	S	S	S	S	A	S	A	A	S
1002	AX-183580951	1		S	A	A	A	A	A	A	S	A	A	A	S	S	A	S	S	A	S	A	A	S	A	A	S	S	A	A	A	S	S	A	S	S	S	S	S	A	S	S	S	S	A	S	A	A	S
1003	AX-183890370	1		S	A	A	A	A	A	A	S	A	A	A	S	S	A	S	S	A	S	A	A	S	A	A	S	S	A	A	A	S	S	A	S	S	S	S	S	A	S	S	S	S	A	S	A	A	S
1004	AX-183576342	1		S	A	A	A	A	A	A	S	A	A	A	S	S	A	S	S	A	S	A	A	S	A	A	S	S	A	A	A	S	S	A	S	S	S	S	S	A	S	S	S	S	A	S	A	A	S
1005	AX-183632934	1		S	A	A	A	A	A	A	S	A	A	A	S	S	A	S	S	A	S	A	A	S	A	A	S	S	A	A	A	S	S	A	S	S	S	S	S	A	S	S	S	S	A	S	A	A	S
1006	AX-183632935	1		S	A	A	A	A	A	A	S	A	-	A	S	S	A	S	S	A	S	A	A	S	A	A	S	S	A	A	A	S	S	A	S	S	S	S	S	A	S	S	S	S	A	S	A	A	S
1007	AX-183638403	1		S	A	A	A	A	A	A	S	A	A	A	S	S	A	S	S	A	S	A	A	S	A	A	S	S	A	A	A	S	S	A	S	S	S	S	S	A	S	S	S	S	A	S	A	A	S
1008	AX-183564684	1		S	A	A	A	A	A	A	S	A	A	A	S	S	A	S	S	A	S	A	A	S	A	A	S	S	A	A	A	S	S	A	S	S	S	S	S	A	S	S	S	S	A	S	A	A	S
1009	AX-183591640	1		S	A	A	A	A	A	A	S	A	A	A	S	S	A	S	S	A	S	A	A	S	A	A	S	S	A	A	A	S	S	A	S	S	S	S	S	A	S	S	S	S	A	S	A	A	S
1010	AX-183870734	1		S	A	A	A	A	A	A	S	A	A	A	S	S	A	S	S	A	S	A	A	S	A	A	S	S	A	A	A	S	S	A	S	S	S	S	S	A	S	S	S	S	A	S	A	A	S
1011	AX-183871349	1		S	A	A	A	A	A	A	S	A	A	A	S	S	A	S	S	A	S	A	A	S	A	A	S	S	A	A	A	S	S	A	S	S	S	S	S	A	S	S	S	S	A	S	A	A	S
1012	AX-183879964	1		S	A	A	A	A	A	A	S	A	A	A	S	S	A	S	S	A	S	A	A	S	A	A	S	S	A	A	A	S	S	A	S	S	S	S	S	A	S	S	S	S	A	S	A	A	S
1013	AX-183637544	1		S	A	A	A	A	A	A	S	A	A	A	S	S	A	S	S	A	S	A	A	S	A	A	S	S	A	A	A	S	S	A	S	S	S	S	S	A	S	S	S	S	A	S	A	A	S
1014	AX-183869832	1		S	A	A	A	A	A	A	S	A	A	A	S	S	A	S	S	A	S	A	A	S	A	A	S	S	A	A	A	S	S	A	S	S	S	S	S	A	S	S	S	S	A	S	A	A	S
1015	AX-183591649	1		S	A	A	A	A	A	A	S	A	A	A	S	S	A	S	S	A	S	A	A	S	A	A	S	S	A	A	A	S	S	A	S	S	S	S	S	A	S	S	S	S	A	S	A	A	S
1016	AX-183591652	1		S	A	A	A	A	A	A	S	A	A	A	S	S	A	S	S	A	S	A	A	S	A	A	S	S	A	A	A	S	S	A	S	S	S	S	S	A	S	S	S	S	A	S	A	A	S
1017	AX-183591655	1		S	A	A	A	A	A	A	S	A	A	A	S	S	A	S	S	A	S	A	-	S	A	A	S	S	A	A	A	S	S	A	S	S	S	S	S	A	S	S	S	S	A	S	A	A	S
1018	AX-183591658	1		S	A	A	A	A	A	A	S	A	-	A	S	S	A	S	S	A	S	A	A	S	A	A	S	S	A	A	A	S	S	A	S	S	S	S	S	A	S	S	S	S	A	S	A	A	S
1019	AX-183576346	1		S	A	A	A	A	A	A	S	A	A	A	S	S	A	S	S	A	S	A	A	S	A	A	S	S	A	A	A	S	S	A	S	S	S	S	S	A	S	S	S	S	A	S	A	A	S
1020	AX-183591671	1		S	A	A	A	A	A	A	S	A	A	A	S	S	A	S	S	A	S	A	A	S	A	A	S	S	A	A	A	S	S	A	S	S	S	S	S	A	S	S	S	S	A	S	A	A	S
1021	AX-183576349	1		S	A	A	A	A	A	A	S	A	A	A	S	-	A	S	S	A	S	A	A	S	A	A	S	S	A	A	A	S	S	A	S	S	S	S	S	A	S	S	-	S	A	S	A	A	S
1022	AX-183864914	1		S	A	A	A	A	A	A	S	A	A	A	S	S	A	S	S	A	S	A	A	S	A	A	S	S	A	A	A	S	S	A	S	S	S	S	S	A	S	S	S	S	A	S	A	A	S
1023	AX-183591682	1		S	A	A	A	A	A	A	S	A	A	A	S	S	A	S	S	A	S	A	A	S	A	A	S	S	A	A	A	S	S	A	S	S	S	S	S	A	S	S	S	S	A	S	A	A	S
1024	AX-183638408	1		S	A	A	A	A	A	A	S	A	A	A	S	S	A	S	S	A	S	A	A	S	A	A	S	S	A	A	A	S	S	A	S	S	S	S	S	A	S	S	S	S	A	S	A	A	S
1025	AX-183638410	1		S	A	A	A	A	A	A	S	A	A	A	S	S	A	S	S	A	S	A	A	S	A	A	S	S	A	A	A	S	S	A	S	S	S	S	S	A	S	S	S	S	A	S	A	A	S
1026	AX-183892122	1		S	A	A	A	A	A	A	S	A	A	A	S	S	A	S	S	A	S	A	A	S	A	A	S	S	A	A	A	S	S	A	S	S	S	S	S	A	S	S	S	S	A	S	A	A	S
1027	AX-183591704	1		S	A	A	A	A	A	A	S	A	A	H	S	S	A	S	S	A	S	A	A	S	A	A	S	S	A	A	A	S	S	A	S	S	S	S	S	A	S	S	S	S	A	S	A	H	S
1028	AX-183886546	1		S	A	A	A	A	A	A	S	A	A	A	S	S	A	S	S	A	S	A	A	S	A	A	S	S	A	A	A	S	S	A	S	S	S	S	S	A	S	S	S	S	A	S	A	A	S
1029	AX-183866945	1		S	A	A	A	A	A	A	S	A	A	A	S	S	A	S	S	A	S	A	A	-	A	A	S	S	A	A	A	-	S	A	S	S	S	S	S	A	S	S	S	-	A	S	A	A	S
1030	AX-183877040	1		S	A	A	A	A	-	A	S	A	A	A	S	S	A	S	S	A	S	A	H	S	A	A	S	S	A	A	A	S	S	A	S	S	S	S	S	A	S	S	S	S	A	S	A	A	S
1031	AX-183574919	1		S	A	A	A	A	A	A	S	A	A	A	S	S	A	S	S	A	S	A	A	S	A	A	S	S	A	A	A	S	S	A	S	S	S	S	S	A	S	S	S	S	A	S	A	A	S
1032	AX-183869287	1		S	A	A	A	A	A	A	S	A	A	A	S	S	A	S	S	A	S	A	A	S	A	A	S	S	A	A	A	S	S	A	S	S	S	S	S	A	S	S	S	S	A	S	A	A	S
1033	AX-183574876	1		S	A	A	A	A	-	A	S	A	A	A	S	S	A	S	S	A	S	A	A	S	A	A	S	S	A	A	A	S	S	A	S	S	S	S	S	A	S	S	S	S	A	S	A	A	S
1034	AX-183591739	1		S	A	A	A	A	A	A	S	A	A	A	S	S	A	S	S	A	S	A	A	S	A	A	S	S	A	A	A	S	S	A	S	S	S	S	S	A	S	S	S	S	A	S	A	A	S
1035	AX-183877041	1		S	A	A	A	A	A	A	S	A	A	A	S	S	A	A	S	A	S	A	A	S	A	A	S	S	A	A	A	S	S	A	S	S	S	S	S	A	S	S	S	S	A	S	A	A	S
1036	AX-183881727	1		S	A	A	A	A	A	A	S	A	A	A	S	S	A	A	S	A	S	A	A	S	A	A	S	S	A	A	A	S	S	A	S	S	S	S	S	A	S	S	S	S	A	S	A	A	S
1037	AX-183886946	1		S	A	A	A	A	A	A	S	A	A	A	S	S	A	A	S	A	S	A	A	S	A	A	S	S	A	A	A	S	S	A	S	S	S	S	S	A	S	S	S	S	A	S	A	A	S
1038	AX-183883263	1		S	A	A	A	A	A	A	S	A	A	A	S	S	A	A	S	A	S	A	A	S	A	A	S	S	A	A	A	S	S	A	S	S	S	S	S	A	S	S	S	S	A	S	A	A	S
1039	AX-183892463	1		S	A	A	A	-	A	A	S	A	A	A	S	S	A	A	S	A	S	A	A	S	A	A	S	S	A	A	A	S	S	A	S	S	S	S	S	A	S	-	S	S	A	S	A	A	S
1040	AX-183564711	1		S	A	A	A	A	A	A	S	A	A	A	S	S	A	A	S	A	S	A	A	S	A	A	S	S	A	A	A	S	S	A	S	S	S	S	S	A	S	S	S	S	A	S	A	A	S
1041	AX-183889791	1		S	A	A	A	A	A	A	S	A	A	A	S	S	A	A	S	A	S	A	A	S	A	A	S	S	A	A	A	S	S	A	S	S	S	S	S	A	S	S	S	S	A	S	A	A	S
1042	AX-183591820	1		S	A	A	A	A	A	A	S	A	A	A	S	S	A	A	S	A	S	A	-	S	A	A	S	S	A	A	A	S	S	A	S	S	S	S	S	A	S	S	S	S	A	S	A	A	S
1043	AX-183633114	1		S	A	A	A	A	A	A	S	A	A	A	S	S	A	A	S	A	S	A	A	S	A	A	S	S	A	A	A	S	S	A	S	S	S	S	S	A	S	S	S	S	A	S	A	A	S
1044	AX-183591906	1		S	A	A	A	A	A	A	S	A	A	A	S	S	A	A	S	A	S	A	A	S	A	A	S	S	A	A	A	S	S	A	S	S	S	S	S	A	S	S	S	S	A	S	-	A	S
1045	AX-183591907	1		S	A	A	A	A	A	A	S	A	A	A	S	S	A	A	S	A	S	A	A	S	A	A	S	S	A	A	A	S	S	A	S	S	S	S	S	A	S	S	S	S	A	S	A	A	S
1046	AX-183576364	1		S	A	A	A	A	A	A	S	A	A	A	S	S	A	A	S	A	S	A	A	S	A	A	S	S	A	A	A	S	S	A	S	S	S	S	S	A	S	S	S	S	A	S	A	A	S
1047	AX-183564717	1		S	A	A	A	A	A	A	S	A	A	A	-	S	A	A	S	A	S	A	A	S	A	A	S	S	A	A	A	-	S	A	-	S	S	S	S	A	S	S	S	S	A	S	A	A	S
1048	AX-183871145	1		-	A	A	A	A	H	-	S	A	A	-	S	S	A	A	S	A	S	A	A	A	A	A	S	S	A	A	A	S	S	A	S	S	S	S	S	A	S	S	S	S	A	S	-	A	S
1049	AX-183591931	1		S	A	A	A	A	-	A	S	A	A	A	S	S	-	A	S	A	S	A	A	A	A	A	S	S	A	A	A	S	S	A	S	S	S	S	S	A	S	S	S	S	A	S	A	A	S
1050	AX-183892829	1		S	A	A	A	A	A	A	S	A	A	A	S	S	A	A	S	A	S	A	A	A	A	A	S	S	A	A	A	S	S	A	S	S	S	S	S	A	S	S	S	S	A	S	A	A	S
1051	AX-183576370	1		S	A	A	A	A	A	A	S	A	A	A	S	S	A	A	S	A	S	A	A	A	A	A	S	S	A	A	A	S	S	A	S	S	S	S	S	A	S	S	S	S	A	S	A	A	S
1052	AX-183570772	1		S	A	A	A	A	A	A	S	A	A	A	S	S	A	A	S	A	S	A	A	A	A	A	S	S	A	A	A	S	S	A	S	S	S	S	S	A	S	S	S	S	A	S	A	A	S
1053	AX-183591943	1		S	A	A	A	A	A	A	S	A	A	A	S	S	A	A	S	A	S	A	A	A	A	-	S	S	A	A	A	S	S	A	S	S	S	S	S	A	S	S	S	S	A	S	A	A	S
1054	AX-183886045	1		S	A	A	A	A	A	A	S	A	A	A	S	S	A	A	S	A	S	A	A	A	A	A	S	S	A	A	A	S	S	A	S	S	S	S	S	A	S	S	S	S	A	S	A	A	S
1055	AX-183576376	1		S	A	A	A	A	A	A	S	A	A	A	S	S	A	A	S	A	S	A	A	A	A	A	S	S	A	A	A	S	S	A	S	S	S	S	S	A	S	S	S	S	A	S	A	A	S
1056	AX-183591976	1		S	A	A	A	A	A	A	S	A	A	A	S	S	A	A	S	A	S	A	A	A	A	A	S	S	A	A	A	S	S	A	S	S	S	S	S	A	S	S	S	S	A	S	A	A	S
1057	AX-183576377	1		S	A	A	A	A	H	A	S	A	A	A	S	S	A	A	S	A	S	A	H	A	A	A	S	S	A	A	A	S	S	A	S	S	S	S	S	A	S	S	S	S	A	S	A	A	S
1058	AX-183591985	1		S	A	A	A	A	A	A	S	A	A	A	S	S	A	A	S	A	S	A	A	A	A	A	S	S	A	A	A	S	S	A	S	S	S	S	S	A	S	S	S	S	A	S	A	A	S
1059	AX-183888577	1		S	A	A	A	A	A	A	S	A	A	A	S	S	A	A	S	A	H	A	A	A	A	A	S	S	A	A	A	S	S	A	S	S	S	S	S	A	S	S	H	S	A	S	A	A	S
1060	AX-183862794	1		S	A	A	A	A	A	A	S	A	A	A	S	S	A	A	S	A	S	A	A	A	A	A	S	S	A	A	A	S	S	A	S	S	S	S	S	A	S	S	S	S	A	S	A	A	S
1061	AX-183873570	1		S	A	A	A	A	A	A	S	A	A	A	S	S	A	A	S	A	S	A	A	A	A	A	S	S	A	A	A	S	S	A	S	S	S	S	S	A	S	S	S	S	A	S	A	A	S
1062	AX-183592004	1		S	A	A	A	A	A	A	S	A	A	A	S	S	A	A	S	A	S	A	A	A	A	A	S	S	A	A	A	S	S	A	S	S	S	S	S	A	S	S	S	S	A	S	A	A	S
1063	AX-183894270	1		S	A	A	A	A	-	A	S	A	A	A	S	S	A	A	S	A	S	A	A	A	A	A	S	S	A	A	A	S	S	A	S	S	S	S	S	A	S	S	S	S	A	S	A	A	S
1064	AX-183564736	1		S	A	A	A	A	A	A	S	A	A	A	S	S	A	A	S	A	S	A	A	A	A	A	S	S	A	A	A	S	S	A	S	S	S	S	S	A	S	S	S	S	A	S	A	A	S
1065	AX-183592000	1		S	-	A	A	A	-	A	S	A	A	A	S	S	A	A	S	A	S	A	-	A	A	A	S	S	A	-	A	S	S	A	S	S	S	S	S	A	S	S	S	S	A	S	A	A	S
1066	AX-183871146	1		S	A	A	A	A	A	A	S	A	A	A	S	S	A	A	S	A	S	A	A	A	A	A	S	S	A	A	A	S	S	A	S	S	S	S	S	A	S	S	S	S	A	S	A	A	S
1067	AX-183570774	1		S	A	A	A	A	A	A	S	A	A	A	S	S	A	A	S	A	S	A	A	A	A	A	S	S	A	A	A	S	S	A	S	S	S	S	S	A	S	S	S	S	A	S	A	A	S
1068	AX-183591968	1		S	A	A	A	A	A	A	S	A	A	A	S	S	A	A	S	A	S	A	A	A	A	A	S	S	A	A	A	S	S	A	S	S	S	S	S	A	S	S	S	S	A	S	A	A	S
1069	AX-183576374	1		S	A	A	A	A	A	A	S	A	A	A	S	S	A	A	S	A	S	A	A	A	A	A	S	S	A	A	A	S	S	A	S	S	S	S	S	A	S	S	S	S	A	S	A	A	S
1070	AX-183868618	1		S	A	A	A	A	A	A	S	A	A	A	S	S	A	A	S	A	S	A	A	A	A	A	S	S	A	A	A	S	S	A	S	S	S	S	S	A	S	S	S	S	A	S	A	A	S
1071	AX-183575540	1		S	A	A	A	A	A	A	S	A	A	A	S	S	A	A	S	A	S	A	A	A	A	A	S	A	A	A	A	S	S	A	S	S	S	S	S	A	S	S	-	S	A	S	A	A	S
1072	AX-183891216	1		S	A	A	A	A	A	A	S	A	A	A	S	S	A	A	S	A	S	A	A	A	A	A	S	A	A	A	A	S	S	A	S	S	S	S	S	A	S	S	-	S	A	S	A	A	S
1073	AX-183592134	1		S	A	A	A	A	A	A	S	A	A	A	S	S	A	A	S	A	S	A	A	A	A	A	S	A	A	A	A	S	S	A	S	S	S	S	S	A	S	S	S	S	A	S	A	A	S
1074	AX-183888982	1		S	A	A	A	A	A	A	S	A	A	A	S	S	A	A	S	A	S	A	A	A	A	A	S	A	A	A	A	S	S	A	S	S	S	S	S	A	S	S	S	S	A	S	A	A	S
1075	AX-183573780	1		S	A	A	A	A	A	A	S	A	A	A	-	S	A	A	S	A	S	A	A	A	A	A	S	A	A	A	A	S	S	A	S	S	S	S	S	A	S	S	S	S	A	S	A	A	S
1076	AX-183592064	1		S	A	A	A	A	A	A	S	A	A	A	S	S	A	A	S	A	S	A	A	A	A	A	S	A	A	A	A	S	S	A	S	S	S	S	S	A	S	S	S	S	A	S	A	A	S
1077	AX-183638423	1		S	A	A	A	A	A	A	S	A	A	A	S	S	A	A	S	A	S	A	A	A	A	A	S	A	A	A	A	S	S	A	S	S	S	S	S	A	S	S	S	S	A	S	A	A	S
1078	AX-183638424	1		S	A	A	A	A	A	A	S	A	A	A	S	S	A	A	S	A	S	A	A	A	A	A	S	A	A	A	A	S	S	A	S	S	S	S	S	A	S	S	S	S	A	S	A	A	S
1079	AX-183564754	1		S	A	A	A	A	A	A	S	A	A	A	S	S	A	A	S	A	S	A	A	A	A	A	S	A	A	A	A	S	S	A	S	S	S	S	S	A	S	S	S	S	A	S	A	A	S
1080	AX-183576395	1		S	A	A	A	A	A	A	S	A	A	A	S	S	A	A	S	A	S	A	A	A	A	A	S	A	A	A	A	S	S	A	S	S	S	S	S	A	S	S	S	S	A	S	A	A	S
1081	AX-183592079	1		S	A	A	A	A	A	A	S	A	A	A	S	S	A	A	S	A	S	A	A	A	A	A	S	A	A	A	A	S	S	A	S	S	S	S	S	A	S	S	S	S	A	S	A	A	S
1082	AX-183592081	1		S	A	A	A	A	A	A	S	A	A	A	S	S	A	A	S	A	S	A	A	A	A	A	S	A	A	A	A	S	S	A	S	S	S	S	S	A	S	S	S	S	A	S	A	A	S
1083	AX-183564756	1		S	A	A	A	A	A	A	S	A	A	A	S	S	A	A	S	A	S	A	A	A	A	A	S	A	A	A	A	S	S	A	S	S	S	S	S	A	S	S	S	S	A	S	A	A	S
1084	AX-183592082	1		S	A	A	A	A	A	A	S	H	A	A	S	S	A	A	S	A	S	A	A	A	A	A	S	A	A	A	A	S	S	A	S	S	S	S	S	A	S	S	S	S	A	S	A	A	S
1085	AX-183576396	1		S	A	A	A	A	A	A	S	A	A	A	S	S	A	A	S	A	S	A	A	A	A	A	S	A	A	A	A	S	S	A	S	S	S	S	S	A	S	S	S	S	A	S	A	A	S
1086	AX-183592244	1		S	A	A	A	A	A	A	S	A	A	A	-	S	A	A	S	A	S	A	A	A	A	A	S	A	A	A	A	S	S	A	S	S	S	S	S	A	S	S	S	S	A	S	A	A	S
1087	AX-183886549	1		S	A	A	A	A	A	A	S	A	A	A	S	S	A	A	S	A	S	A	-	A	A	A	S	A	A	A	A	S	S	A	S	S	S	S	S	A	S	S	S	S	A	S	-	A	S
1088	AX-183592248	1		S	A	A	A	A	A	A	S	A	A	A	S	S	A	A	S	A	S	A	A	A	A	A	S	A	A	A	A	S	S	A	S	S	S	S	S	A	S	S	S	S	A	S	A	A	S
1089	AX-183564780	1		S	A	A	A	A	A	A	S	A	A	A	S	S	A	A	S	A	S	A	A	A	A	A	S	A	A	A	A	S	S	A	S	S	S	S	S	A	S	S	S	S	A	S	A	A	S
1090	AX-183592249	1		S	A	A	A	A	-	H	S	A	A	A	S	S	A	A	S	A	S	A	A	A	A	A	S	A	A	A	A	H	S	A	S	S	S	S	S	A	S	S	H	S	A	S	A	A	S
1091	AX-183576397	1		S	A	A	A	A	A	A	S	A	A	A	S	S	A	A	S	A	S	A	A	A	A	A	S	A	A	A	A	S	S	A	S	S	S	S	S	A	S	S	S	S	A	S	A	A	S
1092	AX-183573333	1		S	A	A	A	A	A	A	S	A	A	A	S	S	A	A	S	A	S	A	A	A	A	A	S	A	A	A	A	S	S	A	S	S	S	S	S	A	S	S	S	S	A	S	A	A	S
1093	AX-183592256	1		S	A	A	A	A	-	A	S	A	A	A	S	S	A	A	S	A	S	A	A	A	A	A	S	A	A	A	A	S	S	A	S	S	S	S	S	A	S	S	S	S	A	S	A	A	S
1094	AX-183870735	1		S	A	A	A	A	A	A	S	A	A	A	S	S	A	A	S	A	S	A	A	A	A	A	S	A	A	A	A	S	S	A	S	S	S	S	S	A	S	S	S	S	A	S	A	A	S
1095	AX-183863142	1		S	A	A	A	A	A	A	S	A	A	A	S	S	A	A	S	A	S	A	A	A	A	A	S	A	A	A	A	S	S	A	S	S	S	S	S	A	S	S	-	S	A	S	A	A	S
1096	AX-183867168	1		S	A	A	A	A	A	A	S	A	A	A	S	S	A	A	S	A	S	A	A	A	A	A	S	A	A	A	A	S	S	A	S	S	S	S	S	A	S	S	S	S	A	S	A	A	S
1097	AX-183564786	1		S	A	A	A	A	A	A	S	A	A	A	S	S	A	A	S	A	S	A	A	A	A	A	S	A	A	A	A	S	S	A	S	S	S	S	S	A	S	S	S	S	A	S	A	A	S
1098	AX-183592153	1		S	A	-	A	A	A	A	S	A	A	A	S	S	A	A	S	A	S	A	A	A	A	A	S	A	A	A	A	S	S	A	S	S	S	S	S	A	S	S	S	S	A	S	H	A	S
1099	AX-183576408	1		S	A	A	A	A	A	A	S	A	A	A	S	S	A	A	S	A	-	A	A	A	A	A	S	A	A	A	A	S	S	A	S	S	S	S	S	A	S	S	S	S	A	S	A	A	S
1100	AX-183592154	1		S	A	A	A	A	A	A	S	A	A	A	S	S	A	A	S	A	S	A	A	A	A	A	S	A	A	A	A	S	S	A	S	S	S	S	S	A	S	S	S	S	A	S	A	A	S
1101	AX-183592156	1		S	A	A	A	A	A	A	S	A	A	A	S	S	A	A	S	A	S	A	A	A	A	A	S	A	A	A	A	S	S	A	S	S	S	S	S	A	S	S	S	S	A	S	A	A	S
1102	AX-183863423	1		S	A	A	A	A	A	A	S	A	A	A	S	S	A	A	S	A	S	A	A	A	A	A	S	A	A	A	H	S	S	A	S	S	S	S	S	A	S	S	S	S	A	S	A	A	S
1103	AX-183884446	1		S	A	A	A	A	A	A	S	A	A	A	S	S	A	A	S	A	S	A	A	A	A	A	S	A	A	A	A	S	S	A	S	S	S	S	S	A	S	S	-	S	A	S	A	A	S
1104	AX-183866639	1		S	A	A	A	A	A	A	S	A	A	A	S	S	A	A	S	A	S	A	-	A	A	A	S	A	A	A	A	S	S	A	S	S	S	S	S	A	S	S	S	S	A	S	A	A	S
1105	AX-183576422	1		S	A	A	A	A	A	A	S	A	A	A	S	S	A	A	S	A	S	A	A	A	A	A	S	A	A	A	A	S	S	A	S	S	S	S	S	A	S	S	S	S	A	S	A	A	S
1106	AX-183592282	1		S	A	A	A	A	A	A	S	A	A	A	S	S	A	A	S	A	S	A	A	A	A	A	S	A	A	A	A	S	S	A	S	S	S	S	S	A	S	S	S	S	A	S	A	A	S
1107	AX-183883405	1		S	A	A	A	A	A	A	S	A	A	A	S	S	A	A	S	A	S	A	A	A	A	A	S	A	A	A	A	S	S	A	S	S	S	S	S	A	S	S	S	S	A	S	A	A	S
1108	AX-183576432	1		S	A	A	A	A	A	A	S	A	A	A	S	S	A	A	S	A	S	A	A	A	A	A	S	A	A	A	A	S	S	A	S	S	S	S	S	A	S	S	S	S	A	S	A	A	S
1109	AX-183564792	1		S	A	A	A	A	A	A	S	A	A	A	S	S	A	A	S	A	S	A	A	A	A	A	S	A	A	A	A	S	S	A	S	S	S	S	S	A	S	S	S	S	A	S	A	A	S
1110	AX-183576434	1		S	A	A	A	A	A	A	S	A	A	A	S	S	A	A	S	A	S	A	A	A	A	A	S	A	A	A	A	S	S	A	S	S	S	S	S	A	S	S	S	S	A	S	A	A	S
1111	AX-183638436	1		S	A	A	A	A	A	H	S	A	A	A	S	S	A	A	S	A	S	A	A	A	A	A	S	A	A	A	A	S	S	A	S	S	S	S	S	A	S	S	S	S	A	S	A	A	S
1112	AX-183882312	1		S	A	A	A	A	A	A	S	A	A	A	S	S	A	A	S	A	S	A	A	A	A	A	S	A	A	A	A	S	S	A	S	S	S	S	S	A	S	S	S	S	A	S	A	A	S
1113	AX-183884449	1		S	A	A	A	A	A	A	S	A	A	A	S	S	A	A	S	A	S	A	A	A	A	A	S	A	A	A	A	S	S	A	S	S	S	S	S	A	S	S	S	S	A	S	A	A	S
1114	AX-183592307	1		S	A	A	A	A	A	A	S	A	A	A	S	S	A	A	S	A	S	A	A	A	A	A	S	A	A	A	A	S	S	A	S	S	S	S	S	A	S	S	S	S	A	S	A	A	S
1115	AX-183592309	1		S	A	A	A	A	A	A	S	A	A	A	S	S	A	A	S	A	S	A	-	-	A	A	S	-	A	A	-	S	S	A	S	S	S	S	S	A	S	S	H	S	A	S	A	A	S
1116	AX-183592319	1		S	A	A	A	A	A	A	S	A	A	A	S	S	A	A	S	A	S	A	A	A	A	A	S	A	A	A	A	S	S	A	S	S	S	S	S	A	S	S	S	S	A	S	A	A	S
1117	AX-183592322	1		S	A	A	A	A	A	A	S	A	A	A	S	S	A	A	S	A	S	A	A	A	A	A	S	A	A	A	A	S	S	A	S	S	S	S	S	A	S	S	S	S	A	S	A	A	S
1118	AX-183592323	1		S	A	A	A	A	A	A	S	A	A	A	S	S	A	A	S	A	S	A	A	A	A	A	S	A	A	A	A	S	S	A	S	S	S	S	S	A	S	S	S	S	A	S	A	A	S
1119	AX-183576436	1		S	A	A	A	A	A	A	S	A	A	A	S	S	A	A	S	A	S	A	A	A	A	A	S	A	A	A	A	S	S	A	S	S	S	S	S	A	S	S	S	S	A	S	A	A	S
1120	AX-183592327	1		S	A	A	A	A	A	A	S	A	A	A	S	S	A	A	S	A	S	A	A	A	A	A	S	A	A	A	A	S	S	A	S	S	S	S	S	A	S	S	-	S	A	S	A	A	S
1121	AX-183564796	1		S	A	A	A	A	A	A	S	A	A	A	S	S	A	A	S	A	S	A	A	A	A	A	S	A	A	A	A	S	S	A	S	S	S	S	S	A	S	S	S	S	A	S	A	A	S
1122	AX-183873223	1		S	A	A	A	A	A	A	S	A	A	A	S	S	A	A	S	A	S	A	A	A	A	A	S	A	A	A	A	S	S	A	S	S	S	S	S	A	S	S	S	S	A	S	A	A	S
1123	AX-183592331	1		S	A	A	A	A	A	A	S	A	A	A	S	S	A	A	S	A	S	A	A	A	A	A	S	A	A	A	A	S	S	A	S	S	S	S	S	A	S	S	S	S	A	S	A	A	S
1124	AX-183576437	1		S	A	A	A	A	A	A	S	A	A	A	S	S	A	A	S	A	S	A	A	A	A	A	S	A	A	A	A	S	S	A	S	S	S	S	S	A	S	S	S	S	A	S	A	A	S
1125	AX-183891247	1		S	A	A	A	A	A	A	S	A	A	A	S	S	A	A	S	A	S	A	-	A	A	A	S	A	A	A	A	S	S	A	S	S	S	S	S	A	S	S	S	S	A	S	A	A	S
1126	AX-183564799	1		S	A	A	A	A	A	A	S	A	A	A	S	S	A	A	S	A	S	A	A	A	A	A	S	A	A	A	A	S	S	A	S	S	S	S	S	A	S	S	S	S	A	S	A	A	S
1127	AX-183564801	1		S	A	A	A	A	A	A	S	A	A	-	S	S	A	A	S	A	S	A	A	A	A	A	S	A	A	A	A	S	S	A	S	S	S	S	S	A	S	S	S	S	A	S	A	-	S
1128	AX-183564802	1		S	A	A	A	A	A	A	S	A	A	A	S	S	A	A	S	A	S	A	-	A	A	A	S	A	A	A	A	S	S	A	S	S	S	S	S	A	S	S	S	S	A	S	A	A	S
1129	AX-183576438	1		S	A	A	A	A	A	A	S	A	A	A	S	S	A	A	S	A	S	A	A	A	A	A	S	A	A	A	A	S	S	A	S	S	S	S	S	A	S	S	S	S	A	S	A	A	S
1130	AX-183573339	1		S	A	A	A	A	A	A	S	A	A	A	S	S	A	A	S	A	S	A	A	A	A	A	S	A	A	A	A	S	S	A	S	S	S	S	S	A	S	S	S	S	A	S	A	A	S
1131	AX-183564803	1		S	A	A	A	A	A	A	S	A	A	A	S	S	A	A	S	A	S	A	A	A	A	A	S	A	A	A	A	S	S	A	S	S	S	S	S	A	S	S	S	S	A	S	A	A	S
1132	AX-183564804	1		S	A	A	A	A	A	A	S	A	A	A	S	-	A	A	S	A	S	A	A	A	A	A	S	A	A	A	A	S	S	A	S	S	S	S	S	A	S	S	S	-	A	S	A	A	S
1133	AX-183570396	1		S	A	A	A	A	A	A	S	A	A	A	S	S	A	A	S	A	S	A	A	A	A	A	S	A	A	A	A	S	S	A	S	S	S	S	S	A	S	S	S	S	A	S	A	A	S
1134	AX-183633868	1		S	A	A	A	A	A	A	S	A	A	A	S	S	A	A	S	A	S	A	A	A	A	A	S	A	A	A	A	S	S	A	S	S	S	S	S	A	S	S	S	S	A	S	A	A	S
1135	AX-183592365	1		S	A	A	A	A	A	A	S	A	A	-	S	S	A	A	S	A	S	A	A	A	A	A	S	A	-	-	A	S	S	A	S	S	S	S	S	A	S	S	S	S	A	S	A	A	S
1136	AX-183592366	1		S	A	A	A	A	A	A	S	A	A	A	S	S	A	A	S	A	S	A	A	A	A	A	S	A	A	A	A	S	S	A	S	S	S	S	S	A	S	S	S	S	A	S	A	A	S
1137	AX-183887635	1		S	A	A	A	A	A	A	S	A	A	A	-	S	A	A	S	A	S	A	A	A	A	A	S	A	A	A	A	S	S	A	S	S	S	S	S	A	S	S	-	S	A	S	A	A	S
1138	AX-183564807	1		S	A	A	A	A	A	A	S	A	A	A	S	S	A	A	S	A	S	A	A	A	A	A	S	A	A	A	A	S	S	A	S	S	S	S	S	A	S	S	S	S	A	S	A	A	S
1139	AX-183576443	1		S	A	A	A	A	A	-	S	A	A	A	S	S	A	A	S	A	S	A	A	A	A	A	S	A	A	A	A	S	S	A	S	S	S	S	S	A	S	S	S	S	A	S	A	A	S
1140	AX-183862906	1		S	A	A	-	A	A	A	S	A	A	A	S	S	A	A	S	A	S	A	A	A	A	A	S	A	A	A	A	S	S	A	S	S	S	S	S	A	S	-	S	S	A	S	H	A	S
1141	AX-183576445	1		S	A	A	A	A	A	A	S	A	A	A	S	-	A	A	S	A	S	A	A	A	A	A	S	A	A	A	A	S	S	A	S	S	S	S	S	A	S	S	S	S	A	S	A	A	S
1142	AX-183570799	1		S	A	A	A	A	A	A	S	A	A	A	S	S	A	A	S	A	S	A	A	A	A	A	S	A	A	A	A	S	S	A	S	S	S	S	S	A	S	S	S	-	A	S	A	A	S
1143	AX-183636877	1		S	A	A	A	A	A	A	S	A	A	A	S	S	A	A	S	A	S	A	A	A	A	A	S	A	A	A	A	S	S	A	S	S	S	S	S	A	S	S	S	S	A	S	A	A	S
1144	AX-183636484	1		S	A	A	A	A	A	A	S	A	A	H	S	S	A	A	S	A	S	A	H	A	A	A	S	A	A	A	A	S	S	A	S	S	S	S	S	A	S	S	S	S	A	S	A	A	S
1145	AX-183581053	1		S	A	A	A	A	A	A	S	A	A	A	S	S	A	A	S	A	S	A	A	A	A	A	S	A	A	A	A	S	S	A	S	S	S	S	S	A	S	S	S	S	A	S	A	A	S
1146	AX-183564827	1		S	A	A	A	A	A	A	S	A	A	A	S	S	A	A	S	A	S	A	A	A	A	A	S	A	A	A	A	S	S	A	S	S	S	S	S	A	S	S	S	S	A	S	A	A	S
1147	AX-183564826	1		S	A	A	A	A	A	A	S	A	A	A	S	S	A	A	S	A	S	A	A	A	A	A	S	A	A	A	A	S	S	A	S	S	S	S	S	A	S	S	S	S	A	S	A	A	S
1148	AX-183877047	1		S	A	A	A	A	A	-	S	A	A	A	S	S	A	A	S	A	S	A	A	A	A	A	S	A	A	A	A	S	S	A	S	S	S	S	S	A	S	S	S	S	A	S	A	A	S
1149	AX-183592391	1		S	A	A	A	A	A	A	S	A	A	A	S	S	A	A	S	A	S	A	A	A	A	A	S	A	A	A	A	S	S	A	S	S	S	S	S	A	S	S	-	S	A	S	A	A	S
1150	AX-183576456	1		S	A	A	A	A	A	A	S	A	A	A	S	S	A	A	S	A	S	A	-	-	A	A	S	A	A	A	A	S	S	A	S	S	S	S	S	A	S	S	S	S	A	S	A	A	S
1151	AX-183576454	1		S	A	A	A	A	A	A	S	A	A	A	S	S	A	A	S	A	S	A	A	A	A	A	S	A	A	A	A	S	S	A	S	S	S	S	S	A	S	S	S	S	A	S	A	A	S
1152	AX-183592388	1		S	A	A	A	A	A	A	S	A	A	A	S	S	A	A	S	A	S	A	A	A	A	A	S	A	A	A	A	S	S	A	S	S	S	S	S	A	S	S	S	S	A	S	A	A	S
1153	AX-183865644	1		S	A	A	A	A	A	A	S	A	A	A	-	S	A	-	S	A	S	A	-	A	A	A	S	A	A	A	A	S	S	A	S	S	S	S	S	A	S	S	S	S	A	S	A	A	S
1154	AX-183865366	1		S	A	A	A	A	A	A	S	A	A	A	S	S	A	A	S	A	S	A	A	A	A	A	S	A	A	A	A	S	S	A	S	S	S	S	S	A	S	S	S	S	A	S	A	A	S
1155	AX-183564824	1		S	A	A	A	A	A	A	S	A	A	A	S	S	A	A	S	A	S	A	A	A	A	A	S	A	A	A	A	S	S	A	S	S	S	S	S	A	S	S	S	S	A	S	A	A	S
1156	AX-183564811	1		-	A	A	A	A	A	A	S	A	A	A	S	S	A	A	S	A	S	A	A	A	A	A	S	A	A	A	A	S	S	A	S	S	S	S	S	A	S	S	H	S	A	S	A	A	S
1157	AX-183592367	1		S	A	A	A	A	A	A	S	A	A	A	S	S	A	A	S	A	S	A	A	A	A	A	S	A	A	A	A	S	S	A	S	S	S	S	S	A	S	S	S	S	A	S	A	A	S
1158	AX-183891248	1		S	A	A	A	A	A	A	S	A	A	A	S	S	A	A	S	A	S	A	A	A	A	A	S	A	A	A	A	S	S	A	S	S	S	S	S	A	S	S	H	S	A	S	A	A	S
1159	AX-183564831	1		S	A	A	A	A	A	A	S	A	A	A	S	S	A	A	S	A	S	A	A	A	A	A	S	A	A	A	A	S	S	A	S	S	S	S	S	A	S	S	S	S	A	S	A	A	S
1160	AX-183564830	1		S	A	A	A	A	A	A	S	A	A	A	S	S	A	A	S	A	S	A	A	A	A	A	S	A	A	A	A	S	S	A	S	S	-	S	S	A	S	S	S	S	A	S	A	A	S
1161	AX-183570807	1		S	A	A	A	A	A	A	S	A	A	A	S	S	A	A	S	A	S	A	A	A	A	A	S	A	A	A	A	S	S	A	S	S	S	S	S	A	S	S	S	S	A	S	A	A	S
1162	AX-183564829	1		S	A	A	A	A	A	A	S	A	-	A	S	S	A	A	S	A	S	A	A	A	A	A	S	A	A	A	A	S	S	A	S	S	S	S	S	A	S	S	S	S	A	S	A	A	S
1163	AX-183570806	1		S	A	A	A	A	A	A	S	A	A	A	S	S	A	A	S	A	S	A	A	A	A	A	S	A	A	A	A	S	S	A	S	S	S	S	S	A	S	S	S	S	A	S	A	A	S
1164	AX-183564821	1		S	A	A	A	A	A	A	S	A	A	A	S	S	A	A	S	A	S	A	A	A	A	A	S	A	A	A	A	S	S	A	S	S	S	S	S	A	S	S	S	S	A	S	A	A	S
1165	AX-183862309	1		S	A	A	A	A	A	A	S	A	A	A	S	S	A	A	S	A	S	A	A	A	A	A	S	A	A	A	A	S	S	A	S	S	S	S	S	A	S	S	S	S	A	S	A	A	S
1166	AX-183570808	1		S	A	A	A	A	A	A	S	A	A	A	S	S	A	A	S	A	S	A	A	A	A	A	S	A	A	A	A	S	S	A	S	S	S	S	S	A	S	S	S	S	A	S	A	A	S
1167	AX-183869704	1		S	A	A	A	A	A	A	S	A	A	A	S	S	A	A	S	A	S	A	A	A	A	A	S	A	A	A	A	S	S	A	S	S	S	S	-	A	S	S	S	S	A	S	A	A	S
1168	AX-183573348	1		S	A	A	A	A	A	A	S	A	A	A	S	S	A	A	S	A	-	A	A	A	A	A	S	A	A	A	-	S	S	A	S	S	S	S	S	A	S	S	S	S	A	S	A	A	S
1169	AX-183592449	1		S	A	A	A	A	A	A	S	A	A	A	S	S	A	A	S	A	S	A	A	A	A	A	S	A	A	A	A	S	S	A	S	S	S	S	S	A	S	S	S	S	A	S	A	A	S
1170	AX-183867159	1		S	A	A	A	A	A	A	S	A	A	A	S	S	A	A	S	A	S	A	A	A	A	A	S	A	A	A	A	S	S	A	S	S	S	S	S	A	S	S	S	S	A	S	A	A	S
1171	AX-183592542	1		S	A	A	A	A	A	A	S	A	A	A	S	S	A	A	S	A	S	A	A	A	A	A	S	A	A	A	A	S	S	A	S	S	S	S	S	A	S	S	S	S	A	S	A	A	S
1172	AX-183592541	1		S	A	A	A	A	A	A	S	A	A	A	S	S	A	A	S	A	S	A	A	A	A	A	S	A	A	A	A	S	S	A	S	S	S	S	S	A	S	S	S	S	A	S	A	A	S
1173	AX-183592539	1		S	A	A	A	A	A	A	S	A	A	A	S	S	A	A	S	A	S	A	A	A	A	A	S	A	A	A	A	S	S	A	S	S	S	S	S	A	S	S	S	S	A	S	A	A	S
1174	AX-183592536	1		S	A	A	A	A	A	A	S	A	A	A	S	S	A	A	S	A	S	A	A	A	A	A	S	A	A	A	A	S	S	A	S	S	S	S	S	A	S	S	S	S	A	S	A	A	S
1175	AX-183592534	1		S	A	A	A	A	A	A	S	A	A	A	S	S	A	A	S	A	S	A	A	A	A	A	S	A	A	A	A	S	S	A	S	S	S	S	S	A	S	S	S	S	A	S	A	A	S
1176	AX-183592533	1		S	A	A	A	A	A	-	S	A	A	A	S	S	A	A	S	A	S	A	A	A	A	A	S	A	A	A	A	S	S	A	S	S	S	S	S	A	S	S	S	S	A	S	A	A	S
1177	AX-183863946	1		S	A	A	A	A	A	A	S	A	A	A	S	S	A	A	S	A	S	A	A	A	A	A	S	A	A	A	A	S	S	A	S	S	S	S	S	A	S	S	S	S	A	S	A	A	S
1178	AX-183638452	1		S	A	A	A	A	A	A	S	-	A	A	S	S	A	A	S	A	S	A	A	A	A	A	S	A	A	A	A	S	S	A	S	S	S	S	S	A	S	S	S	S	A	S	A	A	S
1179	AX-183592601	1		S	A	A	A	A	A	A	S	A	A	A	S	S	A	A	S	A	S	A	A	A	A	A	S	A	A	A	A	S	S	A	S	S	S	S	S	A	S	S	S	S	A	S	A	A	S
1180	AX-183592600	1		S	A	A	A	A	A	A	S	A	A	A	S	S	A	A	S	A	S	A	A	A	A	A	S	A	A	A	A	S	S	A	S	S	S	S	S	A	S	S	S	S	A	S	A	A	S
1181	AX-183573358	1		S	A	A	A	A	A	A	S	A	A	A	S	S	A	A	S	A	S	A	A	A	A	A	S	A	A	A	A	S	S	A	S	S	S	S	S	A	S	S	S	S	A	S	A	A	S
1182	AX-183592595	1		S	A	A	A	A	A	A	S	A	A	A	S	S	A	A	S	A	S	A	A	A	A	A	S	A	A	A	A	S	S	A	S	S	S	S	S	A	S	S	S	S	A	S	A	A	S
1183	AX-183592584	1		S	A	A	A	A	A	A	S	A	A	A	S	S	A	A	S	A	S	A	A	A	A	A	S	A	A	A	A	S	S	A	S	S	S	S	S	A	S	S	S	S	A	S	A	A	S
1184	AX-183865806	1		S	A	A	A	A	A	-	S	A	A	A	S	S	A	A	S	A	S	A	A	A	A	A	S	A	A	A	A	S	S	A	S	S	S	S	S	A	S	S	S	S	A	S	A	A	S
1185	AX-183576469	1		S	A	A	A	A	A	A	S	A	A	A	S	S	A	A	S	A	S	A	A	A	A	A	S	A	A	A	A	S	S	A	S	S	S	S	S	A	S	S	S	S	A	S	A	A	S
1186	AX-183592476	1		S	A	A	A	A	A	-	S	A	A	A	S	S	A	A	S	A	S	A	A	A	A	A	S	A	A	A	A	S	S	A	S	S	S	S	S	A	S	S	S	S	A	S	A	-	S
1187	AX-183592471	1		S	A	A	A	A	A	A	S	-	A	A	S	S	A	A	S	A	S	A	A	A	-	A	S	A	A	A	A	S	S	A	S	S	S	S	S	A	S	S	S	S	A	S	A	A	S
1188	AX-183592500	1		S	A	A	A	A	A	A	S	A	A	A	S	S	A	A	S	A	S	A	A	A	A	A	S	A	A	A	A	S	S	A	S	S	S	S	S	A	S	S	S	S	A	S	A	A	S
1189	AX-183564850	1		S	A	A	A	A	A	A	S	A	A	A	S	S	A	A	S	A	S	A	A	A	A	A	S	A	A	A	A	S	S	A	S	S	S	S	S	A	S	S	S	S	A	S	A	A	S
1190	AX-183592503	1		S	A	A	A	A	A	A	S	A	A	A	S	S	A	A	S	A	S	A	A	A	A	A	S	A	A	A	A	S	S	A	S	S	S	S	S	A	S	S	S	S	A	S	A	A	S
1191	AX-183576474	1		S	A	A	A	A	A	A	S	A	A	A	S	S	A	A	S	A	S	A	A	A	A	A	S	A	A	A	A	S	S	A	S	S	S	S	S	A	S	S	S	S	A	S	A	A	S
1192	AX-183861549	1		S	A	A	A	A	A	A	S	A	A	-	S	S	A	A	S	A	S	A	A	A	A	A	S	A	A	A	A	S	S	A	S	S	S	S	S	A	S	S	S	S	A	S	A	A	S
1193	AX-183576470	1		S	A	A	A	A	A	A	S	A	A	A	S	S	A	A	S	A	S	A	A	A	A	A	S	A	A	A	A	S	S	A	S	S	S	S	S	A	S	S	S	S	A	S	A	A	S
1194	AX-183592530	1		S	A	A	A	A	A	A	S	A	A	A	S	S	A	A	S	A	S	A	-	A	A	A	S	A	A	A	A	S	S	A	S	S	S	S	S	A	S	S	S	S	A	S	-	A	S
1195	AX-183862912	1		S	A	A	A	A	A	A	S	A	A	A	S	S	A	A	S	A	S	A	A	A	A	A	S	A	A	A	A	S	S	A	H	S	S	S	S	A	S	S	S	S	A	S	A	A	S
1196	AX-183576477	1		S	A	A	A	A	A	A	S	A	A	A	S	S	A	A	S	A	S	A	A	A	A	A	S	A	A	A	A	S	S	A	S	S	S	S	S	A	S	S	S	S	A	S	A	A	S
1197	AX-183636234	1		S	A	A	A	A	A	A	S	A	A	A	S	S	A	A	S	A	S	A	A	A	A	A	S	A	A	A	A	S	S	A	S	S	S	S	H	A	S	S	-	S	A	S	A	A	S
1198	AX-183636233	1		S	A	A	A	A	A	A	S	A	A	A	S	S	A	A	S	A	S	A	A	A	A	A	S	A	A	A	A	S	S	A	S	S	S	S	S	A	S	S	S	S	A	S	A	A	S
1199	AX-183860937	1		S	A	A	A	A	A	A	S	A	A	A	S	S	A	A	S	A	S	A	-	A	A	A	S	A	A	A	A	S	S	A	S	S	S	S	S	A	S	S	S	S	A	S	A	A	S
1200	AX-183564848	1		S	A	A	A	A	A	-	S	A	A	A	S	S	A	A	S	A	S	A	A	A	A	A	S	-	A	A	A	S	S	A	S	S	S	S	S	A	S	S	S	S	A	S	A	A	S
1201	AX-183878372	1		S	A	A	A	A	A	A	S	A	A	A	S	S	A	A	S	A	S	A	A	A	A	A	S	A	A	A	A	S	S	A	S	S	S	S	S	A	S	S	S	S	A	S	A	A	S
1202	AX-183876545	1		S	A	A	A	A	A	A	S	A	A	A	S	S	A	A	S	A	S	A	-	A	A	A	S	A	A	A	A	S	S	A	S	S	S	S	S	A	S	S	S	S	A	S	A	A	S
1203	AX-183884990	1		S	A	A	A	A	A	A	S	A	-	A	S	S	A	A	S	A	S	A	A	A	A	A	S	A	A	A	A	S	S	A	S	S	S	S	S	A	S	S	S	S	A	S	A	A	S
1204	AX-183592525	1		S	A	A	A	A	A	A	S	A	A	A	S	S	A	A	S	A	S	A	A	A	A	A	S	A	A	A	A	S	S	A	S	S	S	S	S	A	S	S	S	S	A	S	A	A	S
1205	AX-183573356	1		S	A	A	A	A	A	A	S	A	A	A	S	S	A	A	S	A	S	A	-	A	A	A	S	A	A	A	A	S	S	A	S	S	S	S	S	A	S	S	S	S	A	S	A	A	S
1206	AX-183570815	1		S	A	A	A	A	A	A	S	A	A	A	S	S	A	A	S	A	S	A	-	A	A	A	S	A	A	-	A	S	S	A	S	S	S	S	S	A	S	S	S	S	A	S	A	A	S
1207	AX-183564852	1		S	A	A	A	A	A	A	S	A	A	A	S	S	A	A	S	A	S	A	A	A	A	A	S	A	A	A	A	S	S	A	S	S	S	S	S	A	S	S	S	S	A	S	-	A	S
1208	AX-183570814	1		S	A	A	A	A	A	A	S	A	-	A	S	S	A	A	S	A	S	A	-	A	A	A	S	A	A	A	A	S	S	A	S	S	S	S	S	A	S	S	S	S	A	S	A	A	S
1209	AX-183860655	1		S	A	A	A	A	A	A	S	A	A	A	S	S	A	A	S	A	S	A	A	A	A	A	S	A	A	A	A	S	S	A	S	S	S	S	S	A	S	S	-	S	A	S	A	A	S
1210	AX-183576468	1		S	A	A	A	A	A	A	S	A	A	A	S	S	A	A	S	A	S	A	A	A	A	A	S	A	A	A	A	S	S	A	S	S	S	S	S	A	S	S	H	S	A	S	A	A	S
1211	AX-183592457	1		S	A	A	A	A	A	A	S	A	A	A	S	S	A	A	S	A	S	A	A	A	A	A	S	A	A	A	A	S	S	A	S	S	S	S	S	A	S	S	S	S	A	S	A	A	S
1212	AX-183576467	1		S	A	A	A	A	A	A	S	A	A	A	S	S	A	A	S	A	S	A	A	A	A	A	S	A	A	A	A	S	S	A	S	S	S	S	S	A	S	S	S	S	A	S	A	A	S
1213	AX-183592452	1		S	A	A	A	A	A	A	S	A	A	A	S	S	A	A	S	A	S	A	A	A	A	A	S	A	A	A	A	S	S	A	S	S	-	S	S	A	S	S	S	S	A	S	A	A	S
1214	AX-183892016	1		S	A	A	A	A	A	A	S	A	A	A	S	S	A	A	S	A	S	A	A	A	A	A	S	A	A	A	A	S	S	A	S	S	S	S	S	A	S	S	S	S	A	S	A	A	S
1215	AX-183891173	1		S	A	A	A	A	A	A	S	A	A	A	S	S	A	A	S	A	S	A	A	A	A	A	S	A	A	A	A	S	S	A	S	S	S	S	S	A	S	S	S	S	A	S	A	A	S
1216	AX-183592620	1		S	A	A	A	A	A	A	S	A	A	A	S	S	A	A	S	A	S	A	A	A	A	A	S	A	A	A	A	S	S	A	S	S	S	S	S	A	S	S	S	S	A	S	A	A	S
1217	AX-183894273	1		S	A	A	A	A	A	A	S	A	A	A	S	S	A	A	S	A	S	A	A	A	A	A	S	A	A	A	A	S	S	A	S	S	S	S	S	A	S	S	S	S	A	S	A	A	S
1218	AX-183863401	1		S	A	A	A	A	A	A	S	A	A	A	S	S	A	A	S	A	S	A	A	A	A	A	S	A	A	A	A	S	S	A	S	S	S	S	S	A	S	S	S	S	A	S	A	A	S
1219	AX-183564874	1		S	A	A	A	A	A	A	S	A	A	A	-	S	A	A	S	A	S	A	A	A	A	A	S	A	A	A	A	S	S	A	S	S	S	S	S	A	S	S	S	S	A	S	A	A	S
1220	AX-183883102	2		S	A	A	S	S	S	S	A	A	S	A	A	S	S	S	S	A	S	A	A	A	S	A	S	A	A	S	S	S	A	S	S	A	S	S	A	A	A	S	A	S	A	S	S	A	A
1221	AX-183868965	2		S	A	A	S	S	S	S	A	A	S	A	A	S	S	S	S	A	S	A	A	A	S	A	S	-	A	S	S	S	A	S	S	A	S	S	A	A	A	S	A	S	A	S	S	A	A
1222	AX-183616790	2		S	A	A	S	S	H	S	A	A	S	A	A	S	-	S	S	A	S	A	A	A	S	A	S	A	A	S	S	S	A	-	S	A	S	S	A	A	A	S	A	S	A	S	S	A	A
1223	AX-183878720	2		S	A	A	S	S	S	S	A	A	S	A	A	S	S	S	S	A	S	A	A	A	S	A	S	A	A	-	S	S	A	S	S	A	S	S	A	A	A	S	A	H	A	-	S	A	A
1224	AX-183616816	2		S	A	A	S	S	S	S	A	A	S	A	A	S	S	S	S	A	S	A	A	A	S	A	S	A	A	S	S	S	A	S	S	A	S	S	A	A	A	S	A	S	A	A	S	A	A
1225	AX-183579322	2		S	A	A	S	S	S	S	A	A	S	A	A	S	S	S	S	A	S	A	-	A	S	A	S	A	A	S	S	S	A	S	S	A	S	S	A	A	A	S	A	S	A	A	S	A	A
1226	AX-183876794	2		S	A	A	S	S	S	S	A	A	S	A	A	S	S	S	S	A	S	A	A	A	S	A	S	A	A	S	S	S	A	S	S	A	S	S	A	A	A	S	-	S	A	A	S	A	A
1227	AX-183616599	2		S	A	A	S	S	S	S	A	A	S	A	A	S	S	S	S	A	S	A	A	A	S	A	S	A	A	S	S	S	A	S	S	A	S	S	A	A	A	S	A	S	A	A	S	A	A
1228	AX-183581810	2		S	A	A	S	S	S	S	A	A	S	A	A	S	S	S	S	A	S	A	A	A	S	A	S	A	A	S	S	S	A	S	S	A	S	S	A	A	A	S	A	S	A	A	S	A	A
1229	AX-183616604	2		S	A	A	S	S	S	S	A	A	S	A	A	S	S	S	S	A	S	A	A	A	S	A	S	A	A	S	S	S	A	S	S	A	S	S	A	A	A	S	A	S	A	A	S	A	A
1230	AX-183640053	2		S	A	A	S	S	S	S	A	A	S	A	A	S	S	S	S	A	S	A	A	A	S	A	S	A	A	S	S	S	A	S	S	A	S	S	A	A	A	S	A	S	A	A	S	A	A
1231	AX-183579030	2		S	A	A	S	S	S	S	A	A	S	A	A	S	S	S	S	A	S	A	A	A	S	A	S	A	A	S	S	S	A	S	S	A	S	S	A	A	A	S	A	S	A	A	S	A	A
1232	AX-183616622	2		S	A	A	S	S	S	S	A	A	S	A	A	S	S	S	S	A	S	A	A	A	S	A	S	A	A	A	S	S	A	S	S	A	S	S	A	A	A	S	A	S	A	A	S	A	A
1233	AX-183568087	2		-	A	A	S	S	S	S	A	A	S	A	A	S	S	S	S	A	S	A	A	A	S	A	S	A	A	A	A	S	A	S	S	A	S	S	A	A	A	-	A	S	A	A	-	A	A
1234	AX-183616642	2		S	A	A	S	S	S	S	A	A	S	A	A	S	S	S	S	A	S	A	A	A	S	A	S	A	A	A	A	S	A	S	S	A	S	S	A	A	A	S	A	S	A	A	S	A	A
1235	AX-183616644	2		S	A	A	S	S	S	S	A	A	S	A	A	S	S	S	S	A	S	A	A	A	S	A	S	A	A	A	A	S	A	S	S	A	S	S	A	A	A	S	A	S	A	A	S	A	A
1236	AX-183616645	2		S	A	A	S	S	S	S	A	A	S	A	A	S	S	S	S	A	S	A	A	A	S	A	S	A	A	A	A	S	A	S	S	A	S	S	A	A	A	S	A	S	A	A	S	A	A
1237	AX-183887822	2		S	A	A	S	S	S	S	A	A	S	A	A	S	S	S	S	A	S	A	A	A	S	A	S	A	A	A	A	S	A	S	S	A	S	S	A	A	A	S	A	S	A	A	S	A	A
1238	AX-183887823	2		S	A	A	S	S	S	S	A	A	S	A	A	S	S	S	S	A	S	A	A	A	S	A	S	A	A	A	A	S	A	S	S	A	S	S	A	A	A	S	A	S	A	A	S	A	A
1239	AX-183892983	2		S	A	A	S	S	S	S	A	A	S	A	A	S	S	S	S	A	S	A	A	A	S	A	S	A	A	A	A	S	A	S	S	A	S	S	A	A	A	S	A	S	A	A	S	A	A
1240	AX-183879261	2		S	A	A	S	S	S	S	A	A	S	A	A	S	S	S	S	A	S	A	A	A	S	A	S	A	A	A	A	S	A	S	S	A	S	S	A	A	A	S	H	S	A	A	S	A	A
1241	AX-183888299	2		S	A	A	S	S	S	S	A	A	S	A	A	S	S	S	S	A	S	-	A	A	S	A	S	A	A	A	A	S	A	S	S	A	S	S	A	A	A	S	A	S	A	A	S	A	A
1242	AX-183568433	2		S	A	A	S	S	S	S	A	A	S	A	A	S	S	S	S	A	S	A	A	A	S	A	S	A	A	A	A	S	A	S	S	A	S	S	A	A	A	S	A	S	A	A	S	A	A
1243	AX-183620347	2		S	A	A	S	S	S	S	A	A	S	A	A	S	-	S	S	A	S	A	A	A	S	A	S	A	A	A	A	S	A	S	S	A	S	S	A	A	A	S	A	S	A	A	S	A	A
1244	AX-183880857	2		S	A	A	S	S	-	S	A	A	S	A	A	S	S	S	S	A	S	A	A	A	S	A	S	A	A	A	A	S	A	S	S	A	S	S	A	A	A	S	A	S	A	A	S	A	A
1245	AX-183887376	2		S	A	A	S	S	S	S	A	A	S	A	A	S	S	S	S	A	S	A	A	A	S	A	S	A	A	A	A	S	A	A	S	A	S	S	A	A	A	S	A	S	A	A	S	A	A
1246	AX-183891907	2		S	A	A	S	S	S	S	A	A	S	A	A	S	S	S	S	A	S	A	A	A	S	A	S	A	A	A	A	S	A	A	S	A	S	S	A	A	A	S	A	S	A	A	S	A	A
1247	AX-183611342	2		S	A	A	S	S	S	S	A	A	S	A	A	S	S	S	S	A	S	A	A	A	S	A	S	A	A	A	A	S	A	A	S	A	S	S	A	A	A	S	A	S	A	A	S	A	A
1248	AX-183865780	2		S	A	A	S	S	S	S	A	A	S	A	A	S	S	S	S	A	S	A	A	A	S	A	S	A	A	A	A	S	A	A	S	A	S	S	A	A	A	S	A	S	A	A	S	A	A
1249	AX-183871515	2		S	A	A	S	S	S	S	A	A	S	A	A	S	S	S	S	A	S	A	A	A	S	A	S	A	A	A	A	S	A	A	S	A	S	S	A	A	A	S	A	S	A	A	S	A	A
1250	AX-183869167	2		S	A	A	S	S	S	S	A	A	S	A	A	S	S	S	S	A	S	A	A	A	S	A	S	A	A	A	A	S	A	A	S	A	S	S	A	A	A	S	A	S	A	A	S	A	A
1251	AX-183868860	2		S	A	A	S	S	S	S	A	A	S	A	A	S	S	S	S	A	S	A	A	A	S	A	S	A	A	A	A	S	A	A	S	A	S	S	A	A	A	S	A	S	A	A	S	A	A
1252	AX-183616853	2		S	A	A	S	S	S	S	A	A	S	A	A	S	S	S	S	A	S	A	A	A	S	A	S	A	A	A	A	S	A	A	S	A	S	S	A	A	A	S	A	S	A	A	S	A	A
1253	AX-183884702	2		S	A	A	S	S	S	S	A	A	S	A	A	S	S	S	S	A	S	A	A	A	S	A	S	A	A	A	A	S	A	A	S	A	S	S	A	A	A	S	A	S	A	A	S	A	A
1254	AX-183887824	2		S	A	A	S	S	S	S	A	A	S	A	A	S	S	S	S	A	S	A	A	A	S	A	S	A	A	A	A	S	A	A	S	A	S	S	A	A	A	S	A	S	A	A	S	A	A
1255	AX-183579048	2		S	A	A	S	-	S	S	A	A	S	A	A	S	S	S	S	A	S	A	A	A	S	A	S	A	A	A	A	S	A	A	S	A	S	S	A	A	A	S	A	S	A	A	S	A	A
1256	AX-183616836	2		S	A	A	S	S	S	S	A	A	S	A	A	S	S	S	S	A	S	A	A	A	S	A	S	A	A	A	A	S	A	A	S	A	S	S	A	A	A	S	A	S	A	A	S	A	A
1257	AX-183632500	2		S	A	A	S	S	S	S	A	A	S	A	A	S	S	S	S	A	S	H	A	A	S	A	S	A	A	A	A	S	A	A	S	A	S	S	A	A	A	S	A	S	A	A	S	A	A
1258	AX-183632520	2		S	A	A	S	S	S	S	A	A	S	A	A	S	S	S	S	A	S	A	A	A	S	A	S	A	A	A	A	S	A	A	S	A	S	S	A	A	A	S	A	S	A	A	S	A	A
1259	AX-183574333	2		S	A	A	S	S	S	S	A	A	S	A	A	S	S	S	S	A	S	A	A	A	S	A	S	A	A	A	A	S	A	A	S	A	S	S	A	A	A	S	A	S	A	A	S	A	A
1260	AX-183632529	2		S	A	A	S	S	S	S	A	A	S	A	A	S	S	S	S	A	S	A	A	A	S	A	S	A	A	A	A	S	A	A	S	A	S	S	A	A	A	S	A	S	A	A	S	A	A
1261	AX-183632531	2		S	A	A	S	S	S	S	A	A	S	A	A	S	S	S	S	A	S	A	A	A	S	A	S	A	A	A	A	S	A	A	S	A	S	S	A	A	A	S	A	S	A	A	S	A	A
1262	AX-183640105	2		S	A	A	S	S	S	S	A	A	S	A	A	S	S	S	S	A	S	A	A	A	S	A	S	A	A	A	A	S	A	A	S	A	S	S	A	A	A	S	A	S	A	A	S	A	A
1263	AX-183640104	2		S	A	A	S	S	S	S	A	A	S	A	A	S	S	S	S	A	S	A	A	A	S	A	S	A	A	A	A	S	A	A	S	A	S	S	A	A	A	S	A	-	A	A	S	A	A
1264	AX-183640101	2		S	A	A	S	S	S	S	A	A	S	A	A	S	S	S	S	A	S	A	A	A	S	A	S	A	A	A	A	S	A	A	S	A	S	S	A	A	A	S	A	S	A	A	S	A	A
1265	AX-183568119	2		S	A	A	S	S	S	S	A	A	S	A	A	S	S	S	S	A	S	A	A	A	S	A	S	A	A	A	A	S	A	A	S	A	S	S	A	A	A	S	A	S	A	A	S	A	A
1266	AX-183878723	2		S	A	A	S	S	S	S	A	A	S	A	A	S	S	S	S	A	S	A	A	A	S	A	S	A	A	A	A	S	A	A	S	A	S	S	A	A	A	S	A	S	A	A	S	A	A
1267	AX-183617000	2		S	A	A	S	S	S	S	A	A	S	A	A	S	S	S	S	A	S	-	A	A	S	A	S	A	A	A	A	S	A	A	S	A	S	S	A	A	A	S	A	S	A	A	S	A	A
1268	AX-183579062	2		S	A	A	S	S	S	S	A	A	S	A	A	S	S	S	S	A	S	A	A	A	S	A	S	A	A	A	A	S	A	A	S	A	S	S	A	A	A	S	A	S	A	A	S	A	A
1269	AX-183570541	2		S	A	A	S	S	S	S	A	A	S	A	A	S	S	-	S	A	S	A	A	A	S	A	S	A	A	-	A	S	A	A	S	A	S	S	A	A	A	S	A	S	A	A	S	A	A
1270	AX-183891165	2		S	A	A	S	S	S	S	A	H	S	A	A	S	S	S	S	A	S	A	A	A	S	A	S	A	A	A	A	S	A	A	S	A	S	S	A	A	A	S	A	S	A	A	S	A	A
1271	AX-183636464	2		S	A	A	S	S	S	S	A	A	S	A	A	S	S	S	S	A	S	A	A	A	S	A	S	A	A	A	A	S	A	A	S	A	S	S	A	A	A	S	A	S	A	A	S	A	A
1272	AX-183879462	2		S	A	A	S	S	S	S	A	A	S	A	A	S	S	S	S	A	S	A	A	A	S	A	S	A	-	A	A	S	A	A	S	A	S	S	A	A	A	S	A	S	A	A	S	A	A
1273	AX-183866558	2		S	A	A	S	S	S	S	A	A	S	A	A	S	S	S	S	A	S	A	A	A	S	A	S	A	A	A	A	S	A	A	S	A	S	S	A	A	A	S	A	S	A	A	S	A	A
1274	AX-183616805	2		S	A	A	S	S	S	S	A	A	S	A	A	S	S	S	S	A	S	A	A	A	S	A	S	A	A	A	A	S	A	A	S	A	S	S	A	A	A	S	A	S	A	A	S	A	A
1275	AX-183616804	2		S	A	A	S	S	S	S	A	-	S	A	A	S	S	S	S	A	S	A	A	A	S	A	S	A	A	A	A	S	A	A	S	-	S	S	A	A	-	S	A	S	A	A	S	A	A
1276	AX-183876762	2		S	A	A	S	S	-	S	A	A	S	A	A	S	H	S	S	A	S	A	A	A	S	A	S	A	A	A	A	S	A	A	S	A	S	S	A	A	A	S	A	S	A	A	S	A	A
1277	AX-183617148	2		S	A	A	S	S	S	S	A	A	S	A	A	S	S	S	S	A	S	A	A	A	S	A	S	A	A	A	A	S	A	A	S	A	S	S	A	A	A	S	A	S	A	A	S	A	A
1278	AX-183617143	2		H	A	A	S	S	-	S	A	A	S	A	A	S	S	S	S	A	S	A	A	A	S	A	-	A	A	A	A	S	A	A	S	A	S	S	A	A	A	S	H	S	A	A	S	A	A
1279	AX-183579071	2		S	A	A	S	S	S	S	A	A	S	A	A	S	S	S	S	A	S	A	A	A	S	A	S	A	A	A	A	A	A	A	S	A	S	S	A	A	A	S	A	S	A	A	S	S	A
1280	AX-183568133	2		S	A	A	A	S	S	S	A	A	S	A	A	S	S	S	S	A	S	A	A	A	S	A	S	A	A	A	A	A	A	A	S	A	S	S	A	A	A	S	-	S	A	A	S	S	A
1281	AX-183867050	2		S	A	A	A	S	S	S	A	A	S	A	A	S	S	S	S	A	S	A	A	A	S	A	S	A	A	A	A	A	A	A	S	A	S	S	A	A	A	S	A	S	A	A	S	S	A
1282	AX-183571845	2		S	A	A	A	S	-	-	A	A	-	A	A	S	S	S	S	A	-	A	A	A	S	A	S	A	A	A	A	A	A	A	S	A	S	S	A	A	A	S	A	S	A	A	S	S	A
1283	AX-183579068	2		S	A	A	A	S	S	S	A	A	S	A	A	S	S	S	S	A	S	A	A	A	S	A	S	A	A	A	A	A	A	A	S	A	S	S	A	A	A	S	A	S	A	A	S	S	A
1284	AX-183617262	2		S	A	A	A	S	S	S	A	A	S	A	A	S	S	S	S	A	S	A	A	A	S	A	S	A	A	A	A	A	A	A	S	A	S	S	A	A	A	S	A	S	A	A	S	S	A
1285	AX-183871784	2		S	A	A	A	S	S	S	A	A	S	A	A	S	S	S	S	A	S	A	A	A	S	A	S	A	A	A	A	A	A	A	S	A	S	S	A	A	A	S	A	S	A	A	S	S	A
1286	AX-183617266	2		S	A	A	A	S	S	S	A	A	S	A	A	S	S	S	S	A	S	A	A	A	S	A	S	A	A	A	A	A	A	A	S	A	S	S	A	A	A	S	-	S	A	A	S	S	A
1287	AX-183617269	2		S	A	A	A	S	S	S	A	A	S	A	A	S	S	S	S	A	S	A	A	A	S	A	S	A	A	A	A	A	A	A	S	A	S	S	A	A	A	S	A	S	A	A	S	S	A
1288	AX-183579086	2		S	A	A	A	S	S	S	A	A	S	A	A	S	S	S	S	A	S	A	A	A	S	A	S	A	A	A	A	A	A	A	S	A	S	S	A	A	A	S	A	S	A	A	S	S	A
1289	AX-183617275	2		S	A	A	A	-	S	S	A	A	S	A	A	S	S	S	S	A	S	A	A	A	S	A	S	A	A	A	A	A	A	A	S	A	S	S	A	A	A	S	A	S	A	A	S	S	A
1290	AX-183568152	2		S	A	A	A	S	S	S	A	A	S	A	A	S	S	S	S	A	S	A	A	A	S	A	S	A	A	A	A	A	A	A	S	A	S	S	A	A	A	S	A	S	A	A	S	S	A
1291	AX-183568153	2		S	A	A	A	S	S	S	A	A	S	A	A	S	S	S	S	A	S	A	A	A	S	A	S	A	A	A	A	A	A	A	S	A	S	S	A	A	A	S	A	S	A	A	S	S	A
1292	AX-183568139	2		S	-	A	A	S	S	S	A	A	S	A	A	S	S	S	S	A	S	-	A	A	S	A	S	A	A	A	A	A	A	A	S	A	S	S	A	A	A	S	A	S	A	A	S	S	A
1293	AX-183885852	2		S	A	A	A	S	S	S	A	A	S	-	A	S	S	S	S	A	S	A	A	A	S	A	S	A	A	A	A	A	A	A	S	A	S	S	A	A	A	S	A	S	A	A	S	S	A
1294	AX-183878822	2		S	A	A	A	-	S	S	A	A	S	A	A	S	S	S	S	A	H	A	A	A	S	A	S	A	A	A	A	A	A	A	S	A	S	S	A	A	A	S	A	S	A	A	-	S	A
1295	AX-183878726	2		S	A	A	A	S	S	S	A	A	S	A	A	S	S	S	S	A	S	A	A	A	S	A	S	A	A	A	A	A	A	A	S	A	S	S	A	A	A	S	A	S	A	A	S	S	A
1296	AX-183870810	2		S	A	A	A	S	S	S	A	A	-	A	A	S	S	S	S	A	S	A	A	A	S	A	S	A	A	A	A	A	A	A	A	A	S	S	A	A	A	A	A	S	A	A	S	S	A
1297	AX-183568130	2		S	A	A	A	S	S	S	A	A	S	A	A	S	S	S	S	A	S	A	A	A	S	A	S	A	A	A	A	A	A	A	A	A	S	S	H	A	A	A	-	S	A	A	S	S	A
1298	AX-183617121	2		S	A	A	A	S	S	-	A	A	-	A	A	S	S	S	S	A	S	A	A	A	S	A	S	A	A	A	A	A	A	A	A	A	S	S	A	A	A	A	-	S	A	A	S	S	A
1299	AX-183579307	2		S	A	A	A	S	S	S	A	A	S	A	A	S	S	S	S	A	S	A	A	A	S	A	S	A	A	H	A	A	A	A	A	A	S	S	A	A	A	A	H	S	A	A	S	S	A
1300	AX-183620255	2		S	A	A	A	S	S	S	A	-	S	A	A	S	S	S	S	A	S	A	A	A	S	A	S	A	A	A	A	A	A	A	A	A	S	S	A	A	A	A	A	S	A	A	S	S	A
1301	AX-183861691	2		S	A	A	A	S	S	S	A	A	S	A	A	S	S	S	S	A	S	A	A	A	S	A	S	A	A	A	A	A	A	A	A	A	S	S	A	A	A	A	A	S	A	A	S	S	A
1302	AX-183620256	2		S	A	A	A	S	S	S	A	A	S	A	A	S	S	S	S	A	S	A	A	A	S	A	S	A	A	A	A	A	A	A	A	A	S	S	A	A	A	A	A	S	A	A	S	S	A
1303	AX-183869175	2		S	A	A	A	S	S	S	A	A	S	A	A	S	S	S	S	A	S	A	A	A	S	A	S	A	A	A	A	A	A	A	A	A	S	S	A	A	A	A	-	S	A	A	S	S	A
1304	AX-183620269	2		S	A	A	A	S	S	S	A	A	S	A	A	S	S	S	S	A	S	-	A	A	S	A	S	A	A	A	A	A	A	A	A	A	S	S	A	A	A	A	A	S	A	A	S	S	A
1305	AX-183568429	2		S	A	A	A	S	S	S	A	A	S	A	A	S	S	S	S	A	S	A	A	A	S	A	S	A	A	A	A	A	A	A	A	A	S	S	A	A	A	A	A	S	A	A	S	S	A
1306	AX-183620276	2		S	A	A	A	S	S	S	A	A	S	A	A	S	S	S	S	A	S	A	A	A	S	A	S	A	A	A	A	A	A	A	A	A	S	S	A	A	A	A	A	S	A	A	S	S	A
1307	AX-183568156	2		S	A	A	A	S	S	S	A	A	S	A	A	S	S	S	S	A	S	A	A	A	S	A	S	A	A	A	A	A	A	A	A	A	S	S	A	A	A	A	A	S	A	A	S	S	A
1308	AX-183640162	2		S	A	A	A	S	S	S	A	A	S	A	A	S	S	S	S	A	S	A	A	A	S	A	S	A	A	A	A	A	A	A	A	A	S	S	A	A	A	A	A	S	A	A	S	S	A
1309	AX-183568424	7		S	A	A	A	S	S	S	A	A	S	A	A	S	S	S	S	A	S	A	A	A	S	A	S	S	A	A	A	A	A	A	A	A	S	S	A	A	A	A	A	S	A	A	S	A	A
1310	AX-183620179	2		S	A	A	A	S	S	S	A	A	S	A	A	S	S	S	S	A	S	A	A	A	S	A	S	S	A	A	A	A	A	A	A	A	S	S	A	A	A	A	A	S	A	A	S	A	A
1311	AX-183620116	2		S	A	A	A	S	S	S	A	A	S	A	A	S	S	S	S	A	S	A	A	A	S	A	S	S	A	A	A	A	A	A	A	A	S	S	A	A	A	A	A	S	A	A	S	A	A
1312	AX-183884722	2		S	A	A	A	S	S	S	A	A	S	A	A	S	S	S	S	A	S	A	A	A	S	A	S	S	A	A	A	A	A	A	A	A	S	S	A	A	A	A	A	S	A	A	S	A	A
1313	AX-183620114	2		S	A	A	A	S	S	S	A	A	S	A	A	S	S	S	S	A	S	A	A	A	S	A	S	S	A	A	A	A	A	A	A	A	S	S	A	A	A	A	A	S	A	A	S	A	A
1314	AX-183884721	2		S	A	A	A	S	S	S	A	A	-	A	A	S	S	S	S	A	S	A	A	A	S	A	S	S	A	A	A	A	A	A	A	A	S	S	A	A	A	-	A	-	A	A	S	A	A
1315	AX-183620103	2		S	A	A	A	S	S	S	A	A	-	A	A	S	S	S	S	A	S	A	A	A	S	A	S	S	A	A	A	A	A	A	A	A	S	S	A	A	A	A	A	S	A	A	S	A	A
1316	AX-183876789	2		S	A	A	A	S	S	S	A	A	S	A	A	S	S	S	S	A	S	A	A	A	S	A	S	S	A	A	A	A	A	A	A	A	S	S	A	A	A	A	A	S	A	A	S	A	A
1317	AX-183570309	2		S	A	A	A	S	S	S	A	A	S	A	A	S	S	S	S	A	S	A	A	-	S	A	S	S	A	A	A	A	A	A	A	S	S	S	A	A	A	A	A	S	A	A	S	A	A
1318	AX-183889289	2		S	A	A	A	S	S	S	A	A	S	A	A	S	S	S	S	A	S	A	A	A	S	A	S	S	A	A	A	A	A	A	A	S	S	S	A	A	A	A	A	S	A	A	S	A	A
1319	AX-183871253	2		S	A	A	A	S	S	S	A	A	S	A	A	S	S	S	S	A	S	A	A	A	S	A	S	S	A	A	A	A	A	A	A	S	S	S	A	A	A	A	A	S	A	A	S	A	A
1320	AX-183618109	2		S	A	A	A	S	S	S	A	A	S	A	A	S	S	S	S	A	S	H	A	A	S	A	S	S	-	A	A	A	A	A	A	S	S	S	A	-	A	A	A	S	A	A	S	A	A
1321	AX-183618108	2		S	A	A	A	S	S	S	A	A	S	A	A	S	S	S	S	A	S	-	A	A	S	A	S	S	A	A	A	A	A	-	A	S	S	S	A	A	A	A	A	S	A	A	S	A	A
1322	AX-183618107	2		S	A	A	A	S	S	S	A	A	S	A	A	S	S	S	S	A	S	A	A	A	S	A	S	S	A	A	A	A	A	A	A	S	S	S	A	A	A	A	A	S	A	A	S	A	A
1323	AX-183864573	2		S	A	A	A	S	S	S	A	A	S	A	A	S	S	S	S	A	S	A	A	A	S	A	S	S	A	A	A	A	A	A	A	S	S	S	A	A	A	A	A	S	A	A	S	A	A
1324	AX-183640179	2		S	A	A	A	S	S	S	A	A	S	A	A	S	S	S	S	A	S	A	A	A	S	A	S	S	A	A	A	A	A	A	A	S	S	S	A	A	A	A	A	S	A	A	S	A	A
1325	AX-183873743	2		S	A	A	A	S	S	S	A	A	S	A	A	S	S	S	S	A	S	A	A	A	S	A	S	S	A	A	A	A	A	A	-	S	S	S	A	A	A	A	-	S	A	A	S	-	A
1326	AX-183579129	2		S	A	A	A	S	S	S	A	A	S	A	A	S	S	S	S	A	S	-	A	A	S	A	S	S	A	A	A	A	A	A	A	S	S	S	A	A	A	A	A	S	A	A	S	A	A
1327	AX-183864626	2		S	A	A	A	S	S	S	A	A	S	A	A	S	S	S	S	A	S	A	A	A	S	A	S	S	A	A	A	A	A	A	A	S	S	S	A	A	A	A	A	S	A	A	S	A	A
1328	AX-183568376	2		S	A	A	A	S	S	S	A	A	S	A	A	S	S	S	S	A	S	A	A	A	S	A	S	S	A	A	A	A	A	A	A	S	S	S	A	A	A	A	A	S	A	A	S	A	A
1329	AX-183619829	2		S	A	A	A	S	S	S	A	A	S	A	A	S	S	S	S	A	S	A	A	A	S	A	S	S	A	A	A	A	A	A	A	S	S	S	A	A	A	A	A	S	A	A	S	A	A
1330	AX-183889225	2		S	A	A	A	S	S	S	A	A	S	A	A	S	S	S	S	A	S	A	A	A	S	A	S	S	A	A	A	A	A	A	A	S	S	S	A	A	A	A	A	S	A	A	S	A	A
1331	AX-183574348	2		S	A	A	A	S	S	S	A	A	S	A	A	S	S	S	S	A	S	A	A	A	S	A	S	S	A	A	A	A	A	A	A	S	S	S	A	A	A	A	A	S	A	A	S	A	A
1332	AX-183581843	2		S	A	A	A	S	S	S	A	A	S	A	A	S	S	S	S	A	S	A	A	A	S	A	S	S	A	A	A	A	A	A	A	S	S	S	A	A	A	A	A	S	A	A	S	A	A
1333	AX-183618577	2		S	A	A	A	S	S	S	A	A	S	H	A	S	S	S	S	A	S	A	A	A	S	A	S	S	A	A	A	A	A	A	A	S	S	S	H	A	A	A	A	S	A	A	S	A	A
1334	AX-183640257	2		S	A	A	A	S	S	S	A	A	S	A	A	S	S	S	S	A	S	A	A	A	S	A	S	S	A	A	A	A	A	A	A	S	S	S	A	A	A	A	A	S	A	A	S	A	A
1335	AX-183894436	2		S	A	A	A	S	S	S	A	A	S	A	A	S	S	S	S	A	S	A	A	A	S	A	S	S	A	A	A	A	A	A	A	S	S	S	A	A	A	A	A	S	A	A	S	A	A
1336	AX-183877750	2		S	A	A	A	S	S	S	A	A	S	A	A	A	A	S	S	A	S	A	A	A	S	A	S	S	A	A	A	A	A	A	A	S	S	S	A	A	A	A	A	S	A	A	S	A	A
1337	AX-183568322	2		S	A	A	A	S	S	S	A	A	S	A	A	A	A	S	S	A	S	A	A	A	S	A	S	S	A	A	A	A	A	A	A	S	S	S	A	A	A	A	-	S	A	A	S	A	A
1338	AX-183619367	2		S	A	A	A	S	S	S	A	A	S	A	A	A	A	S	S	A	S	A	A	A	S	A	S	S	A	A	A	A	A	A	A	S	S	S	A	A	A	A	A	S	A	A	S	A	A
1339	AX-183619366	2		S	A	A	A	S	S	S	A	A	S	A	A	A	A	S	S	A	S	A	A	A	S	A	S	S	A	A	A	A	A	A	A	S	S	S	A	A	A	A	A	S	A	A	S	A	A
1340	AX-183878261	2		S	A	A	A	S	S	S	A	A	S	A	A	A	A	S	S	A	S	A	A	A	S	A	S	S	A	A	A	A	A	A	A	S	S	S	A	A	A	A	A	S	A	A	S	A	A
1341	AX-183579228	2		S	A	A	A	S	S	S	A	A	S	A	A	A	A	S	S	A	S	A	A	A	S	A	S	S	A	A	A	A	A	A	A	S	S	S	A	A	A	A	A	S	A	A	S	A	A
1342	AX-183581851	2		S	A	A	A	S	S	S	A	A	S	A	A	A	A	S	S	A	S	A	A	A	S	A	S	S	A	A	A	A	A	A	A	S	S	S	A	A	A	A	A	S	A	A	S	A	A
1343	AX-183619363	2		S	A	A	A	S	S	S	A	A	S	A	A	A	A	S	S	A	S	A	A	A	S	A	S	S	A	A	A	A	A	A	A	S	S	S	A	A	A	A	A	S	A	A	S	A	A
1344	AX-183866177	2		S	A	A	A	S	S	S	A	A	S	A	A	A	A	S	S	A	S	A	A	A	S	A	S	S	A	A	A	A	A	A	A	S	S	S	A	A	A	A	A	S	A	A	S	A	A
1345	AX-183581865	2		S	A	A	A	S	S	S	A	A	S	A	A	A	A	S	S	A	S	A	A	A	S	A	S	S	A	A	A	A	A	A	A	S	S	S	A	A	A	A	A	S	A	A	S	A	A
1346	AX-183640281	2		S	A	A	A	S	S	S	A	A	S	A	A	A	A	S	S	A	S	A	A	A	S	A	S	S	A	A	A	A	A	A	A	S	S	S	-	A	A	A	A	S	A	A	S	A	A
1347	AX-183619056	2		S	A	A	A	S	S	S	A	A	S	A	A	A	A	S	S	A	S	A	A	A	S	A	S	S	A	A	A	A	A	A	A	S	S	S	A	A	A	A	A	S	A	A	S	A	A
1348	AX-183571887	2		S	A	A	A	S	S	-	A	-	S	A	A	A	A	S	S	A	S	A	A	A	S	A	S	S	A	A	A	A	A	A	A	S	S	S	A	A	A	A	A	-	A	A	S	A	A
1349	AX-183873559	2		S	A	A	A	S	S	S	A	A	S	A	A	A	A	S	S	A	S	A	A	A	S	A	S	S	A	A	A	A	A	A	A	S	S	S	A	A	A	A	A	S	A	A	S	A	A
1350	AX-183619031	2		S	A	A	A	S	S	S	A	A	S	A	A	A	A	S	S	A	S	H	A	A	S	A	S	S	A	A	A	A	A	A	A	S	S	S	A	A	A	A	A	S	A	A	S	A	A
1351	AX-183568280	2		S	A	A	A	S	S	S	A	A	S	A	A	A	A	S	S	A	S	A	A	A	S	A	S	S	A	A	A	A	A	A	A	S	S	S	A	A	A	A	A	S	A	A	S	A	A
1352	AX-183865785	2		S	A	A	A	S	S	S	A	A	S	A	A	A	A	S	S	A	S	A	S	A	S	A	S	S	A	A	A	A	A	A	A	S	S	S	A	A	A	A	A	S	A	A	S	A	A
1353	AX-183884170	2		S	A	A	A	S	S	S	A	A	S	A	A	A	A	S	S	A	S	A	S	A	S	A	S	S	A	A	A	A	A	A	A	S	S	S	A	A	A	A	A	S	A	A	S	A	A
1354	AX-183863174	2		S	A	A	A	S	S	S	A	A	S	A	A	A	A	S	S	A	S	A	S	A	S	A	S	S	A	A	A	A	A	A	A	S	S	S	A	A	A	A	A	S	A	A	S	A	A
1355	AX-183880844	2		S	A	A	A	S	S	S	A	A	S	A	A	A	A	S	S	A	S	A	S	A	S	A	S	S	A	A	A	A	A	A	A	S	S	S	A	A	A	A	-	S	A	A	S	A	A
1356	AX-183619140	2		S	A	A	A	S	S	S	A	A	S	A	A	A	A	S	S	A	S	A	S	A	S	A	S	S	A	A	A	A	A	A	A	S	S	S	A	A	A	A	A	S	A	A	S	A	A
1357	AX-183571888	2		S	A	S	A	S	S	S	A	A	S	A	A	A	A	S	S	A	S	A	S	A	S	A	S	S	A	A	A	A	A	A	A	S	S	S	A	A	A	A	A	S	A	A	S	A	A
1358	AX-183868969	2		S	A	-	A	S	S	S	A	A	S	A	A	A	A	S	S	A	S	A	S	A	S	A	S	S	A	A	A	A	A	A	A	S	S	S	A	A	A	A	A	S	A	A	S	A	A
1359	AX-183893735	2		S	A	S	A	S	S	S	A	A	S	A	A	A	A	S	S	A	S	A	S	A	S	A	S	S	A	A	A	A	A	A	A	S	S	S	A	A	A	A	A	S	A	A	S	A	A
1360	AX-183619127	2		S	A	S	A	S	S	S	A	A	S	A	A	A	A	S	S	A	S	-	S	A	S	A	S	S	A	A	A	A	A	-	A	S	S	S	A	A	A	A	A	S	A	A	S	A	A
1361	AX-183574364	2		S	A	S	A	S	S	S	A	A	S	A	A	A	A	S	S	A	S	A	S	A	S	A	S	S	A	A	A	A	A	A	A	S	S	S	A	A	A	A	A	S	A	A	S	-	A
1362	AX-183574971	2		S	A	S	A	S	S	S	A	A	S	A	A	A	A	S	S	A	S	A	S	A	S	A	S	S	A	A	A	A	A	A	A	S	S	S	A	A	A	A	A	S	A	A	S	A	A
1363	AX-183619120	2		S	A	S	A	S	S	S	A	A	S	A	A	A	A	S	S	A	S	A	S	A	S	A	S	S	A	A	A	A	A	A	A	S	S	S	A	A	A	A	A	S	A	A	S	A	A
1364	AX-183871528	2		S	A	S	A	S	S	S	A	A	S	A	A	A	A	S	S	A	S	-	S	A	S	A	S	S	A	A	A	A	A	A	A	S	S	S	A	A	A	A	A	S	A	A	S	A	A
1365	AX-183619112	2		S	A	S	A	S	S	S	A	A	S	A	A	A	A	S	S	A	S	A	S	A	S	A	S	S	A	A	A	A	A	A	A	S	S	S	A	A	A	A	A	S	A	A	S	A	A
1366	AX-183579465	2		S	A	S	A	S	S	S	A	A	S	A	A	A	A	S	S	A	S	A	S	A	S	A	S	S	A	A	A	A	A	A	A	S	S	S	A	A	A	A	A	S	A	A	S	A	A
1367	AX-183619343	2		S	A	S	A	S	S	S	A	A	S	A	A	A	A	S	S	A	S	A	S	A	S	A	S	S	A	A	A	A	A	A	A	S	S	S	A	A	A	A	A	S	A	A	S	A	A
1368	AX-183619340	2		S	A	S	A	S	S	S	A	A	S	A	A	A	A	S	S	A	S	A	S	A	S	A	S	S	A	A	A	A	-	A	A	S	S	S	A	A	A	A	A	-	A	A	S	A	A
1369	AX-183871263	2		S	A	S	A	S	S	S	A	A	S	A	A	A	A	S	S	A	S	A	S	A	S	A	S	S	A	A	A	A	A	A	A	S	S	S	A	A	A	A	A	S	A	A	S	A	A
1370	AX-183619322	2		S	A	S	A	S	S	S	A	A	S	A	A	A	A	S	S	A	S	A	S	A	S	A	S	S	A	A	A	A	A	A	A	S	S	S	A	A	A	A	A	S	A	A	S	A	A
1371	AX-183568300	2		S	A	S	A	S	S	S	A	A	S	A	A	A	A	S	S	A	S	A	S	A	S	A	S	S	A	A	A	A	A	A	-	S	S	S	A	A	A	A	A	S	H	A	S	A	A
1372	AX-183887367	2		S	A	S	A	S	S	S	A	A	S	A	A	A	A	S	S	A	S	A	S	A	S	A	S	S	A	A	A	A	A	A	A	S	S	-	A	A	A	A	A	S	A	A	S	A	A
1373	AX-183619280	2		S	A	S	A	S	S	S	A	A	S	A	A	A	A	S	S	A	S	A	S	A	S	A	S	S	A	A	A	A	A	A	A	S	S	S	A	A	A	A	A	S	A	A	S	A	A
1374	AX-183890603	2		S	A	S	A	S	S	S	A	A	S	A	A	A	A	S	S	A	S	A	S	A	S	A	S	S	A	A	A	A	A	A	A	S	S	S	A	A	A	A	A	S	A	A	S	A	A
1375	AX-183579215	2		S	A	S	A	S	S	S	A	A	S	A	A	A	A	S	S	A	S	A	S	A	S	A	S	S	A	H	A	A	A	A	A	S	S	S	A	A	A	H	A	S	A	A	S	A	A
1376	AX-183568305	2		S	A	S	A	S	S	S	A	A	S	A	A	A	A	S	S	A	S	A	S	A	S	A	S	S	A	A	A	A	A	A	A	S	S	S	A	A	A	A	A	S	A	A	S	A	A
1377	AX-183619242	2		S	A	S	A	S	S	S	A	A	S	A	A	A	A	S	S	A	S	A	S	A	S	A	S	S	A	A	A	A	A	A	A	S	S	S	A	A	A	A	A	S	A	A	S	A	A
1378	AX-183869024	2		S	A	S	A	S	S	S	A	A	S	A	A	A	A	S	S	A	S	A	S	A	S	A	S	S	A	A	A	A	A	A	A	S	S	S	A	A	A	A	A	S	A	A	S	A	A
1379	AX-183888329	2		S	A	S	A	S	S	S	A	A	S	A	A	A	A	S	S	A	S	A	S	A	S	A	S	S	A	A	A	A	A	A	A	S	S	S	A	A	A	A	A	S	A	A	S	A	A
1380	AX-183619239	2		S	A	-	A	S	S	S	A	A	S	A	A	A	A	S	S	A	S	A	S	A	S	A	S	S	A	A	A	A	A	A	A	S	S	S	A	A	A	A	A	S	A	A	S	A	A
1381	AX-183861085	2		S	A	S	A	S	S	S	A	A	S	A	A	A	A	S	S	A	S	A	S	A	S	A	S	S	A	A	A	A	A	A	A	S	S	S	A	A	A	A	A	S	A	A	S	A	A
1382	AX-183619235	2		S	A	S	A	S	S	S	A	A	S	A	A	A	A	S	S	A	S	A	S	A	S	A	S	S	A	A	A	A	A	A	A	S	S	S	A	A	A	A	A	S	A	A	S	A	A
1383	AX-183619231	2		-	A	S	A	S	S	S	A	A	S	A	A	A	A	S	S	A	S	A	S	A	S	A	S	S	A	A	A	A	A	A	A	S	S	S	A	A	A	A	A	S	A	A	S	A	A
1384	AX-183619224	2		S	A	S	A	S	S	S	A	A	S	A	A	A	A	S	S	A	S	A	S	A	S	A	S	S	A	A	A	A	A	A	A	S	S	S	A	A	A	A	A	S	A	A	S	A	A
1385	AX-183574368	2		S	A	S	A	S	S	S	A	A	-	A	A	A	A	S	S	A	S	A	S	A	S	A	S	S	A	A	A	A	A	A	A	S	S	S	A	A	A	A	A	S	A	A	S	A	A
1386	AX-183894200	2		S	A	S	A	S	S	S	A	A	S	A	A	A	A	S	-	A	S	A	S	A	S	A	S	S	A	A	A	A	A	A	A	S	S	S	A	A	A	A	A	S	A	A	S	A	A
1387	AX-183885436	2		S	A	S	A	S	S	S	A	A	S	A	A	A	A	S	S	A	S	A	S	A	S	A	S	S	A	A	A	A	A	A	A	S	S	S	A	A	A	A	A	S	A	A	S	A	A
1388	AX-183882213	2		S	A	S	A	S	S	S	A	A	S	A	A	A	A	S	S	A	S	-	S	A	S	A	S	S	A	A	A	A	A	-	A	S	S	S	A	A	A	A	A	S	A	A	S	A	A
1389	AX-183635246	2		S	A	S	A	S	S	S	A	A	S	A	A	A	A	S	S	A	S	A	S	A	S	A	S	S	A	A	A	A	A	A	A	S	S	S	A	A	A	A	H	S	A	A	S	A	A
1390	AX-183619073	2		S	A	S	A	A	S	S	A	A	S	A	A	A	A	S	S	A	S	A	S	A	S	A	S	S	A	A	A	A	A	A	A	S	S	S	A	A	A	A	A	S	A	A	S	A	A
1391	AX-183872713	2		S	A	S	A	A	S	S	A	A	S	A	A	A	A	S	S	A	S	A	S	A	S	A	S	S	A	A	A	A	A	A	A	S	S	S	A	A	A	A	A	S	A	A	S	A	A
1392	AX-183579199	2		S	A	S	A	A	S	S	A	A	S	H	A	A	A	S	S	A	S	A	S	A	S	A	S	S	A	A	A	A	A	A	-	S	S	S	A	A	H	A	-	S	A	A	S	A	A
1393	AX-183619080	2		S	A	S	A	A	S	S	A	A	S	A	A	A	A	S	S	A	S	A	S	A	S	A	S	S	A	A	A	A	A	A	A	S	S	S	A	A	A	A	A	S	A	A	-	A	A
1394	AX-183888784	2		S	A	S	A	A	S	S	A	A	S	A	H	A	A	-	S	A	S	A	S	A	S	-	S	S	A	A	A	A	-	A	-	S	S	S	A	A	A	A	A	S	A	A	S	A	A
1395	AX-183619095	2		S	A	S	A	A	S	S	A	S	S	A	A	A	A	S	S	A	S	A	S	A	S	A	S	S	A	A	A	A	A	A	A	S	S	S	A	A	A	A	A	S	A	A	S	A	A
1396	AX-183619096	2		S	A	S	A	A	S	S	A	S	S	A	A	A	A	S	S	A	S	A	S	A	S	A	S	S	A	A	A	A	A	A	A	S	S	S	A	A	A	A	A	S	A	A	S	A	A
1397	AX-183619100	2		S	A	S	A	A	A	S	A	S	S	A	A	A	A	S	S	A	S	A	S	A	S	A	S	S	A	A	A	A	A	A	A	S	S	S	A	A	A	A	A	S	A	A	S	A	A
1398	AX-183579200	2		S	A	S	A	A	A	S	A	S	S	A	A	A	A	S	S	A	S	H	S	A	S	A	S	S	A	A	A	A	A	H	A	S	S	S	A	A	A	A	A	S	A	A	S	A	A
1399	AX-183619106	2		S	A	S	A	A	A	S	A	S	S	A	H	A	A	S	S	A	S	A	S	A	S	A	S	S	A	A	A	A	A	A	A	S	S	S	A	A	A	A	A	S	A	A	S	A	A
1400	AX-183619384	2		S	A	S	A	A	A	S	A	S	S	A	H	A	A	S	S	A	S	A	S	A	S	A	S	S	A	A	A	A	A	A	A	S	S	S	A	A	A	A	A	S	A	A	S	A	A
1401	AX-183640313	2		S	A	S	A	A	A	S	A	S	S	A	H	A	A	S	S	A	S	A	S	A	S	A	S	S	A	A	A	A	A	A	A	S	S	S	A	A	A	A	A	S	A	A	S	A	A
1402	AX-183626646	2		S	A	S	A	A	A	S	A	S	S	A	-	A	A	S	S	A	S	A	S	A	S	A	S	S	A	A	A	A	A	A	A	S	S	S	A	A	A	A	A	S	A	A	S	A	A
1403	AX-183884247	2		S	A	S	A	A	A	S	A	S	S	A	H	A	A	S	S	A	S	A	S	A	S	A	S	S	A	A	A	A	A	A	A	S	S	S	A	A	A	A	A	S	A	A	S	A	A
1404	AX-183632478	2		-	A	S	A	A	A	S	A	S	S	A	-	A	A	S	S	A	S	A	S	A	S	A	S	S	A	A	A	A	A	A	A	S	S	S	A	A	A	A	A	S	A	A	H	A	A
1405	AX-183632479	2		S	A	S	A	A	A	S	A	S	S	A	-	A	A	S	S	A	S	A	S	A	S	A	S	S	A	A	A	A	A	A	A	S	S	S	A	A	A	A	-	S	A	A	S	A	A
1406	AX-183887429	2		S	A	S	A	A	A	S	A	S	S	A	H	A	A	S	S	A	S	A	S	A	S	A	S	S	A	A	A	A	A	A	A	S	S	S	A	A	A	A	A	S	A	A	S	A	A
1407	AX-183626557	2		S	A	S	A	A	A	S	A	S	S	A	H	A	A	S	S	A	S	A	S	A	S	A	S	S	A	A	A	A	A	A	A	S	S	S	A	A	A	A	-	S	A	A	S	A	A
1408	AX-183579878	2		S	A	S	A	A	A	S	A	S	S	A	H	A	A	S	S	A	S	A	S	A	S	A	S	S	A	A	A	A	A	A	A	S	S	S	A	A	A	A	A	S	A	A	S	A	A
1409	AX-183872764	2		S	A	S	A	A	A	S	A	S	S	A	H	A	A	S	S	A	S	A	S	A	S	A	S	S	A	A	A	A	A	A	A	S	S	S	A	A	A	A	A	S	A	A	S	A	A
1410	AX-183882100	2		S	A	S	A	A	A	S	A	S	S	A	H	A	A	S	S	A	S	A	S	A	S	A	S	S	A	A	A	A	A	A	A	S	S	S	A	A	A	A	A	S	A	A	S	A	A
1411	AX-183619398	2		S	A	S	A	A	A	S	A	S	S	A	-	A	A	S	S	A	S	A	S	A	S	A	S	S	A	A	A	A	A	A	A	S	S	S	A	A	A	A	A	S	A	A	S	A	A
1412	AX-183619396	2		S	A	S	A	A	A	S	A	S	S	A	H	A	A	S	S	A	S	A	S	A	S	A	S	S	A	A	A	A	A	A	A	S	S	S	A	A	A	A	A	S	A	A	S	A	A
1413	AX-183626604	2		S	A	S	A	A	A	S	A	S	S	A	-	A	A	S	S	A	S	A	S	A	S	A	S	S	A	A	A	A	A	A	A	S	S	S	A	A	A	A	A	S	A	A	S	A	A
1414	AX-183886355	2		S	A	S	A	A	A	S	A	S	S	A	H	A	A	S	S	A	S	A	S	A	S	A	S	S	A	A	A	A	A	A	A	S	S	S	A	A	A	A	A	S	A	A	S	A	A
1415	AX-183883199	2		S	A	S	A	A	A	S	A	S	S	A	H	A	A	S	S	A	S	A	S	A	S	A	S	S	A	A	A	A	A	A	A	S	S	S	A	A	A	A	A	S	A	A	S	A	A
1416	AX-183626598	2		S	A	S	A	A	A	S	A	S	S	A	H	A	A	S	S	A	S	A	S	A	S	A	S	S	A	A	A	A	A	A	-	S	S	S	A	A	A	A	A	S	A	A	S	A	A
1417	AX-183626597	2		S	A	S	A	A	A	S	A	S	S	A	-	A	A	S	S	A	S	A	S	A	S	A	S	S	A	A	A	A	A	A	A	S	S	S	A	A	A	A	A	S	A	A	S	A	A
1418	AX-183885317	2		S	A	S	A	A	A	S	A	S	S	A	-	A	A	S	S	A	S	A	S	A	S	A	S	S	A	A	A	A	A	A	A	S	S	S	A	A	A	A	A	S	A	A	S	A	A
1419	AX-183579880	2		S	A	S	A	A	A	S	A	S	-	A	H	A	A	S	S	A	S	A	S	A	S	A	S	S	A	A	A	A	A	A	A	S	S	S	A	A	A	A	A	S	A	A	S	A	A
1420	AX-183868865	2		S	A	S	A	A	A	S	A	S	S	A	H	-	A	S	S	A	S	A	S	A	S	A	S	S	A	A	A	A	A	A	A	S	S	S	-	A	A	A	A	S	A	A	S	A	A
1421	AX-183618827	2		S	A	S	A	A	A	S	A	S	S	A	H	A	A	S	S	A	S	A	S	A	S	A	S	S	A	A	A	A	A	A	A	S	S	S	A	A	A	A	A	S	A	A	S	A	A
1422	AX-183618828	2		S	A	S	A	A	A	S	A	S	S	A	-	A	A	S	S	A	S	-	S	A	S	A	S	S	A	A	A	A	A	A	A	S	S	S	A	A	A	A	A	S	A	A	S	A	A
1423	AX-183618839	2		S	A	S	A	A	A	S	A	S	S	A	-	A	A	S	S	A	S	A	S	A	S	A	S	S	-	A	A	A	A	A	A	S	S	S	-	H	A	A	H	S	A	A	S	A	A
1424	AX-183885236	2		S	A	S	A	-	A	S	A	S	S	A	-	-	A	S	S	A	S	-	S	A	S	A	S	S	A	A	-	A	A	-	A	S	S	S	A	A	A	A	-	S	A	A	S	A	A
1425	AX-183579181	2		S	A	S	A	A	A	S	A	S	S	A	H	A	A	S	S	A	S	A	S	A	S	A	S	S	A	A	A	A	A	A	A	S	S	S	A	A	A	A	A	S	A	A	S	A	A
1426	AX-183860591	2		S	A	S	A	A	A	S	A	S	S	A	H	A	A	S	S	A	S	A	S	A	S	A	S	S	A	A	A	A	A	A	A	S	S	S	A	A	A	A	A	S	A	A	S	A	A
1427	AX-183618849	2		S	A	S	A	A	A	S	A	S	S	A	H	A	A	S	S	A	S	A	S	A	S	A	S	S	A	A	A	A	A	A	A	S	S	S	A	A	A	A	A	S	A	A	S	A	A
1428	AX-183568266	2		S	A	S	A	A	A	S	A	S	S	A	H	A	A	S	S	A	S	A	S	A	S	A	S	S	A	A	A	A	A	A	A	S	S	S	A	A	A	A	A	S	A	A	S	A	A
1429	AX-183618880	2		S	A	A	A	A	A	S	A	S	S	A	-	A	A	S	S	A	S	A	S	A	S	A	S	S	A	A	A	A	A	A	A	S	S	S	A	A	A	A	A	S	A	A	S	A	A
1430	AX-183618882	2		S	A	A	A	A	A	S	A	S	S	A	-	A	A	S	S	A	S	A	S	A	S	A	S	S	A	A	A	A	A	A	A	S	S	S	A	A	A	A	A	S	A	A	S	A	A
1431	AX-183619410	2		S	A	A	A	A	A	S	A	S	S	A	H	A	A	S	S	A	S	A	S	A	S	A	S	S	A	A	A	A	A	A	A	S	S	S	A	A	A	A	A	S	A	A	S	A	A
1432	AX-183619409	2		S	A	A	A	A	A	S	A	S	S	A	H	A	A	S	S	A	S	A	S	A	S	A	S	S	A	A	A	A	A	A	A	S	S	S	A	A	A	A	A	S	A	A	S	A	A
1433	AX-183882207	2		S	A	A	A	A	A	S	A	S	S	A	-	A	A	S	S	A	S	A	S	A	S	A	S	S	A	A	A	A	A	A	A	S	S	S	A	A	A	A	A	S	A	A	S	A	A
1434	AX-183893008	2		S	A	A	A	A	A	-	A	S	S	A	H	A	A	S	S	A	S	A	S	A	S	A	S	S	A	A	A	A	A	A	A	S	S	S	A	A	A	A	A	S	A	A	S	A	A
1435	AX-183619421	2		S	A	A	A	A	A	S	A	S	S	A	H	A	A	S	S	A	S	A	S	A	S	A	S	S	A	A	A	A	A	A	A	S	S	S	A	A	A	A	A	S	A	A	S	A	A
1436	AX-183619422	2		S	A	A	A	A	A	S	A	S	S	A	-	A	A	S	S	A	S	A	S	A	S	A	S	S	A	A	A	A	A	A	A	S	S	S	A	A	A	A	A	S	A	A	S	A	A
1437	AX-183619426	2		S	A	A	A	A	A	S	A	-	S	A	-	A	-	S	S	A	S	A	S	A	S	A	S	S	A	A	A	A	A	A	A	S	S	S	A	A	A	A	A	S	A	A	S	A	A
1438	AX-183880328	2		S	A	A	A	A	A	S	A	S	S	A	-	A	A	S	S	A	S	A	S	A	S	A	S	S	A	A	A	A	A	A	A	S	S	S	A	A	A	A	A	S	A	A	S	A	A
1439	AX-183579235	2		S	A	A	A	A	A	S	A	S	S	A	H	A	A	S	S	A	S	A	S	A	S	A	S	S	A	A	A	A	A	A	A	S	S	S	A	A	A	A	A	S	A	A	S	A	A
1440	AX-183882028	2		S	A	A	A	A	A	S	A	S	S	A	H	A	A	S	S	A	S	A	S	A	S	A	S	S	A	A	A	A	A	A	A	S	S	S	A	A	A	A	A	S	A	A	S	A	A
1441	AX-183875828	2		S	A	A	A	A	A	S	A	S	S	A	-	A	A	S	S	A	-	A	S	A	S	A	S	S	A	A	A	A	A	A	A	S	S	S	A	A	A	A	A	S	A	A	S	A	A
1442	AX-183579238	2		S	A	A	A	A	A	S	A	S	S	A	-	A	A	S	S	A	S	A	S	A	S	A	S	S	A	A	A	A	A	A	A	S	S	S	A	A	A	A	A	S	A	A	S	A	A
1443	AX-183869395	2		S	A	A	A	A	A	S	A	S	S	A	H	A	A	S	S	A	S	A	S	A	S	A	S	S	A	A	A	A	A	A	A	S	S	S	A	A	A	A	A	S	A	A	S	A	A
1444	AX-183887844	2		S	A	A	A	A	A	S	A	S	S	A	H	A	A	A	S	A	S	A	S	A	S	A	S	S	A	A	A	A	A	A	A	S	S	S	A	A	A	A	A	S	A	A	S	A	A
1445	AX-183619450	2		S	A	A	A	A	A	S	A	S	S	A	H	A	A	A	S	A	S	H	S	A	S	A	S	S	A	A	A	A	A	A	A	S	S	S	A	A	A	A	H	S	A	A	S	A	A
1446	AX-183619454	2		S	A	A	A	A	A	S	A	S	S	A	H	A	A	A	S	A	S	A	S	A	S	A	S	S	A	A	A	A	A	A	A	S	S	S	A	A	A	A	A	S	A	A	S	A	A
1447	AX-183579240	2		S	A	A	A	A	A	S	A	S	S	A	H	A	A	A	S	A	S	A	A	A	S	A	S	S	A	A	A	A	A	A	A	S	S	S	A	A	A	A	-	S	A	A	S	A	A
1448	AX-183878753	2		S	A	A	A	A	A	S	A	S	S	A	-	A	A	A	S	A	S	A	A	A	S	A	S	S	A	A	A	A	A	A	A	S	S	S	A	A	A	A	A	S	A	A	S	A	A
1449	AX-183619490	2		S	A	A	A	A	A	S	A	S	S	A	H	A	A	A	S	A	S	A	A	A	S	A	S	S	A	A	A	A	A	A	A	S	S	S	A	A	A	A	A	S	A	A	S	A	A
1450	AX-183870423	2		S	A	A	A	A	A	S	A	S	S	A	H	A	A	A	S	A	S	A	A	A	S	A	S	S	A	A	A	A	A	A	A	S	S	S	A	A	A	A	A	S	A	A	S	A	A
1451	AX-183886281	2		S	A	A	A	A	A	S	A	S	S	A	H	A	A	A	S	A	S	A	A	A	S	A	S	S	A	A	A	A	A	A	A	S	S	S	A	A	A	A	A	S	A	A	S	A	A
1452	AX-183891036	2		S	A	A	A	A	A	S	A	S	S	A	H	A	A	A	S	A	S	A	A	A	S	A	S	S	A	A	A	A	A	A	A	S	S	S	A	A	A	A	A	S	A	A	S	A	A
1453	AX-183891448	2		S	A	A	A	A	A	S	A	S	S	A	H	A	A	-	S	A	S	A	A	A	S	A	S	S	A	A	A	A	A	A	A	S	S	S	-	A	A	A	A	S	A	A	S	A	A
1454	AX-183876783	2		S	A	A	A	A	A	S	A	S	S	A	H	A	A	A	S	A	S	A	A	A	-	A	S	S	A	A	A	A	A	A	A	S	S	S	A	A	A	A	A	S	A	A	S	A	A
1455	AX-183619510	2		S	A	A	A	A	A	S	A	S	S	A	-	A	A	A	S	A	S	A	A	A	S	A	S	S	A	A	A	A	A	A	A	S	S	S	A	A	A	A	-	S	A	A	S	A	A
1456	AX-183619512	2		S	A	A	A	A	A	S	A	S	S	A	H	A	A	A	S	A	S	A	A	A	S	A	S	S	A	A	A	A	A	A	A	S	S	S	A	A	A	A	A	S	A	A	S	A	A
1457	AX-183894437	2		S	A	A	A	A	A	S	A	S	S	A	-	A	A	A	S	A	S	A	-	A	S	A	S	S	A	A	A	A	A	A	A	S	S	S	A	A	A	-	A	S	A	A	S	A	A
1458	AX-183579241	2		S	A	A	A	A	A	S	A	S	S	A	H	A	A	A	S	A	S	A	A	A	S	A	S	S	A	A	A	A	A	A	A	S	S	S	A	A	A	A	A	S	A	A	S	A	A
1459	AX-183883128	2		S	A	A	A	A	A	S	A	S	S	A	S	A	A	A	S	A	S	A	A	A	S	A	S	S	A	A	A	A	A	A	A	S	S	S	A	A	A	A	A	S	A	A	S	A	A
1460	AX-183619537	2		S	A	A	A	A	A	S	A	S	S	A	H	A	A	A	S	A	S	A	A	A	S	A	S	S	A	A	A	A	A	A	A	S	S	S	A	A	A	A	A	S	A	A	S	A	A
1461	AX-183568337	2		S	A	A	A	A	A	S	A	S	S	A	H	A	A	A	S	A	S	A	H	A	S	A	S	S	A	A	A	A	A	A	A	S	S	S	A	A	A	A	A	S	A	A	S	A	A
1462	AX-183568338	2		S	A	A	A	A	A	S	A	S	S	A	H	A	A	A	S	A	S	A	A	A	S	A	S	S	A	A	A	A	A	A	A	S	S	S	A	A	A	A	-	S	A	A	S	A	A
1463	AX-183568342	2		S	A	A	A	A	A	-	A	S	S	A	H	A	A	A	S	A	S	A	A	A	S	A	S	S	A	A	A	A	A	A	A	S	S	S	A	A	A	A	A	S	A	A	S	A	A
1464	AX-183619561	2		S	A	A	A	A	A	S	A	S	S	A	H	A	A	A	S	A	S	A	A	A	S	A	S	S	A	A	A	A	A	A	A	S	S	S	A	A	A	A	A	S	A	A	S	A	A
1465	AX-183871793	2		S	A	A	A	A	A	S	A	S	S	A	H	A	A	A	S	A	S	A	A	A	S	A	S	S	A	A	A	A	A	A	A	S	S	S	A	A	A	A	A	S	A	A	S	A	A
1466	AX-183619559	2		S	A	A	A	A	A	S	A	S	S	A	-	A	A	A	S	A	S	A	A	A	S	A	S	S	A	A	A	A	A	A	A	S	S	S	A	A	A	A	A	S	A	A	S	A	A
1467	AX-183619558	2		S	A	A	A	A	A	S	A	S	S	A	-	A	A	A	S	A	S	A	-	A	S	A	S	S	A	A	A	A	A	A	A	S	S	S	A	A	A	A	A	S	A	A	S	A	A
1468	AX-183889220	2		S	A	A	A	A	A	S	A	S	S	-	H	A	A	A	S	A	S	A	A	A	S	A	S	S	A	A	A	A	A	A	A	S	S	S	A	A	A	A	A	-	A	A	S	A	A
1469	AX-183885240	2		S	A	A	A	A	A	S	A	S	S	A	H	A	A	A	S	A	S	A	A	A	S	A	S	S	A	A	A	A	A	A	A	S	S	S	A	A	A	A	A	S	A	A	S	A	A
1470	AX-183619572	2		S	A	A	A	A	A	S	A	S	S	A	H	A	A	A	S	A	S	A	A	A	S	A	S	S	A	A	A	A	A	A	A	S	S	A	A	A	A	A	A	S	A	A	S	A	A
1471	AX-183619575	2		S	A	A	A	A	A	S	A	S	S	A	H	A	A	A	S	A	S	A	A	A	S	A	S	S	A	A	A	A	A	A	A	S	S	A	A	A	A	A	A	-	A	A	S	A	A
1472	AX-183568346	2		S	A	A	A	A	A	S	A	S	S	A	-	A	A	A	S	A	S	A	A	A	S	A	S	S	A	A	A	A	A	A	A	S	S	A	A	A	A	A	A	S	A	A	S	A	A
1473	AX-183871254	2		S	A	A	A	A	A	S	A	S	S	A	-	A	A	A	S	A	S	A	-	A	S	A	S	S	A	A	A	A	A	A	A	S	S	A	A	A	A	A	A	S	A	A	S	A	A
1474	AX-183875370	2		-	A	A	A	A	A	S	A	S	-	A	H	A	A	A	S	A	S	A	A	A	S	A	S	S	A	A	A	A	A	A	A	S	S	A	A	A	A	A	A	S	A	A	S	A	A
1475	AX-183618189	2		S	A	A	A	A	A	S	A	S	S	A	-	A	A	A	S	A	S	A	A	A	S	A	S	S	A	A	A	A	A	A	A	S	S	A	A	A	A	A	A	S	A	A	S	A	A
1476	AX-183869757	2		S	A	A	A	A	A	S	A	S	S	A	H	A	A	A	S	A	S	A	A	A	S	A	S	S	A	A	A	A	A	A	A	S	S	A	A	A	A	A	A	S	A	A	S	A	A
1477	AX-183618168	2		S	A	A	A	A	A	S	A	S	S	A	H	A	-	A	S	A	-	A	A	A	S	A	S	S	A	A	A	A	A	A	A	S	S	A	A	A	A	A	A	S	-	A	S	A	A
1478	AX-183880317	2		S	A	A	A	A	A	S	A	S	S	A	H	A	A	A	S	A	S	A	A	A	S	A	S	S	A	A	A	A	A	A	A	S	S	A	A	A	A	A	-	S	A	A	S	A	A
1479	AX-183626531	2		S	A	A	A	A	A	S	A	S	S	A	H	A	A	A	S	A	S	A	A	A	S	A	S	S	A	A	A	A	A	A	A	S	S	A	A	A	A	A	A	S	A	A	S	A	A
1480	AX-183579877	2		S	A	A	A	A	A	S	A	S	S	A	-	A	A	A	S	A	S	A	A	A	S	A	S	S	A	A	A	A	A	A	A	S	S	A	A	A	A	A	A	S	A	A	S	A	A
1481	AX-183872763	2		S	A	A	A	A	A	S	A	S	S	A	-	A	A	A	S	A	S	A	A	A	S	A	S	S	A	A	A	A	A	A	A	S	S	A	A	A	A	A	A	S	A	A	S	A	A
1482	AX-183869934	2		S	A	A	A	A	A	S	A	S	S	A	A	A	A	A	S	A	S	A	A	A	S	A	S	S	A	A	A	A	A	A	A	S	S	A	A	A	A	A	A	S	A	A	S	A	A
1483	AX-183637310	2		S	A	A	A	A	A	S	A	S	S	A	H	A	A	A	S	A	S	A	A	A	S	A	S	S	A	A	A	A	A	A	A	S	S	A	A	A	A	A	A	S	A	A	S	A	A
1484	AX-183619586	2		S	A	A	A	A	A	S	A	S	S	A	-	A	A	A	S	A	S	A	A	A	S	A	S	S	A	A	A	A	A	A	A	S	S	A	A	A	A	A	A	S	A	A	S	A	A
1485	AX-183884717	2		S	A	A	A	A	A	S	A	S	S	A	H	A	A	A	S	A	S	A	A	A	S	A	S	S	A	A	A	A	A	A	A	S	S	A	A	A	A	A	A	S	A	A	S	A	A
1486	AX-183894094	2		S	A	A	A	A	A	S	A	S	S	A	H	A	A	A	S	A	S	A	A	A	S	A	S	S	A	A	A	A	A	A	A	S	S	A	-	A	A	A	A	S	A	A	S	A	A
1487	AX-183640937	2		S	A	A	A	A	A	S	A	S	S	A	-	A	A	A	S	A	S	A	A	A	S	A	S	S	A	A	A	A	A	A	A	S	S	A	A	A	A	A	A	S	A	A	S	A	A
1488	AX-183626521	2		S	A	A	A	A	A	S	A	S	S	A	H	A	A	A	S	A	S	A	A	A	S	A	S	S	A	A	A	A	A	A	A	S	S	A	A	A	A	A	A	S	A	A	S	A	A
1489	AX-183891899	2		A	A	A	A	A	A	S	A	S	A	A	A	A	A	A	-	A	S	A	A	A	S	A	S	S	A	A	A	A	A	A	A	S	S	A	A	A	A	A	A	S	A	A	S	A	A
1490	AX-183886813	5		A	A	A	A	A	A	S	A	S	A	A	A	A	A	A	S	A	S	A	A	A	S	A	S	S	A	A	A	A	A	A	A	S	S	A	A	A	A	A	A	S	A	A	S	A	A
1491	AX-183640323	2		A	A	A	A	A	A	S	A	S	A	A	A	A	A	A	S	A	S	A	A	A	S	A	S	S	A	A	A	A	A	A	A	S	S	A	A	A	A	A	A	S	A	A	S	A	A
1492	AX-183619617	2		A	A	A	A	A	A	S	A	S	A	A	A	A	A	A	S	A	S	A	A	A	S	A	S	S	A	A	A	A	A	A	A	S	S	A	A	A	A	A	A	S	A	A	H	A	A
1493	AX-183579252	2		A	A	A	A	A	A	S	A	S	A	A	A	A	A	A	S	A	S	A	A	A	S	A	S	S	A	A	A	A	A	A	A	S	S	A	A	A	A	A	A	S	A	A	S	A	A
1494	AX-183890132	2		A	A	A	A	A	A	S	A	S	A	A	A	A	A	A	S	A	S	-	A	A	S	A	S	S	A	A	A	A	A	A	A	S	S	A	A	A	-	A	A	S	A	A	S	A	A
1495	AX-183873744	2		A	A	A	A	A	A	S	A	S	A	A	A	A	A	A	S	A	S	A	A	A	S	A	S	S	A	A	A	A	A	A	A	S	S	A	A	A	A	A	A	A	A	A	S	A	A
1496	AX-183568213	2		A	A	A	A	A	A	S	A	S	A	A	A	A	A	A	S	A	S	A	A	A	S	A	S	S	A	A	A	A	A	A	A	S	S	A	A	A	A	A	A	A	A	A	S	A	A
1497	AX-183618129	2		A	A	A	A	A	A	S	A	S	A	A	A	A	A	A	S	A	S	A	A	A	S	A	S	S	A	A	A	A	A	A	A	S	S	A	A	A	A	A	A	A	A	A	S	A	A
1498	AX-183874939	2		A	A	A	A	-	A	S	A	S	A	A	A	A	A	H	S	A	S	H	A	-	S	A	S	S	A	A	A	A	A	A	A	S	S	A	A	A	-	A	-	A	A	A	S	A	A
1499	AX-183874128	7		A	A	A	A	A	A	S	A	S	A	A	A	A	A	A	S	A	S	A	A	A	S	A	S	S	A	A	A	A	A	A	A	S	S	A	A	A	A	A	A	A	A	A	S	A	A
1500	AX-183874506	2		A	A	A	A	A	A	S	A	S	A	A	A	A	A	A	S	A	S	A	A	A	S	A	S	S	A	A	A	A	A	A	A	S	S	A	A	A	A	A	A	A	A	A	S	A	A
1501	AX-183568214	2		A	A	A	A	A	A	S	A	S	A	A	A	A	A	A	S	A	S	A	A	A	S	A	S	S	A	A	A	A	A	A	A	S	S	A	A	A	A	A	A	A	A	A	S	A	A
1502	AX-183618135	2		A	A	A	A	A	A	S	A	S	A	A	A	A	A	A	S	A	S	A	A	A	S	A	S	S	A	A	A	A	A	A	A	S	S	A	A	A	A	A	A	A	A	A	S	A	A
1503	AX-183883640	2		A	A	A	A	A	A	S	A	S	A	A	A	A	A	A	S	A	S	A	A	A	S	A	S	S	A	A	A	A	A	A	A	S	S	A	A	A	A	A	A	A	A	A	S	A	A
1504	AX-183889665	2		A	A	A	A	A	A	S	A	S	A	A	A	A	A	A	S	A	S	A	A	A	S	A	S	S	A	A	A	A	A	A	A	S	S	A	A	A	A	A	A	A	A	A	S	A	A
1505	AX-183579109	2		A	A	A	A	A	A	S	A	S	A	A	A	A	A	A	S	A	S	A	A	A	S	A	S	S	A	A	A	A	A	A	A	S	S	A	A	A	A	A	A	A	A	A	S	A	A
1506	AX-183617585	2		A	A	A	A	A	A	S	A	S	A	A	A	A	A	A	S	A	S	A	A	A	S	A	S	S	A	A	A	A	A	A	A	S	S	A	A	A	A	A	A	A	A	A	S	A	A
1507	AX-183869390	2		A	A	A	A	A	A	S	A	S	A	A	A	A	A	A	S	A	S	A	A	A	S	A	S	S	A	A	A	A	A	A	A	S	S	A	A	A	A	A	A	A	A	A	A	A	A
1508	AX-183875365	2		A	A	A	A	A	A	S	A	S	A	A	A	A	A	A	S	A	S	A	A	A	S	A	S	S	A	A	A	A	A	A	A	S	S	A	A	A	A	A	A	A	A	A	A	A	A
1509	AX-183617577	2		A	A	A	A	A	A	S	A	S	A	A	A	A	A	A	S	A	S	A	A	A	S	A	S	S	A	A	A	A	A	A	A	S	S	A	A	A	A	A	A	A	A	A	A	A	A
1510	AX-183568178	2		A	A	A	A	A	A	S	A	S	A	A	A	A	A	A	S	A	S	A	A	A	S	A	S	S	A	A	A	A	A	A	A	S	S	A	A	A	A	A	A	A	A	A	A	A	A
1511	AX-183617562	2		A	A	A	A	A	A	S	A	S	A	A	A	A	A	A	S	A	S	A	A	A	S	A	S	S	A	A	A	A	A	A	A	S	S	A	A	A	A	A	A	A	A	A	A	A	A
1512	AX-183568177	2		A	A	A	A	A	A	S	A	S	A	A	A	A	A	A	S	A	S	A	A	A	S	A	S	S	A	A	A	A	A	A	A	S	S	A	A	A	A	A	A	A	A	A	A	A	A
1513	AX-183874122	2		A	A	A	A	A	A	S	A	S	A	A	A	A	A	A	S	A	S	A	A	A	S	A	S	S	A	A	A	A	A	A	A	S	S	A	A	A	A	A	A	A	A	A	A	A	A
1514	AX-183626479	2		A	A	A	A	A	A	S	A	S	A	A	A	A	A	A	S	A	S	A	A	A	S	A	S	S	A	A	A	A	A	A	A	S	S	A	A	A	A	A	-	A	A	A	A	A	A
1515	AX-183626480	2		A	A	A	A	A	A	S	A	S	A	A	A	A	A	A	S	A	S	H	A	A	S	A	S	S	A	A	A	A	A	A	A	S	S	A	A	A	A	A	-	A	A	A	A	A	A
1516	AX-183626482	2		A	A	A	A	A	A	S	A	S	A	A	A	A	A	A	S	A	S	A	A	A	S	A	S	S	A	A	A	A	A	A	A	S	S	A	A	A	A	A	A	A	A	A	A	A	A
1517	AX-183892678	2		A	A	A	A	A	A	S	A	S	A	A	A	A	A	A	S	A	S	A	A	A	S	A	S	S	A	A	A	A	A	A	A	S	S	A	A	A	A	A	A	A	A	A	A	A	A
1518	AX-183626486	2		A	A	A	A	A	A	S	A	S	A	-	A	A	A	A	S	A	S	-	A	A	S	A	S	S	A	A	A	A	A	A	A	S	S	A	A	A	A	A	A	A	A	A	A	A	A
1519	AX-183872762	2		A	A	A	A	A	A	-	A	S	A	A	-	-	-	A	S	A	S	A	A	A	S	A	S	S	A	A	A	-	A	A	A	S	S	-	A	A	A	H	A	A	A	A	A	-	A
1520	AX-183579874	2		A	A	A	A	A	A	S	A	S	A	A	A	A	A	A	S	A	S	A	A	A	S	A	S	S	A	A	A	A	A	A	A	S	S	A	A	A	A	A	A	A	A	A	A	A	A
1521	AX-183626489	2		A	A	A	A	A	A	S	A	S	A	A	A	A	A	A	S	A	S	A	A	A	S	A	S	S	A	A	A	A	A	A	A	S	S	A	A	A	A	A	A	A	A	A	A	A	A
1522	AX-183888840	2		A	A	A	A	A	-	S	A	S	A	A	A	A	A	A	S	A	S	A	A	A	S	A	S	S	A	A	A	A	A	A	A	S	S	A	A	A	A	A	A	A	A	A	A	A	A
1523	AX-183626495	2		A	A	A	A	A	A	S	A	S	A	A	A	A	A	A	S	A	S	A	A	A	S	A	S	S	A	A	A	A	A	A	A	S	S	A	A	A	A	A	H	A	A	A	A	A	A
1524	AX-183879353	2		A	A	A	A	A	A	S	A	S	A	A	A	A	A	A	S	A	S	A	A	A	S	A	S	A	A	A	A	A	A	A	A	S	S	A	A	A	A	A	A	A	A	A	A	A	A
1525	AX-183626498	2		A	A	A	A	A	A	S	A	S	A	A	A	A	A	A	S	A	S	A	A	A	S	A	S	A	A	A	A	A	A	A	A	S	S	A	A	A	A	A	A	A	A	A	A	A	A
1526	AX-183626507	2		A	A	A	A	A	A	S	A	S	A	A	A	A	A	A	S	A	S	-	A	A	S	A	S	A	A	A	A	A	A	A	A	S	S	A	A	A	A	A	A	A	A	A	A	A	A
1527	AX-183888396	2		A	A	A	A	A	A	S	A	S	A	A	A	A	A	A	S	A	S	A	A	A	S	A	S	A	A	A	A	A	A	A	A	S	S	A	A	A	A	A	A	A	A	A	A	A	A
1528	AX-183874181	2		A	A	A	A	A	A	S	A	S	A	A	A	A	A	A	S	A	S	A	A	A	S	A	S	A	A	A	A	A	A	A	A	S	S	A	A	A	A	A	A	A	A	A	A	A	A
1529	AX-183616936	2		A	A	A	A	A	A	S	A	S	A	A	A	A	A	A	S	A	S	A	A	A	S	A	S	A	A	A	A	A	A	A	A	S	S	A	A	A	A	A	A	A	A	A	A	A	A
1530	AX-183616925	2		A	A	A	A	A	A	S	A	-	A	A	A	A	A	A	S	A	S	A	A	A	-	A	S	S	A	A	A	A	A	A	A	S	S	A	A	A	A	A	A	A	A	A	A	A	A
1531	AX-183872088	2		A	A	A	A	A	A	S	A	S	A	A	A	A	A	A	S	A	S	A	A	A	S	A	S	S	A	A	A	A	A	A	A	S	S	A	A	A	A	A	A	A	A	A	A	A	A
1532	AX-183616918	2		A	A	A	A	A	A	S	A	S	A	A	A	A	A	A	S	A	S	A	A	A	-	A	S	S	A	A	A	A	A	A	A	S	S	A	A	A	A	A	A	A	A	A	A	A	A
1533	AX-183616917	2		A	A	A	A	A	A	S	A	S	A	A	A	A	A	A	S	A	S	A	A	A	S	A	S	S	A	A	A	A	A	A	A	S	S	A	A	A	A	A	A	A	A	A	A	A	A
1534	AX-183616905	2		A	A	A	A	A	A	S	A	S	A	A	A	A	A	A	S	A	S	A	A	A	-	A	S	S	A	-	A	-	A	A	A	S	S	A	A	A	A	A	A	A	A	A	A	A	A
1535	AX-183640094	2		A	A	A	A	A	A	S	A	S	A	A	A	A	A	A	S	A	S	A	A	A	S	A	S	S	A	A	A	A	A	A	A	S	S	A	A	A	A	A	A	A	A	A	A	A	A
1536	AX-183616894	2		A	A	A	A	A	A	-	A	S	A	A	A	A	A	A	S	A	S	A	A	A	-	A	-	S	A	A	A	A	A	A	A	S	S	A	A	A	A	A	A	A	A	A	A	A	A
1537	AX-183568114	2		A	A	A	S	A	A	S	A	S	A	A	A	A	A	A	S	A	S	A	A	A	S	A	S	S	A	A	A	A	A	A	A	S	S	A	A	A	A	A	A	A	A	A	A	A	A
1538	AX-183616880	2		A	A	A	S	A	A	S	A	S	A	A	A	A	A	A	S	A	S	A	A	A	S	A	S	S	A	A	A	A	A	A	A	S	S	A	A	A	A	A	A	A	A	A	A	A	A
1539	AX-183640088	2		A	A	A	S	A	A	S	A	S	A	A	A	A	A	A	S	A	S	A	A	A	S	A	S	S	A	A	A	A	A	A	A	S	S	A	A	A	A	A	-	A	A	A	A	A	A
1540	AX-183640087	2		A	A	A	S	A	A	S	A	S	A	A	A	A	A	A	S	A	S	A	A	A	S	A	S	S	A	A	A	A	A	A	A	S	S	A	A	A	A	A	A	A	A	A	A	A	A
1541	AX-183883658	2		A	A	A	S	A	A	S	A	S	A	A	A	A	A	A	S	A	S	A	A	A	S	A	S	S	A	A	A	A	A	A	A	S	S	A	A	A	A	A	A	A	A	A	A	A	A
1542	AX-183619671	4		A	A	A	S	A	A	S	A	S	A	A	A	A	A	A	S	A	S	A	A	A	S	A	S	S	A	A	A	A	A	A	A	S	S	A	A	A	A	A	A	A	A	A	A	A	A
1543	AX-183619669	4		A	A	A	S	A	A	S	A	S	A	A	A	A	A	A	S	A	S	A	A	A	S	A	S	S	A	A	A	A	A	A	A	S	S	A	A	A	A	A	A	A	A	A	A	A	A
1544	AX-183619665	4		A	A	A	S	A	A	S	A	S	A	A	A	A	A	A	S	A	S	A	A	A	S	A	S	S	A	A	A	A	A	A	A	S	S	A	A	A	A	A	A	A	A	A	A	A	A
1545	AX-183619661	4		A	A	A	S	A	A	S	A	S	A	A	A	A	A	A	S	A	S	A	A	A	S	A	S	S	A	A	A	A	A	A	A	S	S	A	A	A	A	A	A	A	A	A	A	A	A
1546	AX-183581869	4		A	A	A	S	A	A	S	A	S	A	A	A	A	A	A	S	A	S	A	A	A	S	A	S	S	A	H	A	A	A	A	A	S	S	A	A	A	A	A	A	A	A	A	A	A	A
1547	AX-183579868	4		A	A	A	S	A	A	S	A	S	A	A	A	A	A	A	S	A	S	A	A	A	S	A	S	S	A	A	A	A	A	A	A	S	S	A	A	A	A	A	A	A	A	A	A	A	A
1548	AX-183626473	4		A	A	A	S	A	A	S	A	S	A	A	A	A	A	A	S	A	S	A	A	A	S	A	S	S	A	A	A	A	A	A	A	S	S	A	A	A	A	A	A	A	A	A	A	A	A
1549	AX-183626472	4		A	A	A	S	A	A	S	A	S	A	A	A	A	A	A	S	A	S	A	A	A	S	A	S	S	A	A	A	A	A	A	A	S	S	A	A	A	A	A	A	A	A	A	A	A	A
1550	AX-183568364	2		A	A	A	S	A	A	S	A	S	A	A	A	A	A	A	S	A	S	A	A	A	S	A	S	S	A	A	A	A	A	A	A	S	S	A	A	A	A	A	A	A	A	A	A	A	A
1551	AX-183568363	2		A	A	A	S	A	A	S	A	S	A	A	A	A	A	A	S	A	S	A	A	A	S	A	S	S	A	A	A	A	A	A	A	S	S	A	A	A	A	A	-	A	A	A	A	-	A
1552	AX-183581871	2		A	A	A	S	A	A	S	A	S	A	A	A	A	A	A	S	A	S	A	A	A	S	A	S	S	A	A	A	A	A	A	A	S	S	A	A	A	A	A	A	A	A	A	A	A	A
1553	AX-183581870	2		A	A	A	S	A	A	S	A	S	A	A	A	A	A	A	S	A	S	A	A	A	S	A	S	S	A	A	A	A	A	A	A	S	S	A	A	A	A	A	A	A	A	A	A	A	A
1554	AX-183571900	2		A	A	A	S	A	A	S	A	S	A	A	A	A	A	A	S	A	S	A	A	A	S	A	S	S	A	A	A	A	A	A	A	S	S	A	A	A	A	A	A	A	A	A	A	A	A
1555	AX-183619725	2		A	A	A	S	A	A	S	A	S	A	A	A	A	A	A	S	A	S	A	A	A	S	A	S	S	A	A	A	A	A	A	A	S	S	A	A	A	A	A	A	A	A	A	A	A	A
1556	AX-183619726	2		A	A	A	S	A	A	S	A	S	A	A	A	A	A	A	S	A	H	A	A	A	S	A	S	S	A	A	A	A	A	A	A	S	S	A	A	A	A	A	A	A	A	-	A	A	A
1557	AX-183869639	2		A	A	A	S	A	A	S	A	S	A	A	A	A	A	A	S	A	S	A	A	A	S	A	S	S	A	A	A	A	A	A	A	S	S	A	A	A	A	A	A	A	A	A	A	A	A
1558	AX-183619730	2		A	A	A	S	A	A	S	A	S	A	A	A	A	A	A	S	A	S	A	A	A	S	A	S	S	A	A	A	A	A	A	A	S	S	A	A	A	A	A	A	A	A	A	A	A	A
1559	AX-183891453	2		A	A	A	S	A	A	S	A	S	A	A	A	A	A	A	S	A	S	A	A	A	S	A	S	S	A	A	A	H	A	A	A	S	S	A	A	A	A	A	H	A	A	A	A	A	A
1560	AX-183892629	2		A	A	A	S	A	A	S	A	S	A	A	A	A	A	A	S	A	S	A	A	A	S	A	S	S	A	A	A	A	A	A	A	S	S	A	A	A	A	A	A	A	A	A	A	A	A
1561	AX-183884173	2		A	A	A	S	A	A	S	A	S	A	A	A	A	A	A	S	A	S	-	A	-	S	A	S	S	A	A	A	A	A	A	A	S	S	A	A	A	A	A	A	A	A	A	A	A	A
1562	AX-183890134	2		A	A	A	S	A	A	S	A	S	A	A	A	A	A	A	S	A	S	A	A	A	S	A	S	S	A	A	A	A	A	A	A	-	S	A	A	A	A	A	A	A	A	A	A	A	A
1563	AX-183619805	2		A	A	A	S	A	A	S	A	S	A	A	A	A	A	A	S	A	S	A	A	A	S	A	S	S	A	A	A	A	A	A	A	S	S	A	A	A	A	A	A	A	A	A	A	A	A
1564	AX-183619804	2		A	A	A	S	A	A	S	A	S	A	A	A	A	A	A	S	A	S	A	A	A	S	A	S	S	A	A	A	A	A	A	A	S	S	A	A	A	A	A	A	A	A	A	A	A	A
1565	AX-183568370	2		A	A	A	S	A	A	S	A	S	A	A	A	A	A	A	S	A	S	A	A	A	S	A	S	S	A	A	A	A	A	A	A	S	S	A	A	A	A	A	A	A	A	A	A	A	A
1566	AX-183579267	2		A	A	A	S	A	A	S	A	S	A	A	A	A	A	A	S	A	S	A	A	A	S	A	S	S	A	A	A	A	A	A	A	S	S	A	A	A	A	A	A	A	A	A	A	A	A
1567	AX-183568385	2		A	A	A	S	A	A	S	A	S	A	A	A	A	A	A	S	A	S	A	A	A	S	A	S	S	A	A	A	A	A	A	A	S	S	A	A	A	A	A	A	A	A	A	A	A	A
1568	AX-183879285	2		A	A	A	S	A	A	S	A	S	A	A	A	A	A	A	S	A	S	A	A	A	S	A	S	S	A	A	A	A	A	A	A	S	S	A	A	A	A	A	-	A	A	A	A	A	A
1569	AX-183568387	2		A	A	A	S	A	-	S	A	S	A	A	A	A	A	A	S	A	S	-	A	A	S	A	S	S	A	A	A	A	A	A	A	S	S	A	A	A	A	A	A	A	A	A	A	A	A
1570	AX-183886286	2		A	A	A	S	-	A	S	A	S	A	A	-	A	A	A	S	A	S	A	A	A	S	A	S	S	A	A	A	A	A	A	A	S	S	A	H	A	A	A	A	A	A	A	A	A	A
1571	AX-183619927	2		A	A	A	S	A	A	S	A	S	S	A	A	A	A	A	S	A	S	A	A	A	S	A	S	S	A	A	A	A	A	A	A	S	S	A	A	A	A	A	A	A	A	A	A	A	A
1572	AX-183572957	2		A	A	A	S	A	A	S	A	S	S	A	A	A	A	A	S	A	S	A	A	A	S	A	S	S	A	A	A	A	A	A	A	S	S	A	A	A	A	A	A	A	A	A	A	A	A
1573	AX-183579283	2		A	A	A	S	A	A	S	A	S	S	A	A	A	A	A	S	A	S	A	A	A	S	A	S	S	A	A	A	A	A	A	A	S	S	A	A	A	A	A	A	A	A	A	A	A	A
1574	AX-183579284	2		A	A	A	S	A	A	S	A	S	S	A	A	A	A	A	S	A	S	A	A	A	S	A	S	S	A	A	A	A	A	A	A	S	S	A	A	A	A	A	A	A	A	A	A	A	A
1575	AX-183893739	2		A	A	A	S	A	A	S	A	S	S	A	A	A	A	A	S	A	S	A	A	A	S	A	S	S	A	A	A	A	A	A	A	S	S	A	A	A	A	A	A	A	A	A	A	A	A
1576	AX-183619949	2		A	A	A	S	A	A	S	A	S	S	A	A	A	A	A	S	A	S	A	A	A	S	A	S	S	A	A	A	A	A	A	A	S	S	A	A	A	A	A	A	A	A	A	A	A	A
1577	AX-183619973	2		A	A	A	S	A	A	S	A	S	S	A	A	A	A	A	S	A	S	A	A	A	S	A	S	S	A	A	A	A	A	A	A	S	S	A	A	A	A	A	-	A	A	A	A	A	A
1578	AX-183640357	2		A	A	A	S	A	A	S	A	S	S	A	A	A	A	A	S	A	S	A	A	A	S	A	S	S	A	A	A	A	A	A	A	S	S	A	A	A	A	A	A	A	A	A	A	A	A
1579	AX-183640358	2		A	A	A	S	A	A	S	A	S	S	A	A	A	A	A	S	A	S	A	A	A	S	A	S	S	A	A	A	A	A	A	A	S	S	A	A	A	A	A	A	A	A	A	A	A	A
1580	AX-183571911	2		A	A	A	S	A	A	S	A	S	S	A	A	A	A	A	S	A	S	A	A	A	S	A	S	S	A	A	A	A	A	A	A	S	S	A	A	A	A	A	A	A	A	A	A	A	A
1581	AX-183886288	2		A	A	A	S	A	A	S	A	S	S	A	A	A	A	A	S	A	S	A	A	A	S	A	S	S	A	A	A	A	A	A	A	S	S	A	A	A	A	A	A	A	A	A	A	A	A
1582	AX-183862388	2		A	A	A	S	A	A	S	A	S	S	A	A	A	A	A	S	A	S	A	A	A	S	A	S	S	A	A	A	A	A	A	A	S	S	A	A	A	A	A	A	A	A	A	A	A	A
1583	AX-183863013	2		A	A	A	S	A	A	S	A	S	S	A	A	A	A	A	S	A	S	A	A	A	S	A	S	S	A	A	A	A	A	A	A	S	S	A	A	A	A	A	A	A	A	A	A	A	A
1584	AX-183574972	2		A	A	A	S	A	A	S	A	S	S	A	A	A	A	A	S	A	S	A	A	A	S	A	S	S	A	A	A	A	A	A	A	S	S	A	A	A	A	A	A	A	A	A	A	A	A
1585	AX-183619838	2		A	A	A	S	A	A	S	A	S	S	A	A	H	A	A	S	A	S	A	A	A	S	A	S	S	A	A	A	A	A	A	A	S	S	A	A	A	A	A	A	A	A	A	A	A	A
1586	AX-183581874	2		A	A	A	S	A	A	S	A	S	S	A	A	A	A	A	S	A	S	A	A	A	S	A	S	S	A	A	A	A	A	A	A	S	S	A	A	A	A	A	A	A	A	A	A	A	A
1587	AX-183619834	2		A	A	A	S	A	A	S	A	S	S	A	A	A	A	A	S	A	S	A	A	A	S	A	S	S	A	A	A	A	A	A	A	S	S	A	A	A	A	A	A	A	A	A	A	A	A
1588	AX-183640364	2		A	A	A	S	A	A	S	A	S	S	A	A	A	A	A	S	A	S	A	A	A	S	A	S	S	A	A	A	A	A	A	A	S	S	A	A	A	A	A	A	A	A	A	A	A	A
1589	AX-183864508	2		A	A	A	S	A	A	S	A	S	S	A	A	A	A	A	S	A	S	A	A	A	S	A	S	S	A	A	A	A	A	A	A	S	S	A	A	A	A	A	A	A	A	A	A	A	A
1590	AX-183568399	2		A	A	A	S	A	A	S	A	S	S	A	A	A	A	A	S	A	S	A	A	A	S	A	S	S	A	A	A	A	A	A	A	S	S	A	A	A	A	A	A	A	A	A	A	A	A
1591	AX-183568403	2		A	A	A	S	A	A	S	A	S	S	A	A	A	A	A	S	A	S	A	A	A	S	A	S	S	A	A	A	A	A	A	A	S	S	A	A	A	A	A	A	A	A	A	A	A	A
1592	AX-183581879	2		A	A	A	S	A	A	S	A	S	S	A	A	A	A	A	S	A	S	A	A	A	S	A	S	S	A	A	A	A	A	A	A	S	S	A	A	A	A	A	A	A	A	A	A	A	A
1593	AX-183872386	2		A	A	A	S	A	A	S	A	S	S	A	A	A	A	A	S	A	S	A	A	A	S	A	S	S	A	A	A	A	A	A	A	S	S	A	A	A	A	A	A	A	A	A	A	A	A
1594	AX-183620045	2		A	A	A	S	A	A	S	A	S	S	A	A	A	A	A	S	A	S	A	A	A	S	A	S	S	A	A	A	A	A	A	A	S	S	A	A	A	A	A	A	A	A	A	A	A	A
1595	AX-183620042	2		A	A	A	S	A	A	S	A	S	S	A	A	A	A	A	S	A	S	A	A	A	S	A	S	S	A	A	A	A	A	A	A	S	S	A	A	A	A	A	A	A	A	A	A	A	A
1596	AX-183876788	2		A	A	A	S	A	A	S	A	S	-	A	A	A	A	-	S	A	S	A	A	A	S	A	S	S	A	A	A	A	A	A	A	S	S	A	A	A	A	A	A	A	A	A	A	A	A
1597	AX-183620040	2		A	A	A	S	A	A	S	A	S	-	A	A	A	A	-	S	A	S	A	A	A	S	A	S	S	A	A	A	A	A	A	A	S	S	A	A	A	A	A	-	A	A	A	A	A	A
1598	AX-183870633	2		A	A	A	S	A	A	S	A	S	S	A	A	A	A	A	S	A	S	A	A	A	S	A	S	S	A	A	A	A	A	A	A	S	S	A	A	A	A	A	A	A	A	A	A	A	A
1599	AX-183861912	2		A	A	A	S	A	A	S	A	S	S	A	A	A	A	A	S	A	S	A	A	A	S	A	S	S	A	A	A	A	A	A	A	S	S	A	A	A	A	A	A	A	A	A	A	A	A
1600	AX-183874522	2		A	A	A	S	A	A	S	A	S	S	A	A	A	A	A	S	A	S	A	A	A	S	A	S	S	A	A	A	A	A	A	A	S	S	A	A	A	A	A	A	A	A	A	A	A	A
1601	AX-183879809	2		A	A	A	S	A	A	S	A	S	S	A	A	A	A	A	S	A	S	A	A	A	S	A	S	S	A	A	A	A	A	A	A	S	S	A	A	A	A	A	A	A	A	A	A	A	A
1602	AX-183868131	2		A	A	A	S	A	A	-	A	S	S	A	A	A	A	A	S	A	S	A	A	A	S	A	S	S	A	A	A	A	A	A	A	S	S	A	A	A	A	A	A	A	A	A	A	A	A
1603	AX-183620031	2		A	A	A	S	A	A	S	A	S	S	A	A	A	A	A	S	A	S	A	A	A	S	A	S	S	A	A	A	A	A	A	A	S	S	A	A	A	A	A	A	A	A	A	A	A	A
1604	AX-183620025	2		A	A	A	S	A	A	S	A	S	S	A	A	A	A	A	S	A	S	A	A	A	S	A	S	S	A	A	A	A	A	A	A	S	S	A	A	A	A	A	-	A	A	-	A	A	A
1605	AX-183640381	2		A	A	A	S	A	A	S	A	S	S	A	A	A	A	A	S	A	S	A	A	A	S	A	S	S	A	A	A	A	A	A	A	S	S	A	A	A	A	A	A	A	A	A	A	A	A
1606	AX-183626354	2		A	A	A	S	A	A	S	A	S	S	A	A	A	A	A	S	A	S	A	A	A	S	A	S	S	A	A	A	A	A	A	A	S	S	A	A	A	A	A	A	A	A	A	A	A	A
1607	AX-183626357	2		A	A	A	S	A	A	S	A	S	S	A	A	A	A	A	S	A	S	A	A	A	S	A	S	S	A	A	A	A	A	A	A	S	S	A	A	A	A	A	A	A	A	A	A	A	A
1608	AX-183571837	2		A	A	A	S	A	A	S	A	S	-	A	A	A	A	A	-	A	-	A	A	A	-	A	-	-	A	A	A	A	A	A	A	S	S	A	A	A	A	A	A	A	A	A	A	A	A
1609	AX-183616777	2		A	A	A	S	A	-	S	A	S	S	A	A	A	A	A	S	A	S	A	A	A	S	A	S	S	A	A	A	A	A	A	A	S	S	A	A	A	A	A	A	A	A	A	A	A	A
1610	AX-183892613	2		A	A	A	S	A	A	S	A	S	S	A	A	A	A	A	S	A	S	A	A	A	S	A	S	S	A	A	A	A	A	A	A	S	S	A	A	A	A	A	A	A	A	A	A	A	A
1611	AX-183620074	2		A	A	A	S	A	A	S	A	S	S	A	A	A	A	A	S	A	S	A	A	A	S	A	S	S	A	A	A	A	A	A	A	S	S	A	A	A	A	A	A	A	A	A	A	A	A
1612	AX-183885798	2		A	A	A	S	A	A	S	A	S	S	A	A	A	A	A	S	A	S	A	A	A	S	A	S	S	A	A	A	A	A	A	A	S	S	A	A	A	A	A	A	A	A	A	A	A	A
1613	AX-183620068	2		A	A	A	S	A	A	S	A	S	S	A	A	A	A	A	S	A	S	A	A	A	S	A	S	S	A	A	A	A	A	A	A	S	S	A	A	A	A	A	A	A	A	A	A	A	A
1614	AX-183568410	2		A	A	A	S	A	A	S	A	S	S	A	A	A	A	A	S	A	S	A	A	A	S	A	S	S	A	A	A	A	A	A	A	S	S	A	A	A	A	A	A	A	A	A	A	A	A
1615	AX-183867320	2		A	A	A	S	A	A	S	A	S	S	A	A	A	A	A	S	A	S	-	A	A	S	A	S	S	A	A	A	A	A	A	A	S	S	A	A	A	A	A	-	A	A	A	A	A	A
1616	AX-183620095	2		A	A	A	S	A	A	S	A	S	S	A	A	A	A	A	S	A	S	A	A	A	S	A	S	S	A	A	A	A	A	A	A	S	S	A	A	A	A	A	A	A	A	A	A	A	A
1617	AX-183568412	2		A	A	A	S	A	A	S	A	S	S	A	A	A	A	A	S	A	S	A	A	A	S	A	S	S	A	A	A	A	A	A	A	S	S	A	A	A	A	A	A	A	A	A	A	A	A
1618	AX-183620126	2		A	A	A	S	A	A	S	A	S	S	A	A	A	A	A	S	A	S	A	A	A	S	A	S	S	A	A	A	A	A	A	A	S	S	A	A	A	A	A	A	A	A	A	A	A	A
1619	AX-183579298	2		A	A	A	S	A	A	S	A	S	S	A	A	-	A	A	S	A	S	A	A	A	S	A	S	S	A	A	A	A	A	A	A	S	S	A	-	A	A	A	A	A	A	A	A	A	A
1620	AX-183620153	2		A	A	A	S	A	A	S	A	S	S	-	A	A	A	A	S	A	S	A	A	A	S	A	S	S	A	A	A	A	A	A	A	S	S	A	A	A	A	A	A	H	A	A	A	A	A
1621	AX-183868091	2		A	A	A	S	A	A	S	A	S	S	A	A	A	A	A	S	A	S	A	A	A	S	A	S	S	A	A	A	A	A	A	A	S	S	A	A	A	A	A	A	A	A	A	A	A	A
1622	AX-183620143	2		A	A	A	S	A	A	S	A	S	S	A	A	A	A	A	S	A	S	A	A	A	S	A	S	S	A	A	A	A	A	A	A	S	S	A	A	A	A	A	A	A	A	A	A	A	A
1623	AX-183868822	2		A	A	A	S	A	A	S	A	S	S	A	A	A	A	A	S	A	S	A	A	A	S	A	S	S	A	A	A	A	A	A	A	-	S	A	A	A	A	A	A	A	A	A	A	A	A
1624	AX-183873069	2		A	A	A	S	A	A	S	A	S	S	A	A	A	A	A	S	A	S	A	A	A	S	A	S	S	A	A	A	A	A	A	A	S	A	A	A	A	A	A	A	A	A	A	A	A	A
1625	AX-183579303	2		A	A	A	S	A	A	S	A	S	S	A	A	A	A	A	S	A	S	A	A	A	S	A	S	S	A	A	A	A	A	A	A	S	A	A	A	A	A	A	A	A	A	A	A	A	A
1626	AX-183579310	2		A	A	A	S	A	A	S	A	S	S	A	A	A	A	A	S	A	S	A	A	A	S	A	S	S	A	A	A	A	A	A	A	S	A	A	A	A	A	A	A	A	A	A	A	A	A
1627	AX-183882548	2		A	A	A	S	A	A	S	A	S	S	A	A	A	A	A	S	A	S	A	A	A	S	A	S	S	A	A	A	A	A	A	A	S	A	A	A	A	A	A	A	A	A	A	A	A	A
1628	AX-183640056	2		A	A	A	S	A	A	S	A	S	S	A	A	A	A	A	S	A	S	A	A	A	S	A	S	S	A	A	A	A	A	A	A	S	A	A	A	A	A	A	A	A	A	A	A	A	A
1629	AX-183881424	2		A	A	A	S	A	A	S	A	S	S	A	A	A	A	A	S	A	S	A	A	A	S	A	S	S	A	A	A	A	A	A	A	S	A	A	A	A	A	A	A	A	A	A	A	A	A
1630	AX-183626336	2		A	A	A	S	A	A	S	A	S	S	A	A	A	A	A	S	A	S	A	A	A	S	A	S	S	A	A	A	A	A	A	A	S	A	A	A	A	A	A	A	A	A	A	A	A	A
1631	AX-183861482	2		A	A	A	S	A	A	S	A	S	S	A	A	A	A	A	S	A	S	A	A	A	S	A	S	S	A	A	A	A	A	A	A	S	A	A	A	A	A	A	-	A	A	A	A	A	A
1632	AX-183870663	2		A	A	A	S	A	A	S	A	S	S	A	A	A	A	A	S	A	S	A	A	A	S	A	S	S	A	A	A	A	A	A	A	S	A	A	A	A	A	A	A	A	A	A	A	A	A
1633	AX-183890671	2		A	A	A	S	A	A	S	A	S	S	A	A	A	A	A	S	A	S	A	A	A	S	A	S	S	A	A	A	A	A	A	A	S	A	A	A	A	A	A	A	A	A	A	A	A	A
1634	AX-183886887	2		A	A	A	S	A	A	S	A	S	S	A	A	A	A	A	S	A	S	A	A	A	S	A	S	S	A	A	A	A	A	A	A	S	A	A	A	A	A	A	A	A	A	A	A	A	A
1635	AX-183620400	2		A	A	A	S	A	A	S	A	S	S	A	A	A	A	A	S	A	S	A	A	A	S	A	S	S	A	A	A	A	A	A	A	S	A	A	A	A	A	A	A	A	A	A	A	A	A
1636	AX-183620433	2		A	A	A	S	A	A	S	A	S	S	A	A	A	A	A	S	A	S	A	A	A	S	A	S	S	A	A	A	A	A	A	A	S	A	A	A	A	A	A	A	A	A	A	A	A	A
1637	AX-183579319	2		A	A	A	S	A	A	S	A	S	S	A	A	A	A	A	S	A	S	A	A	A	S	A	S	S	A	A	A	A	A	A	A	S	A	A	A	A	A	A	A	A	A	A	A	A	A
1638	AX-183620429	2		A	A	A	S	A	A	S	A	S	S	A	A	A	A	A	S	A	S	A	A	A	S	A	S	S	A	A	A	A	A	A	A	S	A	A	A	A	A	A	A	A	A	A	A	A	A
1639	AX-183880858	2		A	A	A	S	A	A	S	A	S	S	A	A	A	A	A	S	A	S	A	A	A	S	A	S	S	A	A	A	A	A	A	A	S	A	A	A	A	A	A	A	A	A	A	A	A	A
1640	AX-183579318	2		A	A	A	S	A	A	S	A	S	S	A	A	A	A	A	S	A	S	A	A	A	S	A	S	S	A	A	A	A	A	A	A	S	A	A	A	A	A	A	A	A	A	A	A	A	A
1641	AX-183568440	2		A	A	A	S	A	A	-	A	S	S	A	A	A	A	A	A	A	-	A	A	A	S	A	S	S	A	A	A	A	A	A	A	S	A	A	A	A	A	-	A	A	A	A	A	A	A
1642	AX-183620417	2		A	A	A	S	A	A	S	A	S	S	A	A	A	A	A	A	A	S	A	A	A	S	A	S	S	A	A	A	A	A	A	A	S	A	A	A	A	A	A	A	A	A	A	A	A	A
1643	AX-183620414	2		A	A	A	S	A	A	S	A	S	S	A	A	A	A	A	A	A	S	A	A	A	S	A	S	S	A	A	A	A	A	A	A	S	A	A	A	A	A	A	A	A	A	A	A	A	A
1644	AX-183620409	2		A	A	A	S	A	A	S	A	S	S	A	A	A	A	A	A	A	S	A	A	A	S	A	S	S	A	A	A	A	A	A	A	S	A	A	A	A	A	A	A	A	A	A	A	A	A
1645	AX-183620500	2		A	A	A	S	A	A	S	A	-	S	A	A	A	A	A	A	A	S	A	A	A	S	A	S	S	A	A	A	A	A	A	A	S	A	A	A	A	A	A	A	A	A	A	A	A	A
1646	AX-183620495	2		A	A	A	S	A	A	S	A	S	S	A	A	A	A	A	A	A	S	A	A	A	S	A	S	S	A	A	A	A	A	A	A	S	A	A	A	A	A	A	A	A	A	A	H	A	A
1647	AX-183878765	2		A	A	A	S	A	A	S	A	S	S	A	A	A	A	A	A	A	-	A	A	A	S	A	S	S	A	A	A	A	A	A	A	S	A	A	A	A	A	A	A	A	A	A	A	A	A
1648	AX-183620492	2		A	A	A	S	A	A	S	A	S	S	A	A	A	A	A	A	A	S	A	A	A	S	A	S	S	A	A	A	A	A	A	A	S	A	A	A	A	A	A	H	A	A	A	A	A	A
1649	AX-183620491	2		A	A	A	S	A	A	S	A	S	S	A	A	A	A	A	A	A	S	A	A	A	S	-	S	S	A	A	A	A	A	A	A	S	A	A	A	A	A	A	A	A	A	A	A	A	A
1650	AX-183620490	2		A	A	A	S	A	A	S	A	S	S	A	A	A	A	A	A	A	S	A	A	A	S	A	S	S	A	A	A	A	A	A	A	S	A	A	A	A	A	A	A	A	A	A	A	A	A
1651	AX-183620460	2		A	A	A	S	A	A	S	A	S	-	A	A	A	A	A	A	A	S	A	A	A	S	A	S	S	A	A	A	A	A	A	A	S	A	A	A	A	A	A	A	A	A	A	A	A	A
1652	AX-183620468	2		A	A	A	S	A	A	S	A	S	H	A	A	A	A	A	A	A	S	A	A	A	S	A	S	S	A	A	A	A	A	A	A	S	A	A	A	A	A	A	A	A	A	A	A	A	A
1653	AX-183881426	2		A	A	A	S	A	A	S	A	S	S	A	A	A	A	A	A	A	S	A	A	A	S	A	S	S	A	A	A	A	A	A	A	S	A	A	A	A	A	A	A	A	A	A	A	A	A
1654	AX-183878764	2		A	A	A	S	A	A	S	A	S	-	A	A	A	A	A	A	A	S	A	A	A	S	A	S	S	A	A	A	A	A	A	A	S	A	A	A	A	A	A	-	A	A	A	A	A	A
1655	AX-183579325	2		A	A	A	S	A	A	S	A	S	S	A	A	A	A	A	A	A	S	A	A	A	S	A	S	S	A	A	A	A	A	A	A	S	A	A	A	A	A	A	A	A	A	A	A	A	A
1656	AX-183863045	2		A	A	A	S	A	A	S	A	S	S	A	A	A	A	A	A	A	S	A	A	A	S	A	S	S	A	A	A	A	A	A	A	S	A	A	A	A	A	A	A	A	A	A	A	A	A
1657	AX-183620616	2		A	A	A	S	A	A	A	A	S	S	A	A	A	A	A	A	A	S	A	A	A	S	A	S	S	A	A	A	A	A	A	A	S	A	A	A	A	A	A	A	A	A	A	A	A	A
1658	AX-183579327	2		A	A	A	S	A	A	A	A	S	S	A	A	A	A	A	A	A	S	A	A	A	S	A	S	S	A	A	A	A	A	A	A	S	A	A	A	A	A	A	A	A	A	A	A	A	A
1659	AX-183620578	2		A	A	A	S	A	A	A	A	S	S	A	A	A	A	-	A	A	S	A	A	A	S	A	S	S	A	A	A	A	A	A	A	S	A	A	A	A	A	A	A	A	A	A	A	A	A
1660	AX-183581888	2		A	A	A	S	A	A	A	A	S	S	A	A	A	A	A	A	A	S	A	A	A	S	A	S	S	A	A	A	A	A	A	A	S	A	A	A	A	A	A	A	A	A	A	A	A	A
1661	AX-183579331	2		A	A	A	S	A	A	A	A	S	S	A	A	A	A	A	A	A	S	A	A	A	S	A	S	S	A	A	A	A	A	A	A	S	A	A	A	A	A	A	A	A	A	A	A	A	A
1662	AX-183892636	2		A	A	A	S	A	A	A	A	S	S	A	A	A	A	A	A	A	S	A	A	A	S	A	S	S	A	A	A	A	A	A	A	S	A	A	A	A	A	A	A	A	A	A	A	A	A
1663	AX-183869914	2		A	A	A	S	A	A	A	A	-	S	A	A	A	A	A	A	A	S	A	A	A	S	A	S	S	A	A	A	A	A	A	A	S	A	A	A	A	A	A	A	A	A	A	A	A	A
1664	AX-183620556	2		A	A	A	S	A	A	A	A	S	H	A	A	A	A	A	A	A	S	A	A	A	S	A	S	S	A	A	A	A	A	A	A	S	A	A	A	A	A	A	A	A	A	A	A	A	A
1665	AX-183620555	2		A	A	-	S	A	A	A	A	S	S	A	A	A	A	A	A	A	S	A	A	A	S	A	S	S	A	A	A	A	A	A	A	S	A	A	A	A	A	A	A	A	A	A	A	A	A
1666	AX-183579333	2		A	A	A	S	A	A	A	A	S	S	A	-	-	A	A	A	A	S	A	A	A	S	A	S	S	A	A	A	A	A	A	A	S	A	A	A	A	A	-	A	A	A	A	A	A	A
1667	AX-183571923	2		A	A	A	S	A	A	A	A	S	S	A	A	A	A	A	A	A	H	A	A	A	S	A	S	S	A	A	A	A	A	A	A	S	A	A	A	A	A	A	A	A	A	A	A	A	A
1668	AX-183568458	2		A	A	A	S	A	A	A	A	S	S	A	A	A	A	A	A	A	S	A	A	A	S	A	S	S	A	A	A	A	A	A	A	S	A	A	A	A	A	A	A	A	A	A	A	A	A
1669	AX-183581889	2		A	A	A	S	A	A	A	A	S	S	A	A	A	A	A	A	A	S	A	A	A	S	A	S	S	A	A	A	A	A	-	A	S	A	A	A	A	A	A	A	A	A	A	A	A	A
1670	AX-183620678	2		A	A	A	S	A	A	A	A	S	S	A	A	A	A	A	A	A	S	A	A	A	S	A	S	S	A	A	A	A	A	H	A	S	A	A	A	A	A	A	A	A	A	A	A	A	A
1671	AX-183880346	2		A	A	A	S	A	A	A	A	S	S	A	A	A	A	A	A	A	S	A	A	A	S	A	S	A	A	A	A	A	A	-	A	S	A	A	A	A	A	A	-	A	A	A	A	A	A
1672	AX-183870828	2		A	A	A	S	A	A	A	A	S	S	A	A	A	A	A	A	A	S	A	A	A	S	A	S	A	A	A	A	A	A	H	A	S	A	A	A	A	A	A	A	A	A	A	A	A	A
1673	AX-183865529	2		A	A	A	S	A	A	A	A	S	S	A	A	A	A	-	A	A	S	A	A	A	S	A	S	A	A	A	A	A	A	H	A	S	A	A	H	A	A	A	A	A	A	A	A	A	A
1674	AX-183620658	2		A	A	A	S	A	A	A	A	S	S	A	A	A	A	A	A	A	S	A	A	A	S	A	S	A	A	A	A	A	A	H	A	S	A	A	A	A	A	A	-	A	A	A	A	A	A
1675	AX-183873387	2		A	A	A	S	A	A	A	A	S	S	A	A	A	A	A	A	A	S	A	A	A	S	A	S	A	A	A	A	A	A	H	A	S	A	A	A	A	A	A	A	A	A	A	A	A	A
1676	AX-183582439	2		A	A	A	S	A	A	A	A	S	S	A	A	A	A	A	A	A	S	A	A	A	S	A	S	A	A	A	A	A	A	H	A	S	A	A	A	A	A	A	A	A	A	A	A	A	A
1677	AX-183873388	2		A	A	A	S	A	A	A	A	S	S	A	A	A	A	A	A	A	S	A	A	A	S	A	S	A	A	A	A	A	A	H	A	S	A	A	A	A	A	A	A	A	A	A	A	A	A
1678	AX-183881428	2		A	A	A	S	A	A	A	A	S	S	A	A	A	A	A	A	A	S	A	A	A	S	A	S	A	A	A	A	A	A	A	A	-	A	A	A	A	A	A	A	A	A	A	A	A	A
1679	AX-183893827	2		A	A	A	S	A	A	A	A	S	S	A	A	A	A	A	A	A	S	A	A	A	S	A	S	A	A	A	A	A	A	-	A	S	A	A	A	A	A	A	-	A	A	A	A	A	A
1680	AX-183889285	2		A	A	A	S	A	A	A	A	S	S	A	A	A	A	A	A	A	S	A	A	A	S	A	S	A	A	A	A	A	A	-	A	S	A	A	A	A	A	A	A	A	A	A	A	A	A
1681	AX-183888341	2		A	A	A	S	A	A	A	A	S	S	A	A	A	A	A	A	A	S	A	A	A	S	A	S	A	A	A	A	A	A	H	A	S	A	A	A	A	A	A	A	A	A	A	A	A	A
1682	AX-183579336	2		A	A	A	S	A	A	A	A	S	S	A	A	A	A	A	A	A	S	A	A	A	S	A	S	A	A	A	A	A	A	H	A	S	A	A	A	A	A	A	A	A	A	A	A	A	A
1683	AX-183620703	2		A	A	A	S	A	A	A	A	S	S	A	A	A	A	A	A	A	S	A	A	A	S	A	S	A	A	A	A	A	A	A	A	S	A	A	A	A	A	A	A	A	A	A	A	A	A
1684	AX-183620707	2		A	A	A	S	A	A	A	A	S	S	A	A	A	A	A	A	A	S	A	A	A	S	A	S	A	A	A	A	A	A	H	A	S	A	A	A	A	A	A	A	A	A	A	A	A	A
1685	AX-183620708	2		A	A	-	S	A	A	A	A	S	S	A	A	A	A	A	A	A	S	A	A	A	S	A	S	A	-	-	A	A	A	H	A	S	A	A	A	A	A	-	A	A	A	-	A	A	A
1686	AX-183870230	2		A	A	A	S	A	A	A	A	S	S	A	A	A	A	A	A	A	S	A	A	A	S	A	S	A	A	A	A	A	A	H	A	S	A	A	A	A	A	A	A	A	A	A	A	A	A
1687	AX-183620717	2		A	A	A	S	A	A	A	A	S	S	A	A	A	A	A	A	A	S	A	A	A	S	A	S	A	A	A	A	A	A	H	A	S	A	A	A	A	A	A	A	A	A	A	A	A	A
1688	AX-183620719	2		A	A	A	S	A	A	A	A	S	S	A	A	A	A	A	A	A	S	A	A	A	S	A	S	A	A	A	A	A	A	H	A	S	A	A	A	A	A	A	A	A	A	A	A	A	A
1689	AX-183874528	2		A	A	A	S	A	A	A	A	S	S	A	A	A	A	A	A	A	S	A	A	A	S	A	S	A	A	A	A	A	A	H	A	S	A	A	A	A	A	A	A	A	A	A	A	A	A
1690	AX-183865853	2		A	A	A	S	A	A	A	A	S	S	A	A	A	A	A	A	A	S	A	A	A	S	A	S	A	A	A	A	A	A	H	A	S	A	A	A	A	A	A	A	A	A	A	A	A	A
1691	AX-183640426	2		A	A	A	S	A	A	A	A	S	S	A	A	A	A	A	A	A	S	A	A	A	S	A	S	A	A	A	A	A	A	H	A	S	A	A	A	A	A	A	A	A	A	A	A	A	A
1692	AX-183873077	2		A	A	A	S	A	A	A	A	S	S	A	A	A	A	A	A	A	S	A	A	A	S	A	S	A	A	A	A	A	A	H	A	S	A	A	A	A	A	A	A	A	A	A	A	A	A
1693	AX-183620751	2		A	A	A	S	A	A	A	A	S	S	A	A	A	A	A	A	A	S	A	A	A	S	A	S	A	A	A	A	A	A	-	A	S	A	A	A	A	A	A	A	A	A	A	A	A	A
1694	AX-183873078	2		A	A	A	S	A	A	A	A	S	S	A	A	A	A	A	A	A	S	A	A	A	S	A	S	A	A	A	A	A	A	-	A	S	A	A	A	A	A	A	A	A	A	A	A	A	A
1695	AX-183620753	2		A	A	A	S	A	A	-	A	S	-	A	A	A	A	A	A	A	S	A	A	A	S	A	S	A	A	A	A	A	A	H	A	S	A	A	A	A	A	A	A	A	A	A	A	A	A
1696	AX-183640437	2		A	A	A	S	A	A	A	A	S	S	A	A	A	A	A	A	A	S	A	A	A	S	A	S	A	A	A	A	A	A	H	A	S	A	A	A	A	A	A	A	A	A	A	A	A	A
1697	AX-183878271	2		A	A	A	S	A	A	A	A	S	S	A	A	A	A	A	A	A	S	A	A	A	S	A	S	A	A	A	A	A	A	-	A	S	A	A	A	A	A	A	A	A	A	A	A	A	A
1698	AX-183620862	2		A	A	A	S	A	A	A	A	S	S	A	A	A	A	A	A	A	S	A	A	A	S	A	S	A	A	A	A	A	A	-	A	S	A	A	A	A	A	A	A	A	A	A	A	A	A
1699	AX-183620859	2		A	A	A	S	A	A	H	A	S	S	A	A	A	A	A	A	A	S	A	A	A	S	A	S	A	A	A	A	A	A	H	A	S	A	A	A	A	A	A	H	A	A	A	A	A	A
1700	AX-183620858	2		A	A	A	S	A	A	A	A	S	S	A	A	A	A	A	A	A	S	A	A	A	S	A	S	A	A	A	A	A	A	-	A	S	A	A	A	A	A	A	A	A	A	A	A	A	A
1701	AX-183620857	2		A	A	A	S	A	A	A	A	S	S	A	A	A	A	A	A	A	S	A	A	A	S	A	S	A	A	A	A	A	A	-	A	S	A	A	A	A	A	A	A	A	A	A	A	A	A
1702	AX-183875385	2		A	A	A	S	A	A	A	A	S	S	A	A	A	A	A	A	A	S	A	A	A	S	A	S	A	A	A	A	A	A	H	A	S	A	A	A	A	A	A	A	A	A	A	A	A	A
1703	AX-183620847	2		A	A	A	S	A	A	A	A	S	S	A	A	A	A	A	A	A	S	A	A	A	S	A	S	A	A	A	A	A	A	-	A	S	A	A	A	A	A	A	A	A	A	A	A	-	A
1704	AX-183620824	2		A	A	A	S	A	A	A	A	S	S	A	A	A	A	A	A	A	S	A	A	A	S	A	S	A	A	A	A	A	A	-	A	S	A	A	A	A	A	A	A	A	A	A	A	A	A
1705	AX-183640434	2		A	A	A	S	A	A	A	A	S	S	A	A	A	A	A	A	A	S	A	A	A	S	A	S	A	A	A	A	A	A	-	A	S	A	A	A	A	A	A	A	A	A	A	A	A	A
1706	AX-183579345	2		A	A	A	S	A	A	A	A	S	S	A	A	A	A	A	A	A	S	A	A	A	S	A	S	A	A	A	A	A	A	H	A	S	A	A	A	A	A	A	A	A	A	A	A	A	A
1707	AX-183581893	2		A	A	A	S	A	A	A	A	S	S	A	A	A	A	A	A	A	S	A	A	A	S	A	S	A	A	A	A	A	A	S	A	S	A	A	A	A	A	A	A	A	A	A	A	A	A
1708	AX-183620813	2		A	A	A	S	A	A	A	A	S	S	A	A	A	A	A	A	A	S	A	A	A	S	A	S	A	A	A	A	A	A	H	A	S	A	A	A	A	A	A	A	A	A	A	A	A	A
1709	AX-183620812	2		A	A	A	S	A	A	A	A	S	S	A	A	A	A	A	A	A	S	A	A	A	S	A	S	A	A	A	A	A	A	H	A	S	A	A	A	A	A	A	A	A	A	A	A	A	A
1710	AX-183620880	2		H	A	A	S	H	A	A	A	S	S	H	A	A	A	A	A	A	S	A	A	A	S	A	S	A	A	A	A	A	A	H	A	S	A	A	A	A	-	A	A	A	A	-	A	A	A
1711	AX-183574394	2		A	A	A	S	A	A	A	A	S	S	A	A	A	A	A	A	A	S	A	A	A	S	A	S	A	A	A	A	A	A	H	A	S	A	A	A	A	A	A	A	A	A	A	A	A	A
1712	AX-183581896	2		A	A	A	S	A	A	A	A	S	S	A	A	A	A	A	A	A	S	A	A	A	S	A	S	A	A	A	A	A	A	-	A	S	A	A	A	A	A	A	A	A	A	A	A	A	A
1713	AX-183860852	2		A	A	A	S	A	A	A	A	S	S	A	A	A	A	A	A	A	S	A	A	A	S	A	S	A	A	A	A	A	A	H	A	S	A	A	A	A	A	A	-	A	A	A	A	A	A
1714	AX-183579347	2		A	A	A	S	A	A	A	A	S	S	A	A	A	A	A	A	A	S	A	A	A	S	A	S	A	A	A	A	A	A	H	A	S	A	A	A	A	A	A	A	A	A	A	A	A	A
1715	AX-183568472	2		A	A	A	S	A	A	A	A	S	S	A	A	A	A	A	A	A	S	A	A	A	S	A	S	A	A	A	A	A	A	H	A	S	A	A	A	A	A	A	A	A	A	A	A	A	A
1716	AX-183884185	2		A	A	A	S	A	A	A	A	S	A	A	A	A	A	A	A	A	S	A	A	A	S	A	S	A	A	A	A	A	A	H	A	S	A	A	A	A	A	A	A	A	A	A	A	A	A
1717	AX-183579348	2		A	A	A	S	A	A	A	A	S	A	A	A	A	A	A	A	A	S	A	A	A	S	A	S	A	A	A	A	A	A	-	A	S	A	A	A	A	A	A	A	A	A	A	A	A	A
1718	AX-183871803	2		A	A	A	S	A	A	A	A	S	A	A	A	A	A	A	A	A	A	A	A	A	S	A	S	A	A	A	A	A	A	H	A	S	A	A	A	S	A	A	-	A	A	A	A	A	A
1719	AX-183626288	2		A	A	A	S	A	A	A	A	S	A	A	A	A	A	A	A	A	A	A	A	A	S	A	S	A	A	A	A	A	A	H	A	S	A	A	A	S	A	A	A	A	A	A	A	A	A
1720	AX-183979490	2		A	A	A	S	A	A	A	A	S	A	A	A	A	A	A	A	A	A	A	A	A	S	A	S	A	A	A	A	A	A	H	A	S	A	A	A	S	A	A	A	A	A	A	A	A	A
1721	AX-183620974	2		A	A	A	S	A	H	A	A	S	A	A	A	A	A	A	A	A	A	A	A	A	S	A	S	A	A	A	A	A	A	H	A	S	A	A	A	S	A	A	A	A	A	A	A	A	A
1722	AX-183620986	2		A	A	A	S	A	A	A	A	S	A	A	A	A	A	A	A	A	A	A	A	A	S	A	S	A	A	A	A	A	A	-	A	S	A	A	A	S	A	A	A	A	A	A	A	A	A
1723	AX-183620996	2		A	A	A	S	A	A	A	A	S	A	A	A	A	A	A	A	A	A	A	A	A	S	A	S	A	A	A	A	A	A	H	A	S	A	A	A	S	A	A	A	A	A	A	A	A	A
1724	AX-183568478	2		A	A	A	S	A	A	A	A	S	A	A	A	A	A	A	A	A	A	A	A	A	S	A	S	A	A	A	A	A	A	H	A	S	A	A	A	S	A	A	A	A	A	A	A	A	A
1725	AX-183887859	2		A	A	A	S	A	A	A	A	S	A	A	A	A	A	A	A	A	A	A	A	A	S	A	S	A	A	A	A	A	A	H	A	S	A	A	A	S	A	A	A	A	A	A	A	A	A
1726	AX-183621005	2		A	A	A	S	A	A	A	A	S	A	A	A	A	A	A	A	A	A	A	A	A	S	A	S	A	A	A	A	A	A	H	A	S	A	A	A	S	A	A	A	A	A	A	A	A	A
1727	AX-183869399	2		A	A	A	S	A	A	A	A	S	A	A	A	A	A	A	A	-	A	A	A	A	S	A	S	A	A	A	A	A	A	H	A	S	A	A	A	S	A	A	A	A	A	A	A	A	-
1728	AX-183640455	2		A	A	A	S	A	A	A	A	S	A	A	A	A	A	A	A	A	A	A	A	A	S	A	S	A	A	A	A	A	A	H	A	S	A	A	A	S	A	A	H	A	A	A	A	A	A
1729	AX-183621014	2		A	A	A	S	A	A	A	A	S	A	A	A	A	A	A	A	A	A	A	A	A	S	A	S	A	A	A	A	A	A	H	A	S	A	A	A	S	A	A	A	A	A	A	A	A	A
1730	AX-183621028	2		A	A	A	S	A	A	-	A	S	A	A	A	A	A	A	A	A	A	A	A	A	S	A	S	A	A	A	A	A	A	H	A	S	A	A	A	S	A	A	A	A	A	A	A	A	A
1731	AX-183894102	2		A	A	A	S	A	H	A	A	S	A	A	A	A	A	A	A	A	A	A	A	A	S	A	S	A	A	A	A	A	A	H	A	S	A	A	A	S	A	A	H	A	A	A	A	A	A
1732	AX-183621019	2		A	A	A	S	A	A	A	A	S	A	A	A	A	A	A	A	A	A	A	A	A	S	A	S	A	A	A	A	A	A	-	A	S	A	A	A	S	A	A	A	A	A	A	-	A	A
1733	AX-183621035	2		A	A	A	S	A	A	A	A	S	A	A	A	A	A	A	A	A	A	A	A	A	S	A	S	A	A	A	A	A	A	-	A	S	A	A	A	S	A	A	A	A	A	A	A	A	A
1734	AX-183874533	2		A	A	A	S	A	A	A	A	S	A	A	A	A	A	A	A	A	A	A	A	A	S	A	S	A	A	A	A	A	A	H	A	S	A	A	A	S	A	A	A	A	A	A	A	A	A
1735	AX-183621038	2		A	A	A	S	A	A	A	A	S	A	A	A	A	A	A	A	A	A	A	A	A	S	A	S	A	A	A	A	A	A	H	A	S	A	A	A	S	A	A	A	A	A	A	A	A	A
1736	AX-183621049	2		A	A	A	S	A	A	A	A	A	A	A	A	A	A	A	A	A	A	A	A	A	S	A	S	A	A	A	A	A	A	-	A	S	A	A	A	S	A	A	A	A	A	A	A	A	A
1737	AX-183874534	2		A	A	-	S	-	A	A	A	A	A	A	A	-	A	A	A	A	A	A	-	A	S	A	S	A	A	A	A	A	A	H	A	S	A	A	A	S	A	A	H	A	A	A	A	A	A
1738	AX-183568488	2		A	A	A	S	A	A	A	A	A	A	A	A	A	A	A	A	A	A	A	A	A	S	A	S	A	A	A	A	A	A	-	A	S	A	A	A	S	A	A	A	A	A	A	A	A	A
1739	AX-183621066	2		A	A	A	S	A	A	A	A	A	A	A	A	A	A	A	A	A	A	A	A	A	S	A	S	A	A	A	A	A	A	H	A	S	A	A	A	S	A	A	A	A	A	A	A	A	A
1740	AX-183886299	2		A	A	A	S	A	A	A	A	A	A	A	A	A	A	A	A	A	A	A	A	A	S	A	S	A	A	A	A	A	A	-	A	S	A	A	A	S	A	A	A	A	A	A	A	A	A
1741	AX-183863660	2		A	A	A	S	A	A	A	A	A	A	A	A	A	A	A	A	A	A	A	A	A	S	A	S	A	A	A	A	A	A	H	A	S	A	A	A	S	A	A	A	A	A	A	A	A	A
1742	AX-183621078	2		A	A	A	S	A	A	A	A	A	A	H	A	A	A	A	A	A	A	A	A	A	S	A	S	A	A	A	A	A	A	-	A	S	A	A	A	S	A	A	A	A	A	A	A	A	A
1743	AX-183640478	2		A	A	A	S	A	A	A	A	A	A	A	A	A	A	A	A	A	A	A	A	A	S	A	S	A	A	A	A	A	A	-	A	S	A	A	A	S	A	A	A	A	A	A	A	A	A
1744	AX-183568491	2		A	A	A	S	A	A	A	A	A	A	A	A	A	A	A	A	A	A	A	A	A	S	A	S	A	A	A	A	A	A	H	A	S	A	A	A	S	A	A	A	A	A	A	A	A	A
1745	AX-183621083	2		A	A	A	S	A	A	A	A	A	A	A	A	A	A	A	A	A	A	A	A	A	S	A	-	A	A	A	A	A	A	-	A	S	A	A	A	S	A	A	A	A	A	A	A	A	A
1746	AX-183579365	2		A	A	A	S	A	A	A	A	A	A	A	A	A	A	A	A	A	A	A	A	A	S	A	S	A	A	A	A	A	A	H	A	S	A	A	A	S	A	A	A	A	A	A	A	A	A
1747	AX-183621115	2		A	A	A	S	A	A	A	A	A	A	A	A	A	A	A	A	A	A	A	A	A	S	A	S	A	A	A	A	A	A	H	A	S	A	A	A	S	A	A	A	A	A	A	A	A	A
1748	AX-183579366	2		A	A	A	S	A	A	A	A	A	A	A	A	A	A	A	A	A	A	A	A	A	S	A	S	A	A	A	A	A	A	H	A	S	A	A	A	S	A	A	A	A	A	A	A	A	A
1749	AX-183568497	2		A	A	A	S	A	A	A	A	A	A	A	A	A	A	A	A	A	A	A	A	A	S	A	S	A	A	A	A	A	A	H	A	S	A	A	A	S	A	A	A	A	A	A	A	A	A
1750	AX-183879352	2		A	A	A	S	A	A	A	A	A	A	A	A	A	A	A	A	A	A	A	A	A	S	A	S	A	A	A	A	A	A	H	A	S	A	A	A	S	A	A	A	A	A	A	A	A	A
1751	AX-183626279	2		A	A	A	S	A	A	A	A	A	A	A	A	A	A	A	A	A	A	A	A	A	S	A	S	A	A	A	A	A	A	-	A	S	A	A	A	S	A	A	A	A	A	A	A	A	A
1752	AX-183579848	2		A	A	A	S	A	A	A	A	A	A	A	A	A	A	A	A	A	A	A	A	A	S	A	S	A	A	A	A	A	A	H	A	S	A	A	A	S	A	A	A	A	A	A	A	A	A
1753	AX-183568503	2		A	A	A	S	A	A	A	A	A	A	A	A	A	A	A	A	A	A	A	A	A	S	A	S	A	A	A	A	A	A	H	A	S	A	A	A	S	A	A	A	A	A	A	A	A	A
1754	AX-183621234	2		A	A	A	S	A	A	A	A	A	A	A	A	A	A	A	A	A	A	A	A	A	S	A	S	A	A	A	A	A	A	H	A	S	A	A	A	S	A	A	A	A	A	A	A	A	A
1755	AX-183621221	2		A	A	A	S	A	A	A	A	A	A	A	A	A	A	A	A	A	A	A	A	A	S	A	S	A	A	A	A	A	A	-	A	S	A	A	A	S	A	A	A	A	A	A	A	A	A
1756	AX-183621216	2		A	A	A	S	A	A	A	A	A	A	A	A	A	A	A	A	A	A	A	A	A	S	A	S	A	A	A	A	A	A	-	A	S	A	A	A	S	A	A	A	A	A	A	A	A	A
1757	AX-183888799	2		A	A	A	S	A	A	A	A	A	A	A	A	A	A	A	A	A	A	A	A	A	S	A	S	A	A	A	A	A	A	H	A	S	A	A	A	S	A	A	A	A	A	A	A	A	A
1758	AX-183886301	2		A	A	A	S	A	A	A	A	A	A	A	A	A	A	A	A	A	A	A	A	A	S	A	S	A	A	A	A	A	A	H	A	-	A	A	A	S	A	A	A	A	A	A	A	A	A
1759	AX-183571941	2		A	A	A	S	A	A	A	A	A	A	A	A	A	A	A	A	A	A	A	A	A	S	A	S	A	A	A	A	A	A	H	A	S	A	A	A	S	A	A	A	A	A	A	A	A	A
1760	AX-183621260	2		A	A	A	S	A	A	A	A	A	A	A	A	-	A	A	A	A	A	A	A	A	S	A	S	A	A	A	A	A	A	H	A	S	A	A	A	S	A	A	A	A	A	A	A	A	A
1761	AX-183891048	2		A	A	A	S	A	A	A	A	A	A	A	A	A	A	A	A	A	A	A	A	A	S	A	A	A	A	A	A	A	A	-	A	S	A	A	A	S	A	A	A	A	A	A	A	A	A
1762	AX-183621276	2		H	A	A	S	A	A	A	A	A	A	A	A	A	A	A	A	A	A	A	A	A	S	A	A	A	A	A	A	A	A	S	A	S	A	A	A	A	A	A	A	A	A	A	A	A	A
1763	AX-183888800	2		A	A	A	S	A	A	A	A	A	A	A	A	A	A	A	A	A	A	A	A	A	S	A	A	A	A	A	A	A	A	-	A	S	A	A	A	A	A	A	A	A	A	A	A	A	A
1764	AX-183621297	2		A	A	A	S	A	A	A	A	A	A	A	A	A	A	A	A	A	A	A	A	A	S	A	A	A	-	A	A	A	A	H	A	S	A	A	A	A	A	A	A	A	A	A	A	-	A
1765	AX-183864277	2		A	A	A	S	A	A	A	A	A	A	A	A	A	A	A	A	A	A	A	A	A	S	A	A	A	A	A	A	A	A	H	A	S	A	A	A	A	A	A	A	A	A	A	A	A	A
1766	AX-183621306	2		A	A	A	S	A	A	A	A	A	A	A	A	A	A	A	A	A	A	A	A	A	S	A	A	A	A	A	A	A	A	-	A	S	A	A	A	A	A	A	A	-	A	A	A	A	A
1767	AX-183888346	2		A	A	A	S	A	A	A	A	A	A	A	A	A	A	A	A	A	A	A	A	A	S	A	A	A	A	A	A	A	A	H	A	S	A	A	A	A	A	A	A	A	A	A	A	A	A
1768	AX-183621330	2		A	A	A	S	A	A	A	A	A	A	A	A	A	A	A	A	A	A	A	A	A	S	A	A	A	A	A	A	A	A	H	A	S	A	A	A	A	A	A	-	A	A	A	A	A	A
1769	AX-183621314	2		A	A	A	S	A	A	A	A	A	A	A	A	-	A	A	A	A	A	A	A	A	S	A	A	A	A	A	A	A	A	A	A	S	A	A	A	A	A	A	A	A	A	A	A	A	A
1770	AX-183621308	2		A	A	A	S	A	A	A	A	A	A	A	A	A	A	A	A	A	A	A	A	A	S	A	A	A	A	A	A	A	A	H	A	S	A	A	A	A	A	A	A	A	A	A	A	A	A
1771	AX-183861392	2		A	A	A	S	A	A	A	A	A	A	A	A	A	A	A	A	A	A	A	A	A	S	A	A	A	A	A	A	A	A	H	A	S	A	A	A	A	A	A	A	A	A	A	A	A	A
1772	AX-183869250	2		A	A	A	S	A	A	A	A	A	A	A	A	A	A	A	A	A	A	A	A	A	S	A	A	A	A	A	A	A	A	H	A	S	A	A	A	A	A	A	A	A	A	A	A	A	A
1773	AX-183869028	2		A	A	A	S	A	A	A	A	A	-	A	A	A	A	A	A	A	A	A	A	A	S	A	A	A	A	A	A	A	A	H	A	S	A	A	A	A	A	A	A	A	A	-	A	A	A
1774	AX-183621357	2		A	A	A	S	A	A	A	A	A	A	A	A	A	A	A	A	A	A	A	A	A	S	A	A	A	A	A	A	A	A	H	A	S	A	A	A	A	A	A	A	A	A	A	A	A	A
1775	AX-183621358	2		A	A	A	S	A	A	A	A	H	A	A	A	A	A	A	A	A	A	A	A	A	S	A	A	A	A	A	A	A	A	H	A	S	A	A	A	A	A	A	H	A	A	A	A	A	A
1776	AX-183887867	2		A	A	A	S	A	A	A	A	A	A	A	A	A	A	A	A	A	A	A	A	A	S	A	A	A	A	A	A	A	A	H	A	S	A	A	A	A	A	A	A	A	A	A	A	A	A
1777	AX-183568517	2		A	A	A	S	A	A	A	A	A	A	A	A	A	A	A	A	A	A	A	A	A	S	A	A	A	A	A	A	A	A	H	A	S	A	A	A	A	A	A	A	-	A	A	A	A	A
1778	AX-183621344	2		A	A	A	S	A	A	A	A	A	A	A	A	A	A	A	A	A	A	A	A	A	S	A	A	A	A	A	A	A	A	H	A	S	A	A	A	A	A	A	-	A	A	A	A	A	A
1779	AX-183621337	2		A	A	A	S	A	A	A	A	A	A	A	A	A	A	A	A	A	A	A	A	A	S	A	A	A	A	A	A	A	A	-	A	S	A	A	A	A	A	A	A	A	A	A	A	A	A
1780	AX-183621367	2		A	A	A	S	A	A	A	A	A	A	A	A	A	A	A	A	A	A	A	A	A	A	A	A	A	A	A	A	A	A	-	A	S	A	A	A	A	A	A	A	A	A	A	A	A	A
1781	AX-183568669	6		A	A	A	S	A	A	A	A	A	A	A	A	A	A	A	A	A	A	A	A	A	A	A	A	A	A	A	A	A	A	H	A	S	A	A	A	A	A	A	A	A	A	A	A	A	A
1782	AX-183891930	6		A	A	A	S	A	A	A	A	A	A	A	A	A	-	A	A	A	A	A	A	A	A	A	A	A	A	A	A	A	A	A	A	-	A	A	A	A	A	A	A	A	A	A	A	A	A
1783	AX-183863614	6		A	A	A	S	A	A	A	A	A	A	A	A	A	A	A	A	A	A	A	A	A	A	A	A	A	A	A	A	A	A	H	A	S	A	A	A	A	A	A	A	A	A	A	A	A	A
1784	AX-183884755	6		A	A	A	S	A	-	A	A	A	A	A	A	A	A	A	A	A	A	A	A	A	A	A	A	A	A	A	A	A	A	-	A	-	A	A	A	A	A	A	A	A	A	A	A	A	A
1785	AX-183579513	6		A	A	A	S	A	A	A	A	A	A	A	A	A	A	A	A	A	A	A	A	A	A	A	A	A	A	A	A	A	A	H	A	S	A	A	A	A	A	A	A	A	A	A	A	A	A
1786	AX-183871542	6		A	A	A	S	A	A	A	A	A	A	A	A	A	A	A	A	A	A	A	A	A	A	A	A	A	A	A	A	A	A	-	A	S	A	A	A	A	A	A	A	A	A	A	A	A	A
1787	AX-183635740	6		A	A	A	S	A	A	A	A	A	A	A	A	A	A	A	A	A	A	A	A	A	A	A	A	A	A	A	A	A	A	H	A	S	A	A	A	A	A	A	A	A	A	A	A	A	A
1788	AX-183885272	6		A	A	A	S	A	A	A	A	A	A	A	A	A	A	A	A	A	A	A	A	A	A	A	A	A	A	A	A	A	A	-	A	S	A	A	A	A	A	A	A	A	A	A	A	A	A
1789	AX-183865182	6		A	A	A	S	A	A	A	A	A	A	A	A	A	A	A	A	A	A	A	A	A	A	A	A	A	A	A	A	A	A	H	A	S	A	A	A	A	A	A	A	A	A	A	A	A	A
1790	AX-183879311	6		A	A	-	S	A	A	A	A	A	A	-	A	A	A	A	A	A	A	A	A	A	A	A	-	A	A	A	A	A	A	-	A	S	A	A	-	A	A	A	A	A	-	-	A	A	A
1791	AX-183872738	6		A	A	A	S	A	A	A	A	A	A	A	A	A	A	A	A	A	A	A	A	A	A	A	A	A	A	A	A	A	A	-	A	S	A	A	A	A	A	A	-	A	A	A	A	A	A
1792	AX-183879312	6		A	A	A	S	A	A	A	A	A	A	A	A	A	A	A	A	A	A	A	A	A	A	A	A	A	A	A	A	A	A	H	A	S	A	A	A	A	A	A	A	A	A	A	A	A	A
1793	AX-183574432	6		A	A	A	S	A	A	A	A	A	A	A	A	A	A	A	A	A	A	A	A	A	A	A	A	A	A	A	A	A	A	-	A	S	A	A	A	A	A	A	A	A	A	A	A	A	A
1794	AX-183894460	6		A	A	A	S	A	A	A	A	A	A	A	A	A	A	A	A	A	A	A	A	A	A	A	A	A	A	A	A	A	A	-	A	S	A	A	A	A	A	A	A	A	A	A	A	A	A
1795	AX-183622687	6		A	A	A	S	A	A	A	A	A	A	A	A	A	A	A	A	A	A	A	A	A	A	A	A	A	A	A	A	A	A	H	A	S	A	A	A	A	A	A	A	A	A	A	A	A	A
1796	AX-183860600	6		A	A	A	S	A	A	A	A	A	A	A	-	A	A	A	A	A	A	A	A	A	A	A	A	A	A	A	A	A	A	-	A	S	A	A	A	A	A	A	A	A	A	A	A	A	A
1797	AX-183879860	2		A	A	A	S	A	A	A	A	A	A	A	A	A	A	A	A	A	A	A	A	A	A	A	A	A	A	A	A	A	A	-	A	S	A	A	A	A	A	A	A	A	A	A	A	A	A
1798	AX-183891915	2		A	A	A	S	A	A	A	A	A	A	A	A	A	A	A	A	A	A	A	A	A	A	A	A	A	A	A	A	A	A	-	A	S	A	A	A	A	A	A	A	A	A	A	A	A	A
1799	AX-183621389	2		A	A	A	S	A	A	A	A	A	A	A	A	A	A	A	A	A	A	A	A	A	A	A	A	A	A	A	A	A	A	-	A	S	A	A	A	A	A	A	A	A	A	A	A	A	A
1800	AX-183884739	2		A	A	A	S	A	A	A	A	A	A	A	A	A	A	A	A	A	A	A	A	A	A	A	A	A	A	A	A	A	A	H	A	S	A	A	A	A	A	A	A	A	A	A	A	A	A
1801	AX-183873767	2		A	-	A	S	A	A	A	A	A	A	A	A	A	A	A	A	A	A	A	A	A	A	A	A	A	A	A	A	A	A	-	A	S	A	A	A	A	A	A	A	A	A	A	A	A	A
1802	AX-183621383	2		A	A	A	S	A	A	A	A	A	A	A	A	H	A	A	A	A	A	A	A	A	A	A	A	A	A	A	A	A	A	H	A	S	A	A	A	A	A	A	A	A	A	A	H	A	A
1803	AX-183621378	2		A	A	A	S	A	A	A	A	A	A	A	A	A	-	A	-	A	A	A	A	A	A	A	A	A	A	A	A	-	A	-	A	S	A	A	A	A	A	A	A	A	A	A	A	A	A
1804	AX-183621374	2		A	A	A	S	A	A	A	A	A	A	A	A	A	A	A	A	A	A	A	A	A	A	A	A	A	A	A	A	A	A	H	A	S	A	A	A	A	A	A	A	A	-	A	A	A	A
1805	AX-183569073	2		A	A	A	S	A	A	A	A	A	A	A	A	A	A	A	A	A	A	A	A	A	A	A	A	A	A	A	A	A	A	H	A	S	A	A	A	A	A	A	A	A	A	A	A	A	A
1806	AX-183862200	2		A	A	A	S	A	A	A	A	A	A	A	A	A	A	A	A	A	A	A	A	A	A	A	A	A	A	A	A	A	A	H	A	S	A	A	A	A	A	A	A	A	A	A	A	A	A
1807	AX-183640903	2		A	A	A	S	A	A	A	A	A	A	A	A	A	A	A	A	A	A	A	A	A	A	A	A	A	A	A	A	A	A	H	A	S	A	A	A	A	A	A	A	A	A	A	A	A	A
1808	AX-183626186	2		A	A	A	S	A	-	-	A	A	A	A	A	A	A	A	A	A	A	A	A	A	A	A	A	A	A	A	A	A	A	H	A	S	A	A	H	A	A	A	H	H	A	A	A	A	A
1809	AX-183626183	2		A	A	A	S	A	-	A	A	A	A	A	A	A	A	A	A	A	A	A	A	A	A	A	A	A	A	A	A	A	A	H	A	S	A	A	A	A	A	A	-	A	A	A	A	A	A
1810	AX-183886352	2		A	A	A	S	A	A	A	A	A	A	A	A	A	A	A	A	A	A	A	A	A	A	A	A	A	A	A	A	A	A	H	A	S	A	A	A	A	A	A	A	A	A	A	A	A	A
1811	AX-183875416	2		A	A	A	S	A	-	A	A	A	A	A	A	A	A	A	A	A	A	A	A	A	A	A	A	A	A	A	A	A	A	-	A	S	A	A	A	A	A	A	A	A	A	A	A	A	A
1812	AX-183880914	2		A	A	A	S	A	A	A	A	A	A	A	A	A	A	A	A	A	-	A	A	A	A	A	A	A	A	A	A	A	A	-	A	S	A	A	A	A	A	A	A	A	A	A	A	-	A
1813	AX-183626181	2		A	A	A	S	A	A	A	A	A	A	A	A	A	A	A	A	A	A	A	A	A	A	A	A	A	A	A	A	A	A	H	A	S	A	A	A	A	A	A	A	A	A	A	A	A	A
1814	AX-183886833	2		A	A	A	S	A	A	A	A	A	A	A	A	A	A	A	A	A	A	A	A	A	A	A	A	A	A	A	A	A	A	H	A	S	A	A	A	A	A	A	A	A	A	A	A	A	A
1815	AX-183860648	2		A	A	A	S	A	A	A	A	A	A	A	A	A	A	A	A	A	A	A	A	A	A	A	A	A	A	A	A	A	A	H	A	S	A	A	A	A	A	A	A	A	A	A	A	A	A
1816	AX-183867513	2		A	A	A	S	A	A	A	A	A	A	-	A	A	A	A	A	A	A	A	A	A	A	A	A	A	A	A	A	A	A	H	A	S	A	A	A	A	A	-	A	A	A	A	A	A	A
1817	AX-183875390	2		A	A	A	S	A	A	A	A	A	A	A	A	A	A	A	A	A	A	A	A	A	A	A	A	A	A	A	A	A	A	H	A	S	A	A	A	A	A	A	A	A	A	A	A	A	A
1818	AX-183621485	2		A	A	A	S	A	A	A	A	A	A	A	A	A	A	A	A	A	A	A	A	A	A	A	A	A	A	A	A	A	A	H	A	S	A	A	A	A	A	A	A	A	A	A	A	A	A
1819	AX-183890155	2		A	A	A	S	A	A	A	A	A	A	A	A	A	A	A	A	A	A	A	A	A	A	A	A	A	A	A	A	A	-	H	A	S	A	A	A	A	A	A	A	A	A	A	H	A	A
1820	AX-183621496	2		A	A	A	S	A	A	A	A	A	A	A	A	A	A	A	A	A	A	A	A	A	A	A	A	A	A	A	A	A	A	H	A	S	A	A	A	A	A	A	A	A	A	A	A	A	A
1821	AX-183621458	2		A	A	A	S	A	A	A	A	A	A	A	A	A	A	A	A	A	A	A	A	A	A	A	A	A	A	A	A	A	A	-	A	S	A	A	A	A	A	A	A	A	A	A	A	A	A
1822	AX-183891468	2		A	A	A	S	A	A	A	A	A	A	A	A	A	A	A	A	A	A	A	A	A	A	A	A	A	A	A	A	A	A	H	A	S	A	A	A	A	A	A	A	A	A	A	A	A	A
1823	AX-183626148	2		A	A	A	S	A	A	A	A	A	A	A	A	A	A	A	A	A	A	A	A	A	A	A	A	A	A	A	A	A	A	H	A	S	A	A	A	A	A	A	A	A	A	A	A	A	A
1824	AX-183621552	2		A	A	A	S	A	A	A	A	A	A	A	A	A	A	A	A	A	A	A	A	A	A	A	A	A	A	A	A	A	A	-	A	S	A	A	A	A	A	A	A	A	A	A	A	A	A
1825	AX-183621545	2		A	A	A	S	A	A	A	A	A	A	A	A	A	A	A	A	A	A	A	A	A	A	A	A	A	A	A	A	A	A	H	A	S	A	A	A	A	A	A	A	A	A	A	A	A	A
1826	AX-183579402	2		A	A	A	S	A	A	A	A	A	A	A	A	A	A	A	A	A	A	A	A	A	A	A	A	A	A	A	A	A	A	H	A	S	A	A	A	A	A	A	A	A	A	A	A	A	A
1827	AX-183621538	2		A	A	A	S	A	A	A	A	A	A	A	A	A	A	A	A	A	A	A	A	A	A	A	A	A	A	A	A	A	A	H	A	S	A	A	A	A	A	A	A	A	A	A	A	A	A
1828	AX-183882597	2		A	A	A	S	A	A	A	A	A	A	A	A	A	A	A	A	A	A	A	A	A	A	A	A	A	A	A	A	A	A	H	A	S	A	A	A	A	A	A	A	A	A	A	A	A	A
1829	AX-183626129	2		A	A	A	S	A	A	A	A	A	A	A	A	A	A	A	A	A	A	A	A	A	A	A	A	A	A	A	A	A	A	-	A	S	A	A	A	A	A	A	A	A	A	A	A	A	A
1830	AX-183626127	2		A	A	A	S	A	A	A	A	A	A	A	A	A	A	A	A	A	A	A	A	A	A	A	A	A	A	A	A	A	A	-	A	S	A	A	A	A	A	A	A	A	A	A	A	A	A
1831	AX-183872105	2		A	A	A	S	A	A	A	A	A	A	A	A	A	A	A	A	A	A	A	A	A	A	A	-	A	A	A	A	A	A	S	A	S	-	A	A	A	A	A	A	A	A	-	A	A	A
1832	AX-183621563	2		A	A	A	S	A	A	A	A	A	A	A	A	A	A	A	A	A	A	A	A	A	A	A	A	A	A	A	A	A	A	H	A	S	A	A	A	A	A	A	A	A	A	A	A	A	A
1833	AX-183621557	2		A	A	A	S	A	A	A	A	A	A	A	A	A	A	A	A	A	A	A	A	A	A	A	A	A	A	A	A	A	A	H	A	S	A	A	A	A	A	A	A	A	A	A	A	A	A
1834	AX-183636807	2		A	A	A	S	A	A	A	A	A	A	A	A	A	A	A	A	A	A	A	A	A	A	A	A	A	A	A	A	A	A	-	A	S	A	A	A	A	A	A	A	A	A	A	A	A	A
1835	AX-183570560	2		A	A	A	S	A	A	A	A	A	A	A	A	A	A	A	A	A	A	A	A	A	A	A	A	A	A	A	A	A	A	H	A	S	A	A	A	A	A	A	A	A	A	A	A	A	A
1836	AX-183636808	2		A	A	A	S	A	A	A	A	A	A	A	A	A	A	A	A	A	A	A	A	A	A	A	A	A	A	A	A	A	A	H	A	S	A	A	A	A	A	A	A	A	A	A	A	A	A
1837	AX-183621533	2		A	A	A	S	A	A	A	A	A	A	A	A	A	A	A	A	A	A	A	A	A	A	A	A	A	A	A	A	A	A	H	A	S	A	A	A	A	A	A	A	A	A	A	A	A	A
1838	AX-183873769	2		A	A	A	S	A	A	A	A	A	A	A	A	A	A	A	A	A	A	A	A	A	A	A	A	A	A	A	A	A	A	-	A	S	A	A	A	A	A	A	A	A	A	A	A	A	A
1839	AX-183877760	2		A	A	A	S	A	A	A	A	A	A	A	A	A	A	A	A	A	A	A	A	A	A	A	A	A	A	A	A	A	A	H	A	S	A	A	A	A	A	A	A	A	A	A	A	A	A
1840	AX-183861914	2		A	A	A	S	A	A	A	A	A	A	A	A	A	A	A	A	A	A	-	A	A	A	A	A	A	A	A	A	A	A	H	A	S	A	A	A	A	A	A	A	A	A	A	A	A	A
1841	AX-183626102	2		A	A	A	S	A	A	A	A	A	A	A	A	-	A	A	A	A	A	A	A	A	A	A	A	A	A	A	-	A	A	H	A	S	A	A	A	A	A	A	A	A	A	A	A	A	A
1842	AX-183626109	2		A	-	A	S	A	A	A	A	A	H	A	A	A	A	A	A	A	A	A	A	A	A	A	A	A	A	A	A	A	A	H	A	S	A	A	A	A	A	A	A	A	A	A	A	A	A
1843	AX-183873770	2		A	A	A	S	A	A	A	A	A	A	A	A	A	A	A	A	A	A	A	A	A	A	A	A	A	A	A	A	A	A	H	A	S	A	A	A	A	A	A	A	A	A	A	A	A	A
1844	AX-183581913	2		A	A	A	S	A	A	A	A	A	A	A	A	A	A	A	A	A	-	A	A	A	A	A	A	A	A	A	A	A	A	H	A	S	A	A	A	A	A	A	A	A	A	A	A	A	A
1845	AX-183621580	2		A	A	A	S	A	A	A	A	A	A	A	A	A	A	A	A	A	A	A	A	A	A	A	A	A	A	A	A	A	A	-	A	S	A	A	A	A	A	A	A	A	A	A	A	A	A
1846	AX-183878773	2		A	A	A	S	A	A	A	A	A	A	A	A	A	A	A	A	A	A	A	A	A	A	A	A	A	A	A	A	A	A	H	A	S	A	A	A	A	A	A	A	A	A	A	A	A	A
1847	AX-183579408	2		A	A	A	S	A	A	A	A	A	A	A	A	H	A	A	A	A	A	A	A	A	A	A	A	A	A	-	A	A	A	H	A	S	A	A	A	A	A	A	A	A	A	A	A	A	A
1848	AX-183626053	2		A	A	A	S	A	A	A	A	A	A	A	A	A	A	A	A	A	-	A	A	A	A	A	A	A	-	A	A	A	A	H	A	S	A	A	A	A	A	A	A	A	A	A	A	A	A
1849	AX-183640889	2		A	A	A	S	A	A	A	A	A	A	A	A	A	A	A	A	A	A	A	A	A	A	A	A	A	A	A	A	A	A	A	A	H	A	A	A	A	A	A	A	A	A	A	A	A	A
1850	AX-183893781	2		A	A	A	S	A	A	A	A	A	A	A	A	A	A	A	A	A	A	A	A	A	A	A	A	A	A	A	A	A	A	H	A	S	A	A	A	A	A	A	A	A	A	A	A	A	A
1851	AX-183621597	2		A	A	A	S	A	A	A	A	A	A	A	-	A	A	A	A	A	A	A	A	A	A	A	A	A	A	A	A	-	A	S	A	S	A	A	A	A	A	A	A	A	A	A	A	A	A
1852	AX-183877761	2		A	A	A	S	A	A	A	A	A	A	A	A	A	A	A	A	A	A	A	A	A	A	A	A	A	A	A	A	A	A	-	A	S	A	A	A	A	A	A	A	A	A	A	A	A	A
1853	AX-183877281	2		A	A	A	S	A	A	A	A	A	A	A	A	A	A	A	A	A	H	A	A	A	A	A	A	A	A	A	A	A	A	H	A	S	A	A	A	A	A	A	A	A	A	A	A	A	A
1854	AX-183887423	2		A	A	A	S	A	A	A	A	A	A	A	A	A	A	A	A	A	A	A	A	A	A	A	A	A	A	A	A	A	A	A	A	S	A	A	A	A	A	A	A	A	A	A	A	A	A
1855	AX-183637133	2		A	A	A	S	A	A	A	A	-	A	A	A	A	A	A	A	A	A	A	A	A	A	A	A	A	A	A	A	A	A	H	A	S	A	A	A	A	A	A	A	A	A	A	A	A	A
1856	AX-183633488	2		A	A	A	S	A	A	A	A	A	A	A	A	A	A	A	A	A	A	A	A	A	A	A	A	A	A	A	A	A	A	H	A	S	A	A	A	A	A	A	A	A	A	A	A	A	A
1857	AX-183882094	2		A	A	A	S	A	A	A	A	A	A	A	A	A	A	A	A	A	A	A	A	A	A	A	A	A	A	A	A	A	A	H	A	S	A	A	A	A	A	A	A	A	A	A	A	A	A
1858	AX-183864140	2		A	A	A	S	A	A	A	A	-	A	A	A	A	A	A	A	A	A	A	A	A	A	A	A	A	A	A	A	A	A	H	A	S	A	A	A	A	A	A	A	A	A	A	-	H	A
1859	AX-183620892	2		A	A	A	S	A	A	A	A	A	A	A	A	A	A	A	A	A	A	A	A	A	A	A	A	A	A	A	A	A	A	H	A	S	A	A	A	A	A	A	A	A	A	-	A	A	A
1860	AX-183620893	2		A	A	A	S	A	A	A	A	A	A	A	A	A	A	A	A	A	A	A	A	A	A	A	A	A	A	A	A	A	A	H	A	S	A	A	A	A	A	A	A	A	A	A	A	A	A
1861	AX-183620894	2		A	A	A	S	A	A	A	A	A	A	A	A	A	A	A	A	A	A	A	A	A	A	A	A	A	A	A	A	A	A	H	A	S	A	A	A	A	A	A	A	A	A	A	A	A	A
1862	AX-183891505	2		A	A	A	S	A	A	A	A	A	A	A	A	A	A	A	A	A	A	A	A	A	A	A	A	A	A	A	A	A	A	A	A	S	A	A	A	A	A	A	A	A	A	A	A	A	A
1863	AX-183882606	2		A	A	A	S	A	A	A	A	A	A	A	A	A	A	A	A	A	A	A	A	A	A	A	A	A	A	H	A	H	A	H	A	S	A	A	A	A	A	A	-	A	A	A	A	A	A
1864	AX-183868576	2		A	A	A	S	A	A	A	A	A	A	A	A	A	A	A	A	A	A	A	A	A	A	A	A	A	A	A	A	A	A	H	A	S	A	A	A	A	A	A	A	A	A	A	A	A	A
1865	AX-183622278	2		A	A	A	S	A	A	A	A	A	A	A	A	A	A	A	A	A	A	A	A	A	A	A	A	A	A	A	A	A	A	H	A	S	A	A	A	A	A	A	A	A	A	A	A	A	A
1866	AX-183884199	2		A	A	A	S	A	A	A	A	A	A	A	A	A	A	A	A	A	A	A	A	A	A	A	A	A	A	A	A	A	A	H	A	S	A	A	A	A	A	A	A	A	A	A	A	A	A
1867	AX-183622279	2		A	A	A	S	A	A	A	A	A	A	A	A	A	A	A	A	A	A	A	A	A	A	A	A	A	A	A	A	A	A	H	A	S	A	A	A	A	A	A	A	A	A	A	A	A	A
1868	AX-183581923	2		A	A	A	S	A	A	A	A	A	A	A	A	A	A	A	A	A	A	A	A	A	A	A	A	A	A	A	A	A	A	H	A	S	A	A	A	A	A	A	A	A	A	A	A	A	A
1869	AX-183622281	2		A	A	A	S	A	A	A	A	A	A	A	A	A	A	A	A	A	A	A	A	A	A	A	A	A	A	A	A	A	A	H	A	S	A	A	A	A	A	A	A	A	A	A	A	A	A
1870	AX-183579814	2		A	A	A	S	A	A	A	A	A	A	A	A	A	A	A	A	A	A	A	A	A	A	A	A	A	A	A	A	A	A	H	A	S	A	A	A	A	A	A	A	A	A	A	A	A	A
1871	AX-183569044	2		A	A	A	S	A	A	A	A	A	A	A	A	A	A	A	A	A	A	A	A	A	A	A	A	A	A	A	A	A	A	H	A	S	A	A	A	A	A	A	A	A	A	A	A	A	A
1872	AX-183632875	2		A	A	A	S	A	A	A	A	A	A	A	A	A	A	A	A	A	A	A	A	A	A	A	A	A	A	A	A	A	A	H	A	S	A	A	A	A	A	A	A	A	A	A	A	A	A
1873	AX-183632677	2		A	A	A	-	A	A	A	A	A	A	A	A	A	A	A	A	A	A	A	A	A	A	A	A	A	A	A	A	A	A	H	A	S	A	A	A	A	A	A	A	A	A	A	A	A	A
1874	AX-183579811	2		A	A	A	S	A	A	A	A	A	A	A	A	A	A	A	A	A	A	A	A	A	A	A	A	A	A	A	A	A	A	H	A	S	A	A	A	A	A	A	A	A	A	A	A	A	A
1875	AX-183625985	2		A	A	A	S	A	A	A	A	A	A	A	A	A	A	A	A	A	A	A	A	A	A	A	A	A	A	A	A	A	A	H	A	S	A	A	A	A	A	A	A	A	A	A	A	A	A
1876	AX-183625982	2		A	A	A	S	A	A	A	A	A	A	A	A	A	A	A	A	A	A	A	A	A	A	A	A	A	A	A	A	A	A	H	A	S	A	A	A	A	A	A	A	A	A	A	A	A	A
1877	AX-183883191	2		A	-	A	S	A	A	A	A	A	A	A	A	-	A	A	A	A	A	A	A	A	A	A	A	A	A	A	A	A	A	S	A	S	A	A	A	A	A	A	A	A	A	A	A	A	A
1878	AX-183582002	2		A	A	A	S	A	A	A	A	A	A	A	A	A	A	A	A	A	A	A	A	A	A	A	A	A	A	A	A	A	A	-	A	S	A	A	A	A	A	A	A	A	A	A	A	A	A
1879	AX-183574411	2		A	A	A	S	A	A	A	A	A	A	A	A	A	A	A	A	A	A	A	A	A	A	A	A	A	A	A	A	A	A	H	A	S	A	A	A	A	A	A	A	A	A	A	A	A	A
1880	AX-183885311	2		A	A	A	S	A	-	A	A	A	A	A	A	A	A	A	A	A	A	A	A	A	A	A	A	A	A	A	A	A	A	H	A	S	A	A	A	A	A	A	A	A	A	A	A	A	A
1881	AX-183892324	2		A	A	A	S	A	A	A	A	A	A	A	A	A	A	A	A	A	A	A	A	A	A	A	A	A	A	A	A	A	A	H	A	S	A	A	A	A	A	A	A	A	A	A	A	A	A
1882	AX-183640876	2		A	A	A	S	A	A	A	A	A	A	A	A	A	A	A	A	A	A	A	A	A	A	A	A	A	A	A	A	A	A	-	A	S	A	A	A	A	A	A	A	A	A	A	A	A	A
1883	AX-183625933	2		A	A	A	S	A	A	A	A	A	A	A	A	A	A	A	A	A	A	A	A	A	A	A	A	A	A	A	A	A	A	H	A	S	A	A	A	A	A	A	A	A	A	A	A	A	A
1884	AX-183579412	2		A	A	A	S	A	A	A	A	A	A	A	A	H	A	A	A	A	A	A	A	A	A	A	A	A	A	-	A	A	A	H	A	S	A	A	A	A	A	-	A	A	A	A	A	A	A
1885	AX-183621627	2		A	A	A	S	A	A	A	A	A	A	A	A	A	A	A	A	A	A	A	A	A	A	A	A	A	A	A	A	A	A	-	A	S	A	A	A	A	A	A	A	A	A	A	A	A	A
1886	AX-183867541	2		A	A	A	S	A	A	A	A	A	A	A	A	A	A	A	A	A	A	A	A	A	A	A	A	A	A	A	A	A	A	H	A	S	A	A	A	A	A	A	A	A	A	A	A	A	A
1887	AX-183621616	2		A	A	A	S	A	A	A	A	A	A	A	A	A	A	A	A	A	A	A	A	A	A	A	A	A	A	A	A	A	A	H	A	S	A	A	A	A	A	A	A	A	A	A	A	A	A
1888	AX-183882047	2		A	A	A	S	A	A	A	A	A	A	A	A	A	A	A	A	A	A	A	A	A	A	A	A	A	A	A	A	A	A	A	A	S	A	A	A	A	A	A	A	A	A	A	A	A	A
1889	AX-183621648	2		A	A	A	S	A	A	A	A	A	A	A	A	A	A	A	A	A	A	A	A	A	A	A	A	A	A	A	A	A	A	H	A	S	A	A	A	A	A	A	A	A	A	A	A	A	A
1890	AX-183621631	2		A	A	A	S	A	A	A	A	A	A	A	A	A	A	A	A	A	A	A	A	A	A	A	A	A	A	A	A	A	A	H	A	S	A	A	A	A	A	A	A	A	A	A	A	A	A
1891	AX-183865562	2		-	A	A	S	A	A	A	A	A	A	A	A	A	A	A	A	A	A	A	A	A	A	A	A	A	A	A	A	A	A	A	A	S	A	A	A	A	A	A	A	A	A	A	A	A	A
1892	AX-183625891	2		A	A	A	S	A	A	A	A	A	A	A	A	A	A	A	A	A	A	A	A	A	A	A	A	A	A	A	A	A	A	H	A	S	A	A	A	A	A	A	A	A	A	A	A	A	A
1893	AX-183625892	2		A	A	A	S	A	A	A	A	A	A	A	A	A	A	A	A	A	A	A	A	A	A	A	A	A	A	A	A	A	A	H	A	S	A	A	A	A	A	A	A	A	A	A	A	A	A
1894	AX-183568549	2		A	A	A	S	A	A	A	A	A	A	A	A	A	A	A	A	A	A	A	A	A	A	A	A	A	A	A	A	A	A	H	A	S	A	A	A	A	A	A	A	A	A	A	A	A	A
1895	AX-183861451	2		A	A	A	S	A	A	A	A	A	A	A	A	A	A	A	A	A	A	A	A	A	A	A	A	A	A	A	A	A	A	-	A	S	A	A	A	A	A	A	A	A	A	A	A	A	A
1896	AX-183886837	2		A	A	A	S	A	A	A	A	A	A	A	A	A	A	A	A	A	A	A	A	A	A	A	A	A	A	A	A	A	A	H	A	S	A	A	A	A	A	A	A	A	A	A	A	A	A
1897	AX-183568551	2		A	A	A	S	A	A	A	A	A	A	A	A	A	A	A	A	A	A	A	A	A	A	A	A	A	A	A	A	A	A	-	A	S	A	A	A	A	A	A	A	A	A	A	A	A	A
1898	AX-183878279	2		A	A	A	S	A	A	A	A	A	A	A	A	A	A	A	A	A	A	A	A	A	A	A	A	A	A	A	A	A	A	H	A	S	A	A	A	A	A	A	A	A	A	A	A	A	A
1899	AX-183879302	2		A	A	A	S	A	A	A	A	A	A	A	A	A	A	A	A	A	A	A	A	A	A	A	A	A	A	A	A	A	A	H	A	S	A	A	A	A	A	A	A	A	A	A	A	A	A
1900	AX-183579418	2		A	A	A	S	A	A	A	A	A	A	A	A	A	A	A	A	A	A	A	A	A	A	A	A	A	A	A	A	A	A	H	A	S	A	A	A	A	A	A	A	A	A	A	A	A	A
1901	AX-183621660	2		A	A	A	S	A	A	A	A	A	A	A	A	A	A	A	A	A	A	A	A	A	A	A	A	A	A	A	A	A	A	H	A	S	A	A	A	A	A	A	A	A	A	A	A	A	A
1902	AX-183621680	2		A	A	A	S	A	A	A	A	A	A	A	A	A	A	A	A	A	A	A	A	A	A	A	A	A	A	A	A	A	A	-	A	S	A	A	A	A	A	A	A	A	A	A	A	A	A
1903	AX-183579419	2		A	A	A	S	A	A	A	A	A	A	A	A	A	A	A	A	A	A	A	A	A	A	A	A	A	A	A	A	A	A	H	A	S	A	A	A	A	A	A	A	A	A	A	A	A	A
1904	AX-183568555	2		A	A	A	S	A	A	A	A	A	A	A	A	A	A	A	A	A	A	A	A	A	A	A	A	A	A	A	A	A	A	H	A	S	A	A	A	A	A	A	A	A	A	A	A	A	A
1905	AX-183621688	2		A	A	A	S	A	A	A	A	A	A	A	A	A	A	A	A	A	A	A	A	A	A	A	A	A	A	A	A	A	A	H	A	S	A	A	A	A	A	A	A	A	A	A	A	A	A
1906	AX-183882600	2		A	A	A	S	A	A	A	A	A	A	A	A	A	A	A	A	A	A	A	A	A	A	A	A	A	A	A	A	A	A	H	A	S	A	A	A	A	A	A	A	A	A	A	A	A	A
1907	AX-183893380	2		A	A	A	S	A	A	A	A	A	A	A	A	A	A	A	A	A	A	A	A	A	A	A	A	A	A	A	A	A	A	H	A	S	A	A	A	A	A	A	A	A	A	A	A	A	A
1908	AX-183894765	2		A	A	A	S	A	A	A	A	A	A	A	A	A	A	A	A	A	A	A	A	A	A	A	A	A	A	A	A	A	A	H	A	S	A	A	A	A	A	A	A	A	A	A	A	A	A
1909	AX-183621697	2		A	A	A	S	A	A	A	A	A	A	A	A	A	A	A	A	A	A	A	A	A	A	A	A	A	A	A	A	A	A	H	A	S	A	A	-	A	A	A	A	A	A	A	A	A	A
1910	AX-183640514	2		A	A	A	S	A	A	A	A	A	A	A	A	A	A	A	A	A	A	A	A	A	A	A	A	A	A	A	A	A	A	-	A	S	A	A	A	A	A	A	-	A	A	A	A	A	A
1911	AX-183621669	2		A	A	A	S	A	A	A	A	A	A	A	A	A	A	A	A	A	A	A	A	A	A	A	A	A	A	A	A	A	A	H	A	S	A	A	A	A	A	A	A	A	A	A	A	A	A
1912	AX-183621678	2		A	A	A	S	A	A	A	A	A	A	A	A	A	A	A	A	A	A	A	A	A	A	A	A	A	A	A	A	A	A	H	A	S	A	A	A	A	A	A	A	A	A	A	A	A	A
1913	AX-183890157	2		A	A	A	S	-	A	A	A	A	A	A	A	A	A	A	A	A	A	A	A	A	A	A	A	A	A	A	A	A	A	H	A	S	A	A	A	A	A	A	A	A	A	A	A	A	A
1914	AX-183621698	2		A	A	A	S	A	A	A	A	A	A	A	A	A	A	A	A	A	A	A	A	A	A	A	A	A	A	A	A	A	A	H	A	S	A	A	A	A	A	A	A	A	A	A	A	A	A
1915	AX-183572832	2		A	A	A	S	A	A	A	A	A	A	A	A	A	A	A	A	A	A	A	A	A	A	A	A	A	A	A	A	A	A	H	A	S	A	A	A	A	A	A	A	A	A	A	A	A	A
1916	AX-183886304	2		A	A	A	S	A	A	A	A	A	A	A	A	A	A	A	A	A	A	A	A	A	A	A	A	A	A	A	A	A	A	H	A	S	A	A	A	A	A	A	A	A	A	A	A	A	A
1917	AX-183621708	2		A	A	A	S	A	A	A	A	A	A	A	A	A	A	A	A	A	A	A	A	A	A	A	A	A	A	A	A	A	A	H	A	S	A	A	A	A	A	A	A	A	A	A	A	A	A
1918	AX-183887872	2		A	A	A	S	A	A	A	A	A	A	A	A	A	A	A	A	A	A	A	A	A	A	A	A	A	A	A	A	A	A	H	A	S	A	A	A	A	A	A	-	A	A	A	A	A	A
1919	AX-183621711	2		A	A	A	S	A	A	A	A	A	A	A	A	A	A	A	A	A	A	A	A	A	A	A	A	A	A	A	A	A	A	-	A	S	A	A	A	A	A	-	A	A	A	A	A	A	A
1920	AX-183568557	2		A	A	A	S	A	A	A	A	A	A	A	A	A	A	A	A	A	A	A	A	A	A	A	A	A	A	A	A	A	A	H	A	S	A	A	A	A	A	A	A	A	A	A	A	A	A
1921	AX-183621714	2		A	A	A	S	A	A	A	A	A	A	A	A	A	A	A	A	A	A	A	A	A	A	A	A	A	A	A	A	A	A	H	A	S	A	A	A	A	A	A	A	A	A	A	A	A	A
1922	AX-183874964	2		A	A	A	S	A	A	A	A	A	A	A	A	A	A	A	A	A	A	A	A	A	A	A	A	A	A	A	A	A	A	-	A	S	A	A	A	A	A	A	A	A	A	A	A	A	A
1923	AX-183892293	2		A	A	A	S	A	A	H	A	A	A	A	A	A	A	A	A	A	A	A	A	A	A	A	A	A	A	A	A	A	A	H	A	S	A	A	A	A	A	A	A	A	A	A	A	A	A
1924	AX-183572834	2		A	A	A	S	A	A	A	A	A	H	A	A	A	A	A	A	A	A	A	A	A	A	A	A	A	A	A	A	A	A	-	A	S	A	A	A	A	A	A	A	A	A	A	A	A	A
1925	AX-181154590	2		A	A	A	S	A	A	A	A	A	A	A	A	A	A	A	A	A	A	A	A	A	A	A	A	A	A	A	A	A	A	H	A	S	A	A	A	A	A	A	A	A	A	A	A	A	A
1926	AX-183621728	2		A	A	A	S	A	A	A	A	A	A	A	A	A	-	A	A	A	A	A	A	A	A	A	A	A	A	A	A	A	A	-	A	S	A	A	A	A	A	A	A	A	A	A	A	A	A
1927	AX-183569026	2		A	A	A	S	A	A	A	A	A	A	A	A	A	A	A	A	A	A	A	A	A	A	A	A	A	A	A	A	A	A	H	A	S	A	A	A	A	A	A	A	A	A	A	A	A	A
1928	AX-183864278	2		A	A	A	S	A	A	A	A	A	A	A	A	A	A	A	A	A	A	A	A	A	A	A	A	A	A	A	A	A	A	H	A	S	A	A	A	A	A	A	A	A	A	A	A	A	A
1929	AX-183625879	2		A	A	A	S	A	A	A	A	A	A	A	A	A	A	A	A	A	A	A	A	A	A	A	A	A	A	A	A	A	A	-	A	S	A	A	A	A	A	A	A	A	A	A	A	-	A
1930	AX-183625880	2		A	A	A	S	A	A	A	A	A	A	A	A	A	A	A	A	A	A	A	A	A	A	A	A	A	A	A	A	A	A	-	A	S	A	A	A	A	A	A	A	A	A	A	A	A	A
1931	AX-183877798	2		A	A	A	S	A	A	A	A	A	A	A	A	A	A	A	A	A	A	A	A	A	A	A	A	A	A	A	A	A	A	H	A	S	A	A	A	A	A	A	A	A	A	A	A	A	A
1932	AX-183891501	2		A	A	A	S	A	A	A	A	A	A	A	A	A	A	A	A	A	A	A	A	A	A	A	A	A	A	A	A	A	A	H	A	S	A	A	A	A	A	A	A	A	A	A	A	A	A
1933	AX-183868630	2		A	A	A	S	A	A	A	A	A	A	A	A	A	A	A	A	A	A	A	A	A	A	A	A	A	A	A	A	A	A	-	A	S	A	A	A	A	A	A	A	A	A	A	A	A	A
1934	AX-183891502	2		A	A	A	S	A	A	A	A	A	A	A	A	A	A	A	A	A	A	A	A	A	A	A	A	A	A	A	A	A	A	H	A	S	A	A	A	A	A	A	A	A	A	A	A	A	A
1935	AX-183875413	2		A	A	A	S	A	A	A	A	A	A	A	A	A	A	A	A	A	A	A	A	A	A	A	A	A	A	A	A	A	A	H	A	S	A	A	A	A	A	A	A	A	A	A	A	A	A
1936	AX-183625831	2		A	A	A	S	A	A	A	A	A	A	A	A	A	A	A	A	A	A	A	A	A	A	A	A	A	A	A	A	A	A	-	A	S	A	A	A	A	A	A	A	A	A	A	A	A	A
1937	AX-183874995	2		A	A	A	S	A	A	A	A	A	A	A	A	A	A	A	A	A	A	A	A	A	A	A	A	A	A	A	A	A	A	-	A	S	A	A	A	A	A	A	A	A	A	A	A	A	A
1938	AX-183572055	2		A	A	A	S	A	A	A	A	A	A	A	A	A	A	A	A	A	A	A	A	A	A	A	A	A	A	A	A	A	A	H	A	S	A	A	A	A	A	A	A	A	A	A	A	A	A
1939	AX-183569027	2		A	A	A	S	A	A	A	A	A	A	A	A	A	A	A	A	A	A	A	A	A	A	A	A	A	A	A	A	A	A	H	A	S	A	A	A	A	A	A	A	A	A	A	-	A	A
1940	AX-183875884	2		A	A	A	S	A	A	A	A	A	A	A	A	A	A	A	A	A	A	A	A	A	A	A	A	A	A	A	A	A	A	-	A	S	A	A	A	A	A	A	A	A	A	A	A	A	A
1941	AX-183877314	2		A	A	A	S	A	A	A	A	A	A	A	A	A	A	A	A	A	A	A	A	A	A	A	A	A	A	A	A	A	A	-	A	S	A	A	A	A	A	A	A	A	A	A	A	A	A
1942	AX-183877315	2		A	A	A	S	A	A	A	A	A	A	A	A	A	A	A	A	A	A	A	A	A	A	A	A	A	A	A	A	A	A	H	A	S	A	A	A	A	A	A	A	A	A	A	A	A	A
1943	AX-183634369	2		A	A	A	S	A	A	A	A	A	A	A	A	A	A	A	A	A	A	A	A	A	A	A	A	A	A	A	A	A	A	H	A	S	A	A	A	A	A	A	A	A	A	A	A	A	A
1944	AX-183892827	2		A	A	-	S	A	A	A	A	A	A	A	A	A	A	A	A	A	A	A	A	A	A	A	A	A	A	A	A	A	A	H	A	S	A	A	A	A	A	A	A	A	A	A	A	A	A
1945	AX-183869032	2		A	A	A	S	A	A	A	A	A	A	A	A	A	A	A	A	A	A	A	A	A	A	A	A	A	A	A	A	A	A	-	A	S	A	A	A	A	A	A	A	A	A	A	A	A	A
1946	AX-183625807	2		A	A	A	S	A	A	A	A	A	A	A	A	A	A	A	A	A	A	A	A	A	A	A	A	A	A	A	A	A	A	-	A	S	A	A	A	A	A	A	A	A	A	A	A	A	A
1947	AX-183640860	2		A	A	A	S	A	A	A	A	A	A	A	A	A	A	A	A	A	A	A	A	A	A	A	A	A	A	A	A	A	A	-	A	S	A	A	A	A	A	A	A	A	A	A	A	A	A
1948	AX-183873435	2		A	A	A	S	A	A	A	A	A	A	A	A	A	A	A	A	A	A	A	A	A	A	A	A	A	A	A	A	A	A	H	A	S	A	A	A	A	A	A	H	A	A	A	A	A	A
1949	AX-183625828	2		A	A	A	S	A	A	A	A	A	A	A	A	A	A	A	A	A	A	A	A	A	A	A	A	A	A	A	A	A	A	H	A	S	A	A	A	A	A	A	A	A	A	A	A	A	A
1950	AX-183885842	2		H	A	A	S	A	A	A	A	A	A	A	A	A	A	A	A	A	A	A	A	A	A	A	A	A	A	A	A	A	A	-	A	S	A	A	A	A	A	-	A	A	A	A	A	A	A
1951	AX-183579796	2		A	A	A	S	A	A	A	A	A	A	A	A	A	A	A	A	A	A	A	A	A	A	A	A	A	A	A	A	A	A	H	A	S	A	A	A	A	A	A	A	A	A	A	A	A	A
1952	AX-183579795	2		A	A	A	S	A	A	A	A	A	A	A	A	A	A	A	A	A	A	A	A	A	A	A	A	A	A	A	A	A	A	H	A	S	A	A	A	A	A	A	A	A	A	A	A	A	A
1953	AX-183579484	2		A	A	A	S	A	A	A	A	A	A	A	A	A	A	A	A	A	A	A	A	A	A	A	A	A	A	A	A	A	A	H	A	S	A	A	A	-	A	A	A	A	A	A	A	A	A
1954	AX-183891054	2		A	A	A	S	A	A	A	A	A	A	A	A	A	A	A	A	A	A	A	A	A	A	A	A	A	A	A	A	A	A	S	A	S	A	A	A	A	A	A	A	A	A	A	A	A	A
1955	AX-183888351	2		A	A	A	S	A	A	A	A	A	A	A	A	A	A	A	A	A	A	A	A	A	A	A	A	A	A	A	A	A	A	H	A	S	A	A	A	A	A	A	H	A	A	A	A	A	A
1956	AX-183621755	2		A	A	A	S	A	A	A	A	A	A	A	A	A	A	A	A	A	A	A	A	A	A	A	A	A	A	A	A	A	A	H	A	S	A	A	A	A	A	A	A	A	A	A	-	A	A
1957	AX-183868911	2		A	A	A	S	A	A	A	A	A	A	A	A	A	A	A	A	A	A	A	A	A	A	A	A	A	A	A	A	A	A	-	A	S	A	A	A	A	A	A	A	A	A	A	A	A	A
1958	AX-183568563	2		A	A	A	S	A	A	A	A	A	A	A	A	A	A	A	A	A	A	A	A	A	A	A	A	A	A	A	A	A	A	H	A	S	A	A	A	A	A	A	A	A	A	A	A	A	A
1959	AX-183621751	2		A	A	A	S	A	A	A	A	A	A	A	A	A	A	A	A	A	A	A	A	A	A	A	A	A	A	A	A	A	A	H	A	S	A	A	A	A	A	A	A	A	A	A	A	A	A
1960	AX-183870832	2		A	A	A	S	A	A	A	A	A	A	A	A	A	A	A	A	A	A	A	A	A	A	A	A	A	A	A	A	A	A	H	A	S	A	A	A	A	A	A	A	A	A	A	A	A	A
1961	AX-183863552	2		A	A	A	S	A	A	A	A	A	A	A	A	A	A	A	A	A	A	A	A	A	A	A	A	A	A	A	A	A	A	H	A	S	A	A	A	A	A	A	A	A	A	A	A	A	A
1962	AX-183621784	2		A	A	A	S	A	A	A	A	A	A	A	A	A	A	A	A	A	A	A	A	A	A	A	A	A	A	A	A	A	A	-	A	S	A	A	A	A	A	A	A	A	A	A	A	A	A
1963	AX-183866817	2		A	A	A	S	A	A	A	A	A	A	A	A	A	A	A	A	A	A	A	A	A	A	A	A	A	A	A	A	A	A	H	A	S	A	A	A	A	A	A	A	A	A	A	A	A	A
1964	AX-183579425	2		A	A	A	S	A	A	A	A	A	A	A	A	A	A	A	A	A	A	A	A	A	A	A	A	A	A	A	A	A	A	H	A	S	A	A	A	A	A	A	A	A	A	A	A	A	A
1965	AX-183625758	2		A	A	A	S	A	A	A	A	A	A	A	A	A	A	A	A	A	A	A	A	A	A	A	A	A	A	A	A	A	A	-	A	S	A	A	A	A	A	A	A	A	A	A	A	A	A
1966	AX-183866456	2		A	A	A	S	A	A	A	A	A	A	A	A	A	A	A	A	A	A	A	A	A	A	A	A	A	A	A	A	A	A	-	A	S	A	A	A	A	A	A	A	A	A	A	A	A	A
1967	AX-183569017	2		A	A	A	S	A	A	A	A	A	A	A	A	A	A	A	A	A	A	A	A	A	A	A	A	A	A	A	A	A	A	H	A	S	A	A	A	A	A	A	A	A	A	A	A	A	A
1968	AX-183625761	2		A	A	A	S	A	A	A	A	A	A	A	A	A	A	A	A	A	A	A	A	A	A	A	A	A	A	A	A	A	A	-	A	S	A	A	A	A	A	A	A	A	A	A	A	A	A
1969	AX-183625772	2		A	A	A	S	A	A	A	A	A	A	A	A	A	A	A	A	A	A	A	A	A	A	A	A	A	A	A	A	A	A	H	A	S	A	A	A	A	A	A	A	A	A	A	A	A	A
1970	AX-183862199	2		A	A	A	S	A	A	A	A	A	A	A	A	A	A	A	A	A	A	A	A	A	A	A	A	A	A	A	A	A	A	H	A	S	A	A	A	A	A	A	A	A	A	A	A	A	A
1971	AX-183625776	2		A	A	A	S	A	A	A	A	A	A	A	A	A	A	A	A	A	A	A	A	A	A	A	A	A	A	A	A	A	A	H	A	S	A	A	A	A	A	A	A	A	A	A	A	A	A
1972	AX-183625615	2		A	A	A	S	A	A	A	A	A	A	A	A	A	A	A	A	A	A	A	A	A	A	A	A	A	A	A	A	A	A	H	A	S	A	A	A	A	A	A	A	A	A	A	A	A	A
1973	AX-183877795	2		A	A	A	S	A	A	A	A	A	A	A	A	A	A	A	A	A	A	A	A	A	A	A	A	A	A	A	A	A	A	-	-	S	A	A	A	A	A	A	A	A	A	A	A	A	A
1974	AX-183869527	2		A	A	A	S	A	A	A	A	A	A	A	A	A	A	A	A	A	A	A	A	A	A	A	A	A	A	A	A	A	A	H	A	S	A	A	A	A	A	A	-	A	A	A	A	A	A
1975	AX-183625620	2		A	A	A	S	A	A	A	A	A	A	A	A	A	A	A	A	A	A	A	A	A	A	A	A	A	A	A	A	A	A	H	A	S	A	A	A	A	A	A	A	A	A	-	A	A	A
1976	AX-183868210	2		A	A	A	S	A	A	A	A	A	A	A	A	A	A	A	A	A	A	A	A	A	A	A	A	A	A	A	A	A	A	H	A	S	A	A	A	A	A	A	A	A	A	A	A	A	A
1977	AX-183862527	2		A	A	A	S	A	A	A	A	A	A	A	A	A	A	A	A	A	A	A	A	A	A	A	A	A	A	A	A	A	A	H	A	S	A	A	A	A	A	A	A	A	A	A	A	A	A
1978	AX-183625621	2		A	A	A	S	A	A	A	A	A	A	A	A	A	A	A	A	A	A	A	A	A	A	A	A	A	A	A	A	A	A	H	A	S	A	A	A	A	A	A	A	A	A	A	A	A	A
1979	AX-183625622	2		A	A	A	S	A	A	A	A	A	A	A	A	A	A	A	A	A	A	A	A	A	A	A	A	A	A	A	A	A	A	-	A	S	A	A	A	A	A	A	A	A	A	A	A	A	A
1980	AX-183880400	2		A	A	A	S	A	A	A	A	A	A	A	A	A	A	A	A	A	A	A	A	A	A	A	A	A	A	A	A	A	A	H	A	S	A	A	A	-	A	A	A	A	A	A	A	A	A
1981	AX-183879341	2		A	A	A	S	A	A	A	A	A	A	A	A	A	A	A	A	A	A	A	A	A	A	A	A	A	A	A	A	A	A	-	A	S	A	A	A	A	A	A	A	A	A	A	A	A	A
1982	AX-183625635	2		A	A	A	S	A	A	A	A	A	A	A	A	A	A	A	A	A	A	A	A	A	A	A	A	A	A	A	A	A	A	-	A	S	A	A	A	A	A	A	A	A	A	A	A	A	A
1983	AX-183569010	2		A	A	A	S	A	A	A	A	A	A	A	A	A	A	A	A	A	A	A	A	A	A	A	A	A	A	A	A	A	A	-	A	S	A	A	A	A	A	A	A	A	A	A	A	A	A
1984	AX-183625637	2		A	A	A	S	A	A	A	A	A	A	A	A	A	A	A	A	A	A	A	A	A	A	A	A	A	A	A	A	A	A	H	A	S	A	A	A	A	A	A	A	A	A	A	A	A	A
1985	AX-183640847	2		A	A	A	S	A	A	A	A	A	A	A	A	A	A	A	A	A	A	A	A	A	A	A	A	A	A	A	A	A	A	H	A	S	A	A	A	A	A	A	A	A	A	A	A	A	A
1986	AX-183569011	2		A	A	A	S	A	A	A	A	A	A	A	A	A	A	A	A	A	A	A	A	A	A	A	A	A	A	A	A	A	A	H	A	S	A	A	A	A	A	A	A	A	A	A	A	A	A
1987	AX-183869929	2		A	A	A	S	A	A	A	A	H	A	A	A	A	A	A	A	A	A	A	A	A	-	A	A	A	A	A	A	A	A	H	A	S	A	A	A	A	-	A	A	A	-	A	A	A	A
1988	AX-183625643	2		A	A	A	S	A	A	A	A	A	A	A	A	A	A	A	A	A	A	A	A	A	A	A	A	A	A	A	A	A	A	H	A	S	A	A	A	A	A	A	A	A	A	A	A	A	A
1989	AX-183871561	2		A	A	A	S	-	A	A	A	A	A	-	A	A	A	A	A	A	A	A	A	A	A	A	A	A	A	A	A	A	A	-	A	S	A	A	A	A	A	A	-	A	A	A	A	A	A
1990	AX-183625648	2		A	A	A	S	A	A	A	A	A	A	A	A	A	A	A	A	A	A	A	A	A	A	A	A	A	A	A	A	A	A	H	A	S	A	A	A	A	A	A	A	A	A	A	A	A	A
1991	AX-183625651	2		A	A	A	S	A	A	A	A	H	A	A	A	A	A	A	A	A	A	A	A	A	A	A	A	A	A	A	A	A	A	H	A	S	A	A	-	A	A	A	A	A	A	A	H	A	A
1992	AX-183876349	2		A	A	A	S	A	A	A	A	A	A	A	A	A	A	A	A	A	A	A	A	A	A	A	A	A	A	A	A	A	A	-	A	S	A	A	A	A	A	A	A	A	A	A	A	A	A
1993	AX-183625608	2		A	A	A	S	A	A	A	A	A	A	A	A	A	A	A	A	A	A	A	A	A	A	A	A	A	A	A	A	A	A	H	A	S	A	A	A	A	A	A	A	A	A	A	A	A	A
1994	AX-183625609	2		A	A	A	S	A	A	A	A	A	A	A	A	A	A	A	A	A	A	A	A	A	A	A	A	A	A	A	A	A	A	H	A	S	A	A	A	A	A	A	A	A	A	A	A	A	A
1995	AX-183888385	2		A	A	A	S	A	A	A	A	A	A	A	A	A	A	A	A	A	A	A	A	A	A	A	A	A	A	A	A	A	A	H	A	S	A	A	A	A	A	A	A	A	A	A	A	A	A
1996	AX-183863839	2		A	A	A	S	A	A	A	A	A	A	A	A	A	A	A	A	A	A	A	A	A	A	A	A	A	A	A	A	A	A	H	A	S	A	A	A	-	A	A	A	A	A	A	A	A	A
1997	AX-183571951	2		A	A	A	S	A	A	A	A	A	A	A	A	A	A	A	A	A	A	A	A	A	A	A	A	A	A	A	A	A	A	H	A	S	A	A	A	A	A	A	A	A	A	A	A	A	A
1998	AX-183870848	2		A	A	A	S	A	A	A	A	A	A	A	A	A	A	A	A	A	A	A	A	A	A	A	A	A	A	A	A	A	A	-	A	S	A	A	A	A	A	A	A	A	A	A	A	A	A
1999	AX-183625737	2		A	A	A	S	A	A	A	A	A	A	A	A	A	A	A	A	A	A	A	A	A	A	A	A	A	A	A	A	A	A	S	A	S	A	A	A	A	A	A	A	A	A	A	A	A	A
2000	AX-183886881	2		A	A	A	S	A	A	A	A	A	A	A	A	A	A	A	A	A	A	A	A	A	A	A	A	A	A	A	A	A	A	H	A	S	A	A	A	A	A	A	A	A	A	A	A	A	A
2001	AX-183892320	2		A	A	A	S	A	A	A	A	A	A	A	A	A	A	A	A	A	A	A	A	A	A	A	A	A	A	A	A	A	A	H	A	S	A	A	A	A	A	H	A	A	A	A	A	A	A
2002	AX-183877311	2		A	A	A	S	A	A	A	A	A	A	A	A	A	A	A	A	A	A	A	A	A	A	A	A	A	A	A	A	A	A	H	A	S	A	A	A	A	A	A	A	A	A	A	A	A	A
2003	AX-183878809	2		A	A	A	S	A	A	A	A	A	A	A	A	A	A	A	A	A	A	A	A	A	A	A	A	A	A	A	A	A	A	H	A	S	A	A	A	A	A	A	A	A	A	A	A	A	A
2004	AX-183625731	2		A	A	A	S	A	A	A	A	A	A	A	A	A	A	A	A	A	A	A	A	A	A	A	A	A	A	A	A	A	A	-	A	S	A	A	A	A	A	A	A	A	A	A	A	A	A
2005	AX-183621798	2		A	A	A	S	A	A	A	A	A	A	A	A	A	A	A	A	A	A	A	A	A	A	A	A	A	A	A	A	A	A	-	A	S	A	A	A	A	A	A	A	A	A	A	A	A	A
2006	AX-183572838	2		A	A	A	S	A	A	A	A	A	A	A	A	A	A	A	A	A	A	A	A	A	A	A	A	A	A	A	A	A	A	S	A	S	A	A	A	A	A	A	A	A	-	A	A	A	A
2007	AX-183872395	2		A	A	A	S	A	A	A	A	A	A	A	A	A	A	A	A	A	A	A	A	A	A	A	A	A	A	A	A	A	A	H	A	S	A	A	A	A	A	A	A	A	A	A	A	A	A
2008	AX-183872164	2		A	A	A	S	A	A	A	A	A	A	A	A	A	A	A	A	A	A	A	A	A	A	A	A	A	A	A	A	A	A	-	A	S	A	A	A	A	A	A	A	A	A	A	A	A	A
2009	AX-183891575	2		A	A	A	S	A	A	A	A	A	A	A	A	A	A	A	A	A	A	A	A	A	A	A	A	A	A	A	A	A	A	H	A	S	A	A	A	A	A	A	A	A	A	A	A	A	A
[truncated: 13,028 more rows]
[truncated: 84 more columns]
