# Supplementary material for: Recombinant inbred lines derived from wide crosses in Pisum
Source: Sci Rep. 2023 Nov 21;13:20408. doi: 10.1038/s41598-023-47329-9 (PMC10663473; doi:10.1038/s41598-023-47329-9)
Supplement: Supplementary file 8 — Supplementary Information 8. [file 41598_2023_47329_MOESM8_ESM.xlsx]

## Sheet: Supplementary Table 1
		F6 RIL		Related lines			corresponding F7 RIL		Related lines
	1	F6_1				1	F7_1
	2	F6_2				2	F7_2
	3	F6_3				3	F7_3
	5	F6_5				5	F7_5
	6	F6_6				6	F7_6
	8	F6_8				8	F7_8
	9	F6_9				9	F7_9
	10	F6_10				10	F7_10
	11	F6_11				11	F7_11
	12	F6_12				12	F7_12
	13	F6_13		F6_14		13	F7_13		F7_14
	14	F6_14		F6_13		14	F7_14		F7_13
	15	F6_15				15	F7_15
	16	F6_16				16	F7_16
	18	F6_18				18	F7_18
	20	F6_20				20	F7_20
	21	F6_21				21	F7_21
	22	F6_22				22	F7_22
	24	F6_24				24	F7_24		F7_712
	25	F6_25				25	F7_25
	26	F6_26				26	F7_26
	27	F6_27				27	F7_27
	28	F6_28				28	F7_28
	29	F6_29				29	F7_29
	30	F6_30				30	F7_30
	41	F6_41				41	F7_41
	46	F6_46				46	F7_46
	48	F6_48				48	F7_48
	49	F6_49				49	F7_49
	50	F6_50				50	F7_50
	51	F6_51				51	F7_51
	52	F6_52				52	F7_52
	53	F6_53				53	F7_53
	56	F6_56		F6_63		56	F7_56		F7_63
	57	F6_57				57	F7_57
	58	F6_58				58	F7_58
	59	F6_59				59	F7_59		F7_479
	60	F6_60				60	F7_60
	62	F6_62				62	F7_62
	63	F6_63		F6_56		63	F7_63		F7_56
	64	F6_64		F6_87		64	F7_64		F7_87
	66	F6_66		F6_67		66	F7_66		F7_67
	67	F6_67		F6_66		67	F7_67		F7_66
	68	F6_68				68	F7_68
	69	F6_69				69	F7_69
	70	F6_70				70	F7_70
	71	F6_71				71	F7_71
	72	F6_72				72	F7_72
	73	F6_73				73	F7_73
	74	F6_74				74	F7_74
	82	F6_82				82	F7_82
	83	F6_83		F6_223, F6_225, F7_83, F7_223, F7_225		83	F7_83
	84	F6_84				84	F7_84
	85	F6_85				85	F7_85
	87	F6_87		F6_64		87	F7_87		F7_64
	88	F6_88				88	F7_88
	90	F6_90				90	F7_90
	93	F6_93				93	F7_93
	94	F6_94				94	F7_94		F7_207
	95	F6_95				95	F7_95
	96	F6_96		F6_97		96	F7_96		F7_97
	97	F6_97		F6_96		97	F7_97		F7_96
	98	F6_98				98	F7_98
	99	F6_99				99	F7_99
	100	F6_100				100	F7_100
	101	F6_101				101	F7_101
	102	F6_102				102	F7_102
	103	F6_103				103	F7_103
	104	F6_104				104	F7_104
	105	F6_105				105	F7_105
	106	F6_106				106	F7_106
	107	F6_107				107	F7_107
	108	F6_108				108	F7_108
	109	F6_109				109	F7_109
	111	F6_111				111	F7_111
	123	F6_123				123	F7_123
	125	F6_125				125	F7_125
	126	F6_126				126	F7_126
	127	F6_127				127	F7_127
	129	F6_129				129	F7_129
	131	F6_131				131	F7_131
	132	F6_132				132	F7_132
	133	F6_133				133	F7_133
	134	F6_134				134	F7_134
	135	F6_135				135	F7_135
	138	F6_138				138	F7_138
	141	F6_141				141	F7_141
	142	F6_142				142	F7_142
	143	F6_143				143	F7_143
	144	F6_144				144	F7_144
	145	F6_145				145	F7_145
	146	F6_146				146	F7_146
	147	F6_147				147	F7_147
	150	F6_150				150	F7_150
	151	F6_151				151	F7_151
	153	F6_153				153	F7_153
	154	F6_154				154	F7_154		F7_484
	163	F6_163				163	F7_163
	164	F6_164				164	F7_164
	169	F6_169				169	F7_169
	171	F6_171				171	F7_171
	172	F6_172				172	F7_172
	173	F6_173				173	F7_173
	174	F6_174				174	F7_174
	177	F6_177				177	F7_177
	178	F6_178				178	F7_178
	180	F6_180				180	F7_180
	182	F6_182				182	F7_182
	183	F6_183				183	F7_183
	184	F6_184				184	F7_184
	185	F6_185				185	F7_185
	186	F6_186				186	F7_186
	188	F6_188				188	F7_188
	189	F6_189				189	F7_189
	190	F6_190				190	F7_190
	192	F6_192				192	F7_192
	197	F6_197				197	F7_197
	200	F6_200				200	F7_200
	201	F6_201				201	F7_201
	202	F6_202				202	F7_202
	203	F6_203				203	F7_203
	205	F6_205				205	F7_205		F7_733
	206	F6_206				206	F7_206
	207	F6_207				207	F7_207		F7_94
	208	F6_208				208	F7_208
	209	F6_209				209	F7_209
	213	F6_213		F6_222		213	F7_213		F7_222
	216	F6_216				216	F7_216
	218	F6_218				218	F7_218
	222	F6_222		F6_213		222	F7_222		F7_213
	223	F6_223		F6_83, F6_225, F7_83, F7_223, F7_225		223	F7_223		F6_83, F6_225, F6_223, F7_83, F7_225
	225	F6_225		F9_83, F6_223, F7_83, F7_223, F7_225		225	F7_225		F9_83, F6_223, F6_225, F7_83, F7_223
	226	F6_226				226	F7_226
	228	F6_228				228	F7_228
	229	F6_229				229	F7_229
	230	F6_230				230	F7_230
	232	F6_232				232	F7_232
	235	F6_235				235	F7_235
	236	F6_236				236	F7_236
	237	F6_237				237	F7_237
	238	F6_238				238	F7_238
	239	F6_239				239	F7_239
	240	F6_240				240	F7_240
	241	F6_241				241	F7_241
	244	F6_244				244	F7_244
	247	F6_247				247	F7_247
	248	F6_248				248	F7_248
	250	F6_250		F6_253		250	F7_250		F7_253
	251	F6_251				251	F7_251
	253	F6_253		F6_250		253	F7_253		F7_250
	256	F6_256				256	F7_256		F7_464
	258	F6_258				258	F7_258
	260	F6_260				260	F7_260
	261	F6_261				261	F7_261
	264	F6_264				264	F7_264
	265	F6_265				265	F7_265
	268	F6_268				268	F7_268
	269	F6_269				269	F7_269
	270	F6_270				270	F7_270
	272	F6_272				272	F7_272
	274	F6_274				274	F7_274		F7_714
	276	F6_276				276	F7_276
	277	F6_277				277	F7_277
	280	F6_280				280	F7_280
	281	F6_281				281	F7_281
	282	F6_282				282	F7_282
	283	F6_283				283	F7_283
	286	F6_286				286	F7_286
	287	F6_287				287	F7_287
	288	F6_288				288	F7_288
	290	F6_290				290	F7_290
	291	F6_291		F6_293		291	F7_291		F7_293
	292	F6_292				292	F7_292
	293	F6_293		F6_291		293	F7_293		F7_291
	294	F6_294				294	F7_294
	296	F6_296				296	F7_296
	297	F6_297				297	F7_297
	298	F6_298				298	F7_298
	299	F6_299				299	F7_299
	300	F6_300				300	F7_300
	301	F6_301				301	F7_301
	302	F6_302				302	F7_302
	303	F6_303				303	F7_303
	304	F6_304				304	F7_304
	306	F6_306				306	F7_306
	307	F6_307				307	F7_307
	308	F6_308				308	F7_308
	312	F6_312				312	F7_312		F7_485
	315	F6_315				315	F7_315
	321	F6_321				321	F7_321
	322	F6_322				322	F7_322
	324	F6_324				324	F7_324
	325	F6_325				325	F7_325
	326	F6_326				326	F7_326
	327	F6_327				327	F7_327
	328	F6_328				328	F7_328
	329	F6_329				329	F7_329
	331	F6_331				331	F7_331
	332	F6_332				332	F7_332
	334	F6_334				334	F7_334
	335	F6_335		F6_341		335	F7_335		F7_341
	336	F6_336				336	F7_336
	337	F6_337				337	F7_337		F7_518
	340	F6_340				340	F7_340
	341	F6_341		F6_336		341	F7_341		F7_336
	344	F6_344				344	F7_344
	347	F6_347				347	F7_347
	350	F6_350				350	F7_350		F7_347
	351	F6_351				351	F7_351
	352	F6_352				352	F7_352
	353	F6_353				353	F7_353		F7_664
	361	F6_361				361	F7_361
	363	F6_363				363	F7_363
	364	F6_364				364	F7_364
	366	F6_366				366	F7_366
	368	F6_368				368	F7_368
	369	F6_369				369	F7_369
	370	F6_370				370	F7_370
	372	F6_372				372	F7_372
	373	F6_373				373	F7_373
	374	F6_374		F6_375		374	F7_374		F7_375
	375	F6_375		F6_374		375	F7_375		F7_374
	376	F6_376				376	F7_376
	377	F6_377				377	F7_377
	378	F6_378				378	F7_378
	379	F6_379				379	F7_379
	381	F6_381				381	F7_381
	382	F6_382				382	F7_382
	384	F6_384				384	F7_384
	385	F6_385				385	F7_385
	386	F6_386				386	F7_386
	387	F6_387				387	F7_387
	388	F6_388				388	F7_388
	389	F6_389				389	F7_389
	390	F6_390				390	F7_390
	403	F6_403				403	F7_403
	404	F6_404				404	F7_404
	406	F6_406				406	F7_406
	413	F6_413				413	F7_413
	415	F6_415				415	F7_415
	416	F6_416				416	F7_416
	418	F6_418		F6_419		418	F7_418		F7_419
	419	F6_419		F6_418		419	F7_419		F7_418
	420	F6_420				420	F7_420
	421	F6_421				421	F7_421
	422	F6_422				422	F7_422
	424	F6_424				424	F7_424
	425	F6_425				425	F7_425
	426	F6_426				426	F7_426
	427	F6_427				427	F7_427
	428	F6_428				428	F7_428
	430	F6_430				430	F7_430
	431	F6_431				431	F7_431
	433	F6_433				433	F7_433
	434	F6_434				434	F7_434
	439	F6_439				439	F7_439
	440	F6_440				440	F7_440
	441	F6_441				441	F7_441
	442	F6_442				442	F7_442
	443	F6_443		F6_444		443	F7_443		F7_444
	444	F6_444		F6_443		444	F7_444		F7_443
	445	F6_445				445	F7_445
	446	F6_446				446	F7_446
	447	F6_447				447	F7_447
	448	F6_448				448	F7_448
	450	F6_450				450	F7_450
	451	F6_451				451	F7_451
	452	F6_452				452	F7_452
	455	F6_455				455	F7_455
	456	F6_456				456	F7_456
	458	F6_458				458	F7_458
	459	F6_459				459	F7_459
	460	F6_460				460	F7_460
	461	F6_461				461	F7_461
	463	F6_463				463	F7_463
	464	F6_464				464	F7_464		F7_465
	466	F6_466		F6_468, F6_469, F7_468, F7_469, F7_523, F7_583, F7_584		466	F7_466
	467	F6_467				467	F7_467
	468	F6_468		F6_466, F6_469, F7_468, F7_469, F7_523, F7_583, F7_584		468	F7_468		F6_466, F6_468, F6_469, F7_469, F7_523, F7_583, F7_584
	469	F6_469		F6_466, F6_468, F7_468, F7_469, F7_523, F7_583, F7_584		469	F7_469		F6_466, F6_468, F6_469, F7_468, F7_523, F7_583, F7_584
	521	F6_521				521	F7_521
	522	F6_522				522	F7_522		F7_495
	523	F6_523				523	F7_523		F6_466, F6_468, F6_469, F7_468, F7_469, F7_583, F7_584
	524	F6_524				524	F7_524
	526	F6_526				526	F7_526
	527	F6_527				527	F7_527
	528	F6_528				528	F7_528
	529	F6_529				529	F7_529
	530	F6_530				530	F7_530
	531	F6_531				531	F7_531
	532	F6_532				532	F7_532
	533	F6_533				533	F7_533
	534	F6_534				534	F7_534
	535	F6_535				535	F7_535		F7_481
	537	F6_537				537	F7_537
	538	F6_538				538	F7_538
	539	F6_539				539	F7_539
	541	F6_541				541	F7_541
	543	F6_543				543	F7_543
	545	F6_545				545	F7_545
	546	F6_546				546	F7_546
	547	F6_547				547	F7_547
	549	F6_549				549	F7_549
	551	F6_551				551	F7_551
	601	F6_601				601	F7_601		F6_751
	603	F6_603		F7_751		603	F7_603		F6_754
	604	F6_604		F7_758		604	F7_604
	605	F6_605				605	F7_605
	609	F6_609				609	F7_609
	610	F6_610				610	F7_610
	613	F6_613				613	F7_613
	614	F6_614				614	F7_614
	617	F6_617				617	F7_617
	618	F6_618				618	F7_618
	619	F6_619				619	F7_619
	622	F6_622				622	F7_622
	623	F6_623				623	F7_623
	625	F6_625				625	F7_625
	626	F6_626				626	F7_626
	628	F6_628				628	F7_628
	629	F6_629				629	F7_629
	630	F6_630				630	F7_630
	631	F6_631				631	F7_631
	632	F6_632				632	F7_632
	633	F6_633				633	F7_633
	634	F6_634				634	F7_634
	635	F6_635				635	F7_635
	681	F6_681				681	F7_681
	682	F6_682				682	F7_682		F7_649
	683	F6_683				683	F7_683
	685	F6_685				685	F7_685
	687	F6_687				687	F7_687
	688	F6_688				688	F7_688
	689	F6_689				689	F7_689
	690	F6_690				690	F7_690
	691	F6_691				691	F7_691
	692	F6_692				692	F7_692
	693	F6_693				693	F7_693
	694	F6_694				694	F7_694
	696	F6_696				696	F7_696
	697	F6_697				697	F7_697
	700	F6_700				700	F7_700
	701	F6_701				701	F7_701
	702	F6_702				702	F7_702
	703	F6_703				703	F7_703
	704	F6_704				704	F7_704
	705	F6_705				705	F7_705
	708	F6_708				708	F7_708
	710	F6_710		F6_711		710	F7_710		F7_711
	711	F6_711		F6_710		711	F7_711		F7_710
	725	F6_725				725	F7_725
	726	F6_726				726	F7_726
	728	F6_728				728	F7_728
	729	F6_729				729	F7_729
	730	F6_730				730	F7_730
	734	F6_734				734	F7_734
	737	F6_737				737	F7_737
	741	F6_741				741	F7_741
	744	F6_744				744	F7_744
	748	F6_748				748	F7_748
	751	F6_751		F6_601		751	F7_751		F7_601
	754	F6_754		F6_603		754	F7_754		F7_603
	758	F6_758				758	F7_758		F7_754
	198	F6_198				199	F7_199
	383	F6_383				380	F7_380
	122	F6_122
	179	F6_179
	196	F6_196
	199	F6_199
	333	F6_333
	348	F6_348		F6_349
	349	F6_349		F6_348
	548	F6_548
	620	F6_620
	698	F6_698
						31.2	F7_31.2
						32	F7_32
						34	F7_34
						35	F7_35
						36	F7_36
						37	F7_37
						38	F7_38
						40	F7_40
						75	F7_75
						76	F7_76
						77	F7_77
						78	F7_78
						79	F7_79
						80	F7_80
						113	F7_113
						114	F7_114
						116	F7_116
						117	F7_117
						118	F7_118
						119	F7_119
						120	F7_120
						124	F7_124
						128	F7_128
						148	F7_148
						155	F7_155
						156	F7_156
						158	F7_158
						160	F7_160
						170.2	F7_170.2
						175	F7_175
						196	F7_196
						204	F7_204
						227.2	F7_227.2
						310	F7_310
						316	F7_316
						317	F7_317
						318	F7_318
						319	F7_319
						320	F7_320
						330	F7_330
						345	F7_345		F7_346
						346	F7_346		F7_345
						354	F7_354
						355	F7_355
						356	F7_356
						357	F7_357
						359	F7_359
						360	F7_360
						392	F7_392
						393	F7_393
						394	F7_394
						396	F7_396
						397	F7_397
						398	F7_398
						399	F7_399
						401	F7_401
						402	F7_402
						408	F7_408
						409	F7_409
						412	F7_412
						462	F7_462
						465	F7_465
						470	F7_470
						471	F7_471
						472	F7_472
						473	F7_473
						474	F7_474
						475	F7_475
						476	F7_476
						477	F7_477
						478	F7_478
						479	F7_479
						480	F7_480
						481	F7_481
						482	F7_482
						483	F7_483
						484	F7_484		F7_154
						485	F7_485
						487	F7_487
						488	F7_488
						492	F7_492
						493	F7_493
						494	F7_494
						495	F7_495
						496	F7_496
						497	F7_497
						500	F7_500
						501	F7_501
						502	F7_502
						503	F7_503
						504	F7_504
						505	F7_505
						506	F7_506
						507	F7_507
						508	F7_508
						510	F7_510
						511	F7_511
						512	F7_512
						514	F7_514
						515	F7_515
						516	F7_516
						517	F7_517
						518	F7_518
						519	F7_519
						556	F7_556
						557	F7_557
						559	F7_559
						560	F7_560
						561	F7_561
						562	F7_562
						563	F7_563
						564	F7_564
						566	F7_566
						567	F7_567
						570	F7_570
						571	F7_571
						572	F7_572
						573	F7_573
						574	F7_574
						575	F7_575
						576	F7_576
						577	F7_577
						578	F7_578
						579	F7_579
						583	F7_583		F6_466, F6_468, F6_469, F7_468, F7_469, F7_523, F7_584
						584	F7_584		F6_466, F6_468, F6_469, F7_468, F7_469, F7_523, F7_584
						587	F7_587
						588	F7_588
						590	F7_590
						591	F7_591
						592	F7_592
						595	F7_595
						596	F7_596
						599	F7_599
						624	F7_624
						636	F7_636
						637	F7_637
						638	F7_638
						639	F7_639
						640	F7_640
						641	F7_641
						642	F7_642
						643	F7_643
						644	F7_644
						648	F7_648
						649	F7_649
						650	F7_650
						651	F7_651
						652	F7_652
						653	F7_653
						655	F7_655
						656	F7_656
						657	F7_657
						658	F7_658
						659	F7_659
						660	F7_660
						660	F7_660
						661	F7_661
						662	F7_662
						663	F7_663
						664	F7_664
						665	F7_665
						666	F7_666
						667	F7_667
						668	F7_668
						669	F7_669
						670	F7_670
						671	F7_671
						672	F7_672
						673	F7_673
						674	F7_674
						675	F7_675
						676	F7_676
						677	F7_677
						678	F7_678
						680	F7_680
						699	F7_699
						712	F7_712
						713	F7_713
						714	F7_714
						715	F7_715
						716	F7_716
						717	F7_717
						718	F7_718
						719	F7_719
						720	F7_720
						723	F7_723
						724	F7_724
						732	F7_732
						733	F7_733
						735	F7_735
						736	F7_736
						738	F7_738
						739	F7_739
						742	F7_742
						743	F7_743
						745	F7_745
						747	F7_747
						749	F7_749
						750	F7_750
						752	F7_752
						753	F7_753
						755	F7_755
						756	F7_756
						757	F7_757
						760	F7_760

## Sheet: Supplementary Table 2
JI0281xCameor			Mean and Std Dev of number of allele calls
	number of markers		mean	SD		mean	SD		mean	SD		mean	SD
Category			C	C		H	H		J	J		-	-		C/J
PolyHighResolution	10111		277.41	14.4441		12.2753	4.60516		276.034	14.1246		4.28128	4.06773		1
OTV	3844		281.281	15.7425		4.96722	6.21352		274.415	15.6984		9.33663	7.68923		1.03
other	3739		268.851	26.1594		13.4044	9.10245		263.505	24.4785		24.2399	20.5829		1.02
CallRateBelowThreshold	508		264.679	21.5456		15.0748	10.1664		264.728	20.0961		25.5177	9.92386		1
NoMinorHom	147		285.054	13.5114		0	0		276.415	13.402		8.53061	4.99082		1.03
JI2202xJI2822			Mean and Std Dev of number of allele calls
	number of markers		mean	SD		mean	SD		mean	SD		mean	SD
Category			A	A		H	H		S	S		-	-		A/S
PolyHighResolution	8006		70.6055	14.6124		1.22795	1.1127		44.0436	14.8311		0	0		1.60308
OTV	3114		70.0225	14.5703		0.557161	0.963238		44.7842	14.74		0	0		1.56355
Other	3697		70.9924	15.1893		1.27563	1.27583		41.8999	15.4493		0	0		1.69433
CallRateBelowThreshold	206		69.267	14.8101		1.78155	1.27866		42.8301	14.2588		0	0		1.61725

## Sheet: Supplementary Table 3
Supplementary Table 2: Probe set names, position on Cameor genome v1a (Kreplak et al, 2019) and flanking sequences of the SNP tiled on the Axiom array
Probe Set ID	Affy SNP ID	Chromosome	Position	Chromosome_Position	Flank
AX-183571370	Affx-473357998	chr4LG4	315794423	chr4LG4_315794423	CTTGTGAACGGAACGTGGTGGACTTACTCTGTTAA[C/T]GTTGCGGCGGTGCCGGAGATTGAACTTCCATAGCA
AX-183581282	Affx-473427559	chr4LG4	29061349	chr4LG4_29061349	AAGTGGCAAATTGATGCATACTTCAAATTTTTAAC[A/C]ACAGTTGCTGAGTTAGCTCGCTCTAAATGGACCGA
AX-183572002	Affx-473358630	chr6LG2	357502534	chr6LG2_357502534	GATTATGTGGTCTTACTTTTCTATTTTCCCAATGC[C/T]CTTTACCAAATTTAAATTGTATGATTCCTTTTTGC
AX-183572214	Affx-473358843	chr7LG7	98842156	chr7LG7_98842156	GTGATTGATCAATGGGGAAGAATGGTCCCTGATCC[C/T]GGAAGGTGGCCTTCTTCCCATGATGGGAATGGATT
AX-183572215	Affx-473358844	chr7LG7	98842359	chr7LG7_98842359	TACTGATTTTCTGAGCAGGGTTGTCTTTGAGGTCG[A/T]TGAACTTTGATGTCATTTTCTTGTGATTTCCTAGG
AX-183575030	Affx-473420653	chr1LG6	90548793	chr1LG6_90548793	ATTAAATCCTGCAGATAAAAAATTACTCCAGTTAT[G/T]TTATTTTATAGATATACAGCCATAAGATTCTGTAA
AX-183570833	Affx-473357460	chr3LG5	8754148	chr3LG5_8754148	ATAGTTCATATCAGGATTTTTTCTTAAACAATCAA[C/G]TCAGTGAAGATTTTGAACTGACATGGTCTAAACCG
AX-183571665	Affx-473358293	chr5LG3	262884211	chr5LG3_262884211	AGAAACATTTTCATCTGTCTTCAAGCTAGAAGATG[C/T]AAGGATAAAGGAAGTTCATTGTAAATAATTAGATC
AX-183573225	Affx-473400327	chr2LG1	44254941	chr2LG1_44254941	TTGTGACTTTGTGTTGTGAGCAACTCAGCATGTGT[C/G]TTCCAATTTGGTTGAGTTTTTTTTTTCCATATTGG
AX-183573221	Affx-473400057	chr2LG1	44252796	chr2LG1_44252796	CTCCCGCCAAATCTCTCTCTCCCGAACCGCCGTTC[C/T]CCTTCATCCTCCACGTCTCCTCCGTCTCTCTCTTT
AX-183979480	Affx-473426821	chr7LG7	485555016	chr7LG7_485555016	ACGTTTTGCGAACCCTAAAAACGACCGATAAAAAA[A/G]CTGTGATTACATACCTTGAAGGAAAGGAAAGATGA
AX-183572447	Affx-473359076	chr7LG7	485555676	chr7LG7_485555676	TGTGGACTCGAAACTTCGATTTCGTGCGCTAAACC[A/G]AGTCTATCAAGTGCGCTATAAATGTTTTTTGCTGC
AX-183571812	Affx-473358440	chr5LG3	546709288	chr5LG3_546709288	GAGTCGTTTCTCTATCAACGTAACCCTGCGAATTA[A/C]GAAAACAAATTTAGATATACATATACACTTTTAAA
AX-183581793	Affx-473428070	chr5LG3	546706988	chr5LG3_546706988	TCGGGGGAGATATTGTACGCGCTTTGTAGAGCTTG[A/G]AAACCAGATATGGACCTTACTTGCCCAACTGCAAA
AX-183571712	Affx-473358340	chr5LG3	321583849	chr5LG3_321583849	CCATCACTCCTTTTGCACTAATATCTGTTTGGATT[A/T]GTTTATTTGAGCTTATCAACTGATATAGACATTTG
AX-183566849	Affx-473353451	chr5LG3	7125309	chr5LG3_7125309	CAGTATCTGTCTGATTTTCTGAACTCTAGTATGTC[C/T]GGTTCTGTGGATTTTTTGCATCGCCCTCATGTGAA
AX-183573254	Affx-473427181	chr2LG1	310843349	chr2LG1_310843349	CGGCTATAAATGGTGGATTTTATAGTAGAGCGAGT[G/T]ATGAGTTTGTCGATAAAGTTGGTTGGGATAAGATG
AX-183570915	Affx-473357542	chr3LG5	101088369	chr3LG5_101088369	CTCCATCTTATCACTCTCCCATTTAGAAAGCAAAA[C/G]CTGATTCCAGTTTATTATTATTTAATTCGTATAAA
AX-183570914	Affx-473357541	chr3LG5	101091962	chr3LG5_101091962	ATATACATGGATAAATATGAGATAGATTATTAAAA[A/T]TAAAAACAGAATAGTACGAAAAATTGAGGGGATAA
AX-183581747	Affx-473428024	chr5LG3	490310882	chr5LG3_490310882	TTCCATGTTTCTCAAATCAGCACTGGCCTTTACCA[C/T]ACTGTGGTTGTCACTAACGATGGCCAAATATTTGG
AX-183573334	Affx-473427258	chr2LG1	417713082	chr2LG1_417713082	CACATATAATGGGCCTGAGCCCGTCACCTTGCATC[G/T]TACAAATGCAAAGCCCGTTTTCTCCGTTGGGTCAT
AX-183582092	Affx-473428369	chr7LG7	59790120	chr7LG7_59790120	CAGCATTTTTGTTTTTATGCACTGATAGCTTCTTT[A/T]CTTCTTGGAATTGGATCAGGGGTGACCGAACTGTG
AX-183571570	Affx-473358198	chr5LG3	99727415	chr5LG3_99727415	CATAGCAATATATGCACTAAACCGTTGTTTTGTCA[C/T]TCTTCTTTCGCTTCCTCTCAAATTGACGATCTTTG
AX-183571571	Affx-473358199	chr5LG3	99727664	chr5LG3_99727664	CCGGAGAGTATGACGTCTTCTATATTTACAGATTT[A/T]CGATTTGCATGTTGTGAGAATAGTTGAAGATCCTT
AX-183574828	Affx-473427385	chr3LG5	152498631	chr3LG5_152498631	GGACTGTGTTGTGTTTATAAGTGGGGGAAATCCTC[C/T]CCTTACAAGGCAGTTTTGTAGGGACGAATCAGGTT
AX-183563052	Affx-473349619	chr1LG6	327280292	chr1LG6_327280292	TAATGCTGAAATCTCCTTCAGTGTTTTAGTTTCTT[C/T]TTTTTCATTGTTTATTTTGTTTATTTCTAATCCTG
AX-183563103	Affx-473349671	chr1LG6	370200266	chr1LG6_370200266	AGCTGCCACCGTCAGTACATTTTGGCAAGTTAAAT[G/T]TAGAGGGAAAGGAAGGGCCATCATATGCATGCATG
AX-183563104	Affx-473349672	chr1LG6	370201832	chr1LG6_370201832	TTTCCCTCCCTGTGGACAAGCTTTATGTTCTCTAG[C/G]CCAAAAACATCAAGTTCACCAGCAGCAAGTTTCCT
AX-183581951	Affx-473428228	chr6LG2	339662813	chr6LG2_339662813	GCGCTTGAGTTAACATGCTTCACAAAACTTTTATA[G/T]AATTTTGAGCATATACGGTCATCACGATCTTTGCA
AX-183562912	Affx-473349489	chr1LG6	97387423	chr1LG6_97387423	TTCCACACTCCTTTTTACGCGACGCTTATTGTTAG[A/G]CATTCCATTATGAGTCTGGTGAACGGTCGAGAGCA
AX-183575035	Affx-473420658	chr1LG6	97387764	chr1LG6_97387764	AATGGCTATCACTATGGATCATACGATTGTCTTCG[C/T]TGAAGGATATATGAGGATTTTTGAATTTAATATCT
AX-183572361	Affx-473358990	chr7LG7	336426175	chr7LG7_336426175	GCTTAGTCAGTTCCTCTTGTACCGACAGAAACTTC[G/T]CTTCCTGGCTCTTGAATGAAACTTCAATTGATTCT
AX-183571175	Affx-473357802	chr4LG4	73057550	chr4LG4_73057550	GGATTAACCGAAAAACCGAAAAACCTACAAACTGT[A/C]TCTGCTGAAAGGGTGACTGGATTCCGCGGCCCGGG
AX-183571280	Affx-473357908	chr4LG4	195598325	chr4LG4_195598325	AAATGTTAACAAGTTGCAATTCTTCCTTTTGACAG[A/G]GTACAGGTAGCTTAGTTAACATACCTTCGCCAACT
AX-183571526	Affx-473358154	chr5LG3	44997846	chr5LG3_44997846	AATGCAAGGTCCAAACAAATTCCCTTATTCACACC[G/T]CCACCACTTCCTGCATAACGTTGGCAATAGCGAAT
AX-183571399	Affx-473358027	chr4LG4	377976190	chr4LG4_377976190	CGAGAAGAGCCAGACCGAAACTCACGCATGATGAT[A/G]TCCCTAGTGTTCTGGTCCATGTCACCGTGAGTGGC
AX-183572223	Affx-473358852	chr7LG7	103901975	chr7LG7_103901975	TGTGAACAATTGCTTTTAACTTCCTATCCTGTCCT[C/T]CAACGGTGTTTCTTTTTTGTTTCAGGTGGCACGAA
AX-183572222	Affx-473358851	chr7LG7	103838461	chr7LG7_103838461	AGCCTGACGTGTGAATTGCCGGCTTAACGTCTTCC[G/T]TAACGAACCGGAGGAGAATTGGCGCGAGATGCCGC
AX-183572431	Affx-473359060	chr7LG7	470017468	chr7LG7_470017468	ATCACCACAACCCAAGAGACGACACCGAAGAACCA[C/T]AGTTCACTCCGACCTCCAAACACGTCTTCCGGGAC
AX-183562978	Affx-473349554	chr1LG6	225842925	chr1LG6_225842925	GCTATCATAAGATGCAACTATGGGAAGACCGGGGG[C/T]ACTTGTCGGAACACGGGCGTGGGACAGATGTACAA
AX-183574876	Affx-473420338	chr2LG1	410200981	chr2LG1_410200981	ATTTTGTTAGTTAGCATTGGTGCTGTTTCTCAATT[A/G]GTCGAATTGTTGTCTGGTATGGACCATGATTGTTT
AX-183581961	Affx-473428238	chr6LG2	382196448	chr6LG2_382196448	TTGCGATTTTTCCATGGAACCGGAGGCTTAGCTGC[A/C]GACATTTCTGGAGTTGATTAGAGCTTACTGGTTTT
AX-183581192	Affx-473427469	chr3LG5	161781664	chr3LG5_161781664	GGCGTGCTAGCTGGACTGGCATCTCACTGGCCGGT[C/G]AATTATTAAATTCCGTCCGCCATTTGTTCTCAAAT
AX-183573035	Affx-473420733	chr1LG6	264605674	chr1LG6_264605674	TAAACGTGGAATCACTATCGCAAACGGAGATGAAG[A/T]TGGTTCTGAAAACAACGCTACAAAAAAGAACAAAA
AX-183573103	Affx-473420798	chr1LG6	357557795	chr1LG6_357557795	TAGATCTTGATAGCTGAAAATCATTGCTTTTTGTT[G/T]TTGACAATGAAGATCTGTTACTACTAGCACAACAA
AX-183573409	Affx-473412183	chr1LG6	70810641	chr1LG6_70810641	TGTAAATAAAAGCATTACAATTACTAGAATCACCA[C/T]ATCTATATTGGCAGATCAAAGAGATAATCTTAGCT
AX-183572416	Affx-473359045	chr7LG7	455165437	chr7LG7_455165437	CGAGGGCCAATGACGGAGAGAACAACATTACCATC[C/T]TCTTCAAACTCCAAATTCAACTGCAACGACTCGGT
AX-183572048	Affx-473358676	chr6LG2	84530539	chr6LG2_84530539	TCCATTATGTTCTCCCTCCGCCATGCCAGAGGCTG[C/T]CTCCGGCGGCGGACCGGCTCTCCACTCAAACAAAT
AX-183574884	Affx-473427414	chr3LG5	197322883	chr3LG5_197322883	CTCATAATCAGTTCTTTGAATCTCTTCCTTTGTGG[C/T]TATAATCTCTTGACTTATAAGCACTTTTTCCTTTT
AX-183570993	Affx-473357620	chr3LG5	197323308	chr3LG5_197323308	GACGAATTCTTATCGCGTTTTCTCGGACTATCGAA[C/T]TCCTCACTCCCAACTCTTCTTGCAACAACCGTTTT
AX-183574877	Affx-473420339	chr2LG1	420470260	chr2LG1_420470260	CATCTGGTAGATTTCAAATAATCATTATACCACAA[A/G]TTTCTAAACATATTTCCATATAGTATGTGCATCAC
AX-183570799	Affx-473357426	chr2LG1	420472710	chr2LG1_420472710	AGTTAGGTTCAGTTTGGCTTTTGAGAAAGAATGAG[C/T]TAAAGAAGTGAAAAGCGGAAGCCAAACGCCGCGGG
AX-183572381	Affx-473359010	chr7LG7	363181828	chr7LG7_363181828	GTAGCTGAACTTAGACCTGCTACTGACTCAAATGA[C/T]GAAACCACCATTTGCATTTGTTGATGGTATTGCTT
AX-183572929	Affx-473416182	chr7LG7	363180730	chr7LG7_363180730	AAGGCAGAAAACCCATATCCATGTTTGGTGTAATC[A/T]CATTTTCCATTTTAGATCTCTTGTCTTGAATATTA
AX-183581716	Affx-473427993	chr5LG3	407702517	chr5LG3_407702517	ATGGTGCTTGAGAAAAGGGACAATTTTCTACCTTT[G/T]ACATAGGTGCAAGTACCAAGCCCATCTGCAGCTTT
AX-183582132	Affx-473428409	chr7LG7	104257422	chr7LG7_104257422	AAACAAATTGAATAGCACCTTCATCACATGTTTAT[C/G]AAAGTTTATTTACTTCCATGAGTGAATTTGGTGTG
AX-183570645	Affx-473357272	chr2LG1	95958805	chr2LG1_95958805	GAGCGAAGCATGTTTCATGATTTGCTTAAAGAAGC[G/T]CAGGAAATGACGATTTCGTTCTTTTACACGGATTA
AX-183573113	Affx-473420808	chr1LG6	365585024	chr1LG6_365585024	TTGATTTACTTGAAACATGGTTGGTTGGTTAATTG[G/T]CAGGTCAGGATGATAGTGACTAATGAGTGGTCATC
AX-183563099	Affx-473349666	chr1LG6	365585198	chr1LG6_365585198	ATCCTTCAGTTTTAGATATGTATAAGATCTGTTTA[A/G]GAACAATTTGTGATGTTATAATTTCTACCTTCTCT
AX-183573114	Affx-473420809	chr1LG6	365666343	chr1LG6_365666343	ATAATATAAAAAAGTGTGTAACAATTTTTTTCAAA[G/T]ATAGACCTAATTAAATTATGCATGCATTGCAGAGT
AX-183572434	Affx-473359063	chr7LG7	478850642	chr7LG7_478850642	AAATTCACATACAATAAATCAAAACCATTACAAAA[G/T]TTTACAATTTCCCGGAGAAATTACCAGAAAGAGTG
AX-183573003	Affx-473420703	chr1LG6	186943994	chr1LG6_186943994	TTCACAGAAAAGCTAAAGAAAATATACATCTTTTT[A/G]TATTTCAACCTATGTATATATACCTTATTAAACAA
AX-183570711	Affx-473357338	chr2LG1	363332372	chr2LG1_363332372	AATCGTTAAAATCGATTATGATTTCTTTAACCTTT[C/T]GCAACCAAGGAAGAATCTCCTCGGAGCCATGGAAG
AX-183571754	Affx-473358382	chr5LG3	476419728	chr5LG3_476419728	AATTGGTCACCAAGCATTGACCTCTTGTGAACATA[C/T]TCACTATTAATTCTCACAATATTTTTCATCATGTC
AX-183562911	Affx-473349488	chr1LG6	95510312	chr1LG6_95510312	CAAAACAAATTCGCATAGTTTTTTCAAAGGATACC[A/G]ATGGTATCATACCATTAGGATTTAGCCTCTAGCAA
AX-183979555	Affx-473414657	chr1LG6	95507518	chr1LG6_95507518	AGAAATCCGGTTTTAACTCCGTGTCAGATATGCTT[C/T]GCAAGAAGGCTTCTGAAGGTTCGGAATTGAACAGT
AX-183571301	Affx-473357929	chr4LG4	212847032	chr4LG4_212847032	GGAGTTCATCGGGTGAATTCTGTCCGGAAGGAACA[A/G]TACCAATTAGAAGAACAAACGAACAAGAAAGAAGA
AX-183581819	Affx-473428096	chr6LG2	439621448	chr6LG2_439621448	CCAACAGACTCTTGGTCATCTCATAAGCAAGAAGA[A/T]GATAAGAGTTTGGCTAAGAACTTTCAGATTTGCGG
AX-183581643	Affx-473427920	chr5LG3	197034600	chr5LG3_197034600	TCGGCAAGGGGACCAGAAAACACATCCATATCACC[A/G]GATAAACCCATCTCATCGTACATCATCATCATTTT
AX-183574866	Affx-473420327	chr2LG1	57857257	chr2LG1_57857257	GGGAGTTAGGGTTCCACCATTGAAGAGGCAAGCGA[G/T]GTCAAGTTTTGGATTTCCTTTTCAAATCGTTCTAG
AX-183582181	Affx-473428458	chr7LG7	162818290	chr7LG7_162818290	TCCAGCAACAGTTATGAATGTCAAGAATGTAACCA[C/T]AAACACAAGCAGTGAACCTCTTGCCTGAATGGATT
AX-183581124	Affx-473427146	chr2LG1	116366057	chr2LG1_116366057	ATAGCTGCTGATGAAAACGCGCGTCGTAGGAACGC[G/T]ACTTTTTGGACTGCTTGTCCTTACTGTTATCGTTT
AX-183572998	Affx-473420698	chr1LG6	162460780	chr1LG6_162460780	CGGTTAACAATCAAGAAAATGGTTCTAGAAAACAA[C/G]TAGAAGAAAATATGGAGGTCAGAAGCAACACCACG
AX-183570686	Affx-473357313	chr2LG1	300009211	chr2LG1_300009211	AGAAAACAAGAAGAAAAGTGTTCTCTCTAACTTGG[C/T]CATTTCTCCAGCATTTATCATCTTTGAGAATAAAC
AX-183572629	Affx-473415885	chr2LG1	329295706	chr2LG1_329295706	ATGATGCTGATTTTGCTGATGATGTACGAGGAGGA[C/T]ACTCCATGCTGGATGAGTTGGCTCCCATTTTGCTT
AX-183581174	Affx-473427451	chr3LG5	217839561	chr3LG5_217839561	AGAGTAACCGCTGTGGTCAACATCATGTTTTGACC[A/T]GCAATTCTTGCCCTAGCCACACCAAGAAGAGCAAG
AX-183573914	Affx-473415015	chr3LG5	217839756	chr3LG5_217839756	AAGCCATTCTTCCATGGCTTCTTTTCTTGATCTGC[C/T]GGTAGCATTCCTTTGTCAGCTGCCATTCTTTGGTC
AX-183573222	Affx-473420985	chr1LG6	39329662	chr1LG6_39329662	ACTGATACACTTAACCTTGAACATTCCAATACACA[G/T]GTTAAGGATTTCATAATAGGTTGTGGAGATTCATA
AX-183571290	Affx-473357918	chr4LG4	207158077	chr4LG4_207158077	TGAGAGTTCAATTGAGCTGTAGAATGAGAATTGGA[A/T]TTTTAATTTGGAAAGTAAAAGCGGTTTATTGTTTG
AX-183572153	Affx-473358781	chr7LG7	57580080	chr7LG7_57580080	TCGAATCGTCGCCGGTAAATCATGGAGGAAGCTTC[A/C]GCAACAGCACCGCCACCACCAAAACCATCGTGTTG
AX-183582086	Affx-473428363	chr7LG7	57583190	chr7LG7_57583190	AAGCCAACAAGGTAGTTTGTGTGTTATAGTATAAC[G/T]AATGACAAGTTTCCCACAAGTGTGGTGTTTTTTCT
AX-183570866	Affx-473357493	chr3LG5	43987893	chr3LG5_43987893	CAACTTTACAAATGCATCTCATTTTCTTGTATTCC[G/T]CGCTCAACAAATCTTAACATCAGGTTATCGGCCTC
AX-183581842	Affx-473428119	chr6LG2	8401587	chr6LG2_8401587	AAGTAGTGCAAAGGAGATGGTCACAAACTCCTTCA[A/G]TTTTCAAATAGCTTATGTGATTGCCATCTTTTGAA
AX-183582236	Affx-473428513	chr7LG7	330605566	chr7LG7_330605566	CGCTTTGCTATGTTCTTCTCCGATGGATAGATCTG[C/T]GATTTATCGCTCCGTCTACAGTCTCTGCTCTATTC
AX-183573155	Affx-473420846	chr2LG1	20896518	chr2LG1_20896518	GGTGATGGGTGTCCTGCTATCAGGTATTGGCGCAA[C/T]AAAGAGGAGCACATCAGAGATTTTTTTTGACTGTT
AX-183573456	Affx-473414545	chr1LG6	118338218	chr1LG6_118338218	ATTCCAGCTTCCTTGCTTGAATTGTCTCTCTAAGG[C/T]TGTTCGTACCCTAGAGAAGAACTTACGGAACAAGC
AX-183571174	Affx-473357801	chr4LG4	70803670	chr4LG4_70803670	GGGGAGTTGGTTCTATTGTTAACAACATCCACAAA[A/G]GTGGAATTGCCGGAAAGAACCACTTCCTTTGGGAG
AX-183579823	Affx-473425825	chr6LG2	54444335	chr6LG2_54444335	ATAACCTTGTTGTTTTTTCTTGTTCCACCTCCCAC[A/G]GGAATGTTTCTAATGGATCCACCTTGAGTCCAGTA
AX-183572064	Affx-473358692	chr6LG2	54443839	chr6LG2_54443839	GCAATACTATGAAACATATAGATGACTTTTCCTTA[A/G]TTAATTACCATTATATCCTCCTCCTCCTCCCAACA
AX-183572699	Affx-473415955	chr3LG5	110909186	chr3LG5_110909186	GATAAGCCCTAGCCGCCAACATTAACAAACCATCC[A/C]GACTATTTCCCTATCGAAGCGGTGCTGCAAACAGG
AX-183576853	Affx-473422798	chr3LG5	191065466	chr3LG5_191065466	AGAGATACTTCTTCTTATTCATGGCTACTAGTACT[A/G]TCATAAAATCACTTGCTTTGGCTTTTGTGCTAATT
AX-183572038	Affx-473358666	chr6LG2	91275075	chr6LG2_91275075	GCGGCGGAAAACAGATACCGTCATATGCCGTTCAC[C/G]GCGTTGTTGTTGCAACCGACTACGGTGGAGGAGAA
AX-183573046	Affx-473420744	chr1LG6	283817771	chr1LG6_283817771	CATGGAAATGATGAAGGAGCTTGTTCAATGTTCAT[C/G]TTCATTTGACAGCGCGTTTTGATTGGGAATTTTGG
AX-183572645	Affx-473415901	chr3LG5	33599236	chr3LG5_33599236	TTAGGGAAGAAGATGAAGAATGGTGATAGTAGTAG[C/T]CATTCGGAATCGTTTCATCAGTACATGGAGAAAGA
AX-183564955	Affx-473351541	chr3LG5	33599431	chr3LG5_33599431	TCGCACTTAGGTTGGGGTCATTGGTTTACTTTGAG[A/G]GATCTTGAACTTGCTACGAGCCGTTTCGCGAAAGA
AX-183572992	Affx-473420692	chr1LG6	149685663	chr1LG6_149685663	CTTCAAGACCAGTTGTCTACTTAAGGTCACAATGT[C/T]GCAATAGAGGCGTAAATAAAAGCTTAGATCTCTCT
AX-183574640	Affx-473415749	chr7LG7	200142500	chr7LG7_200142500	ATCGACCGTCATGTTGAAGAGAATACCACAACACC[A/G]GATATAGGGTCCAATCTAGACCCTTAATTTATTTG
AX-183571929	Affx-473358557	chr6LG2	37036775	chr6LG2_37036775	TTCTGTCAAATTTCAACATCGTATCAGTCAGCCGA[A/C]ACTTCTAAGGAGAATTTTGAAGTGCTAAAAATGTG
AX-183572219	Affx-473358848	chr7LG7	101002828	chr7LG7_101002828	ATTGGCCATTGTAGGTGTTAATGCCATTGCACATT[C/G]CAACTTTGGTTTGTTTTGCATCTTTTATCCTTAGA
AX-183571790	Affx-473358418	chr5LG3	528311861	chr5LG3_528311861	AGCCTCTTTCACCATTCTTGCTCTACCAACAAAAA[A/C]ACAAGCTACACTACCTAGTAATCCATTTTCTCATC
AX-183578491	Affx-473424468	chr5LG3	209925926	chr5LG3_209925926	CTTGCATTTTCTTTGTACTCCTCAGGTGCTAGCTC[C/T]GATTCATAGACTGAAATAAAAGAATGTATAATGAA
AX-183570807	Affx-473357434	chr2LG1	422594325	chr2LG1_422594325	GAAAATTCTTTAAGGTGCATTGCATACACACAAAG[C/T]GCGTCATGCTTCTTGATTCCTCTTGAAGTCTCGAT
AX-183570806	Affx-473357433	chr2LG1	422593542	chr2LG1_422593542	ACAGGTCCTAGTTCCAGGCACTCACTTCTTTCCAG[A/G]GCACAGGCCAATTCACCGGCTGGCTTTATACCAAC
AX-183571695	Affx-473358323	chr5LG3	296320562	chr5LG3_296320562	ACGTCGTCTTCTAGCCTGCAGTAAATGCAGACAAC[A/G]GCATGAGGACAAGATATAGCTATGCACATGAGTGT
AX-183563006	Affx-473349573	chr1LG6	261920123	chr1LG6_261920123	TGAATGTGCTTGTGAATCACTTAATTCCTAGGCCA[C/T]CACATGGAGAGAAGAAAAAACCAAGGCCAAAAGAT
AX-183573034	Affx-473420732	chr1LG6	261921580	chr1LG6_261921580	CATTTCCAAGAATACCATTTATTCCTGTCTTCCGC[C/T]GTCAGTCTCAATCTTTAACTATCTTAAGATCACTT
AX-183563015	Affx-473349582	chr1LG6	279356889	chr1LG6_279356889	ATGCTATGATTGCATTATATCATGGCATCATTTGA[A/T]GTTAAATGATTGCTATATATGGTATGAAATGATGC
AX-183570723	Affx-473357350	chr2LG1	372156992	chr2LG1_372156992	TTCATTCCCTTGCAGGATGTATTAGAAGGTGTTTT[A/C]TTATGGCAGTTTTTTTGTGAATTTATGCAGGTTTT
AX-183573187	Affx-473420954	chr1LG6	26466805	chr1LG6_26466805	AAACACAAAAATGAACATGCGTATAAACAATACGG[A/G]TTCTAGTTGTATTCACATGTTTGGCGGCCCTACGG
AX-183572852	Affx-473416108	chr6LG2	54846451	chr6LG2_54846451	TAATGTTCCCTCATCAATATCAAACTTCTTTTCAA[C/T]ATCCCTTTCAGAGCTGACGGAGTGAATATTCTCGC
AX-183581360	Affx-473427637	chr4LG4	167721377	chr4LG4_167721377	TGAACCAAACTCCGTATCTTTCACCCTCCCCCACT[A/C]TCCAAACCTATCTCAACCGCAAAACCTTTTTTTTA
AX-183572224	Affx-473358853	chr7LG7	104423623	chr7LG7_104423623	CGAACATGAACTAGCGCTATCGAAACAAGACTCTC[A/G]ATACCATGTCTTACCTGATGACCACTTTGATTTTC
AX-183572308	Affx-473358937	chr7LG7	205388224	chr7LG7_205388224	GTAGCTAAATGAAGGGGACTTTGTGGAGAACCGGA[C/G]GCCGAACTGCTACCTTTGGAAGATCCATTGTATGG
AX-183574821	Affx-473417895	chr5LG3	23112587	chr5LG3_23112587	CTAATCACCGACATGATAGAAAACTCACACTATAG[G/T]ATATACTATATTCTTTCATTCATGATCAAACAATA
AX-183581875	Affx-473428152	chr6LG2	150088550	chr6LG2_150088550	TTTTTATTGTTTCAGCTTGCATCTCCTAATGCTTT[A/C]TTTATGGAAAGACTTTTATATTAGTTTTTCAATAG
AX-183570959	Affx-473357586	chr3LG5	154148881	chr3LG5_154148881	TTTTAGTCAAACCATTCATAATCTTATTCATGGTC[A/T]TTTCTATATCATGTGCAGTGAATTGGATATTAAGT
AX-183572615	Affx-473415871	chr2LG1	120833160	chr2LG1_120833160	CCACCACCGCCGCAACCATACCACCATCATCATAA[C/T]CAATTTCCACCTTACTATCACCGAGGTCCTCCTTC
AX-183581221	Affx-473427498	chr3LG5	291565369	chr3LG5_291565369	AAACCTACCCGGCGACATTGACGGCGGCGAGTATA[C/G]TTTGCAAACTGATGTCTAAAAGGGAAACACGAATT
AX-183571159	Affx-473357786	chr4LG4	42789972	chr4LG4_42789972	ACTGCCCGTAAAACAGGACAAAAGCGTCGAATCTC[A/G]TTCATCCAATTTCCAAGAGTAGATTTTGGAGCAAC
AX-183572034	Affx-473358662	chr6LG2	90721061	chr6LG2_90721061	CTACAAATGAAAACTTAGGATAAAATTTAAGATAT[A/G]AGAGCCATAACTAAATAGATGATTGTTTTCCAATA
AX-183575086	Affx-473420918	chr1LG6	12345284	chr1LG6_12345284	AATTTGCTTGAACTCTCGTTGTTTCATTAGTTTTG[A/T]AATTCGTAGATTATATATTTTAACAGGTTCAGCCA
AX-183572832	Affx-473416088	chr6LG2	64583924	chr6LG2_64583924	CGGTTTGAAGAATTTATAGAGTAAAATAGTATTAG[G/T]GAGTTTGCTGAAAGATAATAATTGAACAGAAGTTT
AX-183979512	Affx-473425413	chr6LG2	64583635	chr6LG2_64583635	TTGGAGAAAGCATGTAGATCCCAAATCACAAAGCT[A/G]GTGCCACCTCTGCTCCATGAAACTACATGATTGGT
AX-183571007	Affx-473357634	chr3LG5	212320968	chr3LG5_212320968	ATATGATTCTTAAATATCGGCAATGAACTGTTTGC[A/G]ATTGCAAATGGAAGTTTCATATTTTAACTTTTTTC
AX-183979535	Affx-473422857	chr3LG5	212322424	chr3LG5_212322424	CCGGCATTTGCTATGATGGAAGATGCTGAGAAAAA[A/G]AATCTGATATCTCCTGGAAAGGTTAGTTGAATTAA
AX-183979578	Affx-473422856	chr3LG5	212364010	chr3LG5_212364010	TAAGAATGCAAGAATATACAAAGATAGACAAGTGT[G/T]GTCAAAACATTGTCCATTGGGACTCACTGCCTCAT
AX-183572676	Affx-473415932	chr3LG5	212375014	chr3LG5_212375014	ATATTTTGATTGTTACAAGCTTTTAAGATGATTTA[A/G]GAGAAATTAACTGTAGTTAATTTTAAACAGCTTTG
AX-183563062	Affx-473349629	chr1LG6	339521638	chr1LG6_339521638	TTGATCATTCTCTGCTTTTGACACCAAGGTAACAA[C/T]ATCTCGGACACCTATAACACCACAGCAATGGCAAG
AX-183572191	Affx-473358820	chr7LG7	88052720	chr7LG7_88052720	CTGATTCATTCACTTTTCTCTTTAAACCCACCACA[A/G]TTTCTAACTCTTTTTGCAGTTTTTTCATCACTCTT
AX-183571765	Affx-473358393	chr5LG3	493295564	chr5LG3_493295564	GGCAACGTCATTATATTCCAAAACCTTTAGCTACC[A/T]TCCATCAATTTCACTCTTCTCACACCTCACTCTTA
AX-183571094	Affx-473357721	chr3LG5	290340424	chr3LG5_290340424	GTGACTCTTTGAAGGATGAGTTAAATCATGAAATG[G/T]AATTCTATTCATTGTCATAGTTTTAATTATTCATT
AX-183581168	Affx-473427445	chr3LG5	261314837	chr3LG5_261314837	TTTGTTAGGCAATTTTTCTGGAAGAAATTCATATT[C/G]AATTCCCTTCAGATTTAGAGCAAGTTGTACTCTGC
AX-183573367	Affx-473427290	chr3LG5	420995888	chr3LG5_420995888	CGTCATCAACATATTTTAAAATAATTAGAAATCCT[A/T]AATTTGAATCAAGTATATGTTATTATAGAATGACA
AX-183573098	Affx-473420793	chr1LG6	353943505	chr1LG6_353943505	TTCCCTCCGGCTCCGGTAGCCGGCGGTCTTTGCCT[A/C]GACCTCAACGCTCCTTCTACTGATCTCCGATGGCC
AX-183575760	Affx-473421685	chr1LG6	353943313	chr1LG6_353943313	TCTTCTTCTGCGAACCGTGAGGGACACTACAGAGG[G/T]GTTAGAAAGCGACCATGGGGACGCTACGCTGCTGA
AX-183573401	Affx-473427321	chr3LG5	36558420	chr3LG5_36558420	AAGAATATGTATATAAATAGGATCAATATTAATGT[A/T]TAAAACGTTACGTTAACATGTTGATCTTGATCTTC
AX-183573400	Affx-473427320	chr3LG5	36559766	chr3LG5_36559766	TGTGGGAGTGGGTGGTTGTGATTGCCTTCGTATGT[C/T]GTTATCAACACCGTTTTGTCTTCCGCACATCTCTG
AX-183572648	Affx-473415904	chr3LG5	36607685	chr3LG5_36607685	AAATTTGATTTGGTGCAGTTTTTTCAGCAGGACTA[A/G]AATTTCACTTGACATAAGAAGTTGAGTGGAGTTGC
AX-183866891	Affx-473427758	chr4LG4	385026736	chr4LG4_385026736	CAAGATCGTCTTCGTGAATGTTACTTGATTTTATA[C/T]AGTTTGTTTCTTCAAACTCACTGCATACAAGCTGC
AX-183581482	Affx-473427759	chr4LG4	385029981	chr4LG4_385029981	TCTGAAATGTGGTAGGTTGGTGTCTGCAGGTGTAA[C/T]TAAAAGAGTTAGAGCAACAACCTTGGTTTAAAAGA
AX-183571166	Affx-473357793	chr4LG4	51030685	chr4LG4_51030685	CCGCCACGGTTATAACACTGCTATTTGAGAACAAC[G/T]GTTTGTTAATTCACTATTTAAGATTATTGATTCAA
AX-183562991	Affx-473349567	chr1LG6	259479072	chr1LG6_259479072	CAAAATATTCCTACGGATAAATGTGGAAGTAAGTT[C/G]ACATCTTTTTATTATCAATCTAAAAAAAATATTAA
AX-183581925	Affx-473428202	chr6LG2	153464852	chr6LG2_153464852	TGACAGAGGCGGAGTGTTGTATTAATAAAACAAGC[C/T]TAATCCCAATATTATGCTAAACTACTTACTGTTAC
AX-183570627	Affx-473357254	chr2LG1	76048977	chr2LG1_76048977	AGTTAATTCCATCCAGACCACTTATCAACAAATGT[G/T]TAAGTACCAAACGCAAATGATATGCATACCACAGA
AX-183572937	Affx-473416190	chr7LG7	443431744	chr7LG7_443431744	GTATCACTAGACATTGTTCAAAACATTTTCAAATC[A/C]CAAAGAAACAAGTTAGCACTTTTGGTCGCATCAGA
AX-183570943	Affx-473357570	chr3LG5	321545970	chr3LG5_321545970	TCTTTACTCGTCAAATCCTCCAATACCCAATAACT[C/G]AATCTTTTACAAATTCATTTTATCTCTTCACAAAT
AX-183572207	Affx-473358836	chr7LG7	94262970	chr7LG7_94262970	ATAGGAACTTGAGTAATAATGGTGGAGTTGAAGCC[A/G]TTGCAAGGAAACTGTCGGTATCTACTGATGAAGGT
AX-183571037	Affx-473357664	chr3LG5	204976384	chr3LG5_204976384	ATCGCAGATTCCACCGTCTCCGTTTCATGAAACTC[A/C]ACCAACTCCGGTTTCCCCACCGTCAGATCTCCCAC
AX-183979511	Affx-473422937	chr3LG5	204974426	chr3LG5_204974426	TTGAAGAATCCGATACTCCTGCTACTGAATTTCTT[C/T]GGTTTTCTCGAACCACCGTTGGCCAAATCATTATC
AX-183581217	Affx-473427494	chr3LG5	288768512	chr3LG5_288768512	CTTATCCTTGTGGCTCTTCTTACTTTCACTCCTAG[C/T]TTTGTACATCAAAAAGGTGGTAGCAAAAGTAGTAG
AX-183862154	Affx-473358602	chr6LG2	226352853	chr6LG2_226352853	TAGCTATTACTATTATCACCATGCTGAGTGTATGA[G/T]TAATTATCAATTATTGCATAGTGTTAACAGGGAAA
AX-183581644	Affx-473427921	chr5LG3	198096216	chr5LG3_198096216	CATTCTATCATTTTAATAATATTTGTTAACTATTT[C/T]TTTTGTATAATGTTGTAGCCTGATTTAACTGCTCC
AX-183571244	Affx-473357871	chr4LG4	143882167	chr4LG4_143882167	TGTACCAAAAAGAAGGAATTCATGTTCACGGGTTT[C/G]GTTACTTTCTTTTTTATATAAATACACGGATTTTA
AX-183582049	Affx-473428326	chr7LG7	29239504	chr7LG7_29239504	GATATATTTTATACCTTGTGGCTTTTGTGGTTGGC[A/G]TAATAAAAACATGTAAATGTATTTTCAGGTCGGAG
AX-183574875	Affx-473420337	chr2LG1	388373493	chr2LG1_388373493	TCAAACTGGTGTTATATATATATAGTTAGAAGAAG[C/T]GTTATGGAAAATATGGAATGGTTTATAGGTGTATG
AX-183572791	Affx-473416047	chr5LG3	50398641	chr5LG3_50398641	TTATGAGTATTCATTTCTTGTTATGAGTATACTGC[A/G]TAGAAAAGAGACCAAAATTACATGTAATCATGTAT
AX-183572790	Affx-473416046	chr5LG3	50397707	chr5LG3_50397707	CTCCAACTCAGTTTATATCCTTGTGCAACATCATT[A/G]ATTTGCAGCTAATCCGAAAGAAGGTTGTGAAAAGC
AX-183581578	Affx-473427855	chr5LG3	50263185	chr5LG3_50263185	TTATATTCATTAATCATCAACTAAACATAATTAAT[A/C]TGTATTTGAACTGCATTAACTATCTAAATTGTAGT
AX-183979554	Affx-473424101	chr5LG3	50261880	chr5LG3_50261880	CCACCAGAAAATGTATCTGTATTGTGAAGCAGTGA[C/T]TCAGTCAGCCAATAACCATCCCAGCAACCACCAAC
AX-183581579	Affx-473427856	chr5LG3	50383706	chr5LG3_50383706	GTGGTTGTTCATGCAGGAATCACATCAGAGCCATC[A/G]CTTGAACTGTTTCGGGAAAAATTTCCAGATAGGAT
AX-183572095	Affx-473358723	chr7LG7	14215407	chr7LG7_14215407	GGAAAATTGAATTTTGTTGTCAAAGTAGAATGTCA[A/T]TTCATGATTAAGGTGATTATATACAAGTGAACTCT
AX-183572226	Affx-473358855	chr7LG7	104976710	chr7LG7_104976710	TTAAACCATGTGTTTTAATATTGGACGTGAAAAAA[A/T]AAATAACACTAGAGAAAAAAAGAAAGTTCTAGTTT
AX-183582046	Affx-473428323	chr7LG7	23579081	chr7LG7_23579081	TGAAACACTTTTTACCCTGTTCTTTTAATGTCTGA[C/T]GTTTCTGGCCTCTAACTTGAAGATGGCTTCTTTCA
AX-183572104	Affx-473358732	chr7LG7	23579347	chr7LG7_23579347	TAGTATTTCAGTGACCAATTCACCCAAAGGTTTGA[A/G]CTGGAAAGTGAAAGCTTTGGGAATGGTTTTATATC
AX-183575071	Affx-473420903	chr1LG6	7717912	chr1LG6_7717912	GCAACAATCCAACTATTACCATTGTTTTGATCTTT[A/G]GGGTAATATGACAGAGTAAATACTCCATCATAATT
AX-183573455	Affx-473414544	chr1LG6	116406902	chr1LG6_116406902	AGGTTGCTAATGAAGCTGAAAATTTTGAGAGCGGC[A/G]GTGAAAAGCCACCACCGTTGGCTGGGACCAATGTT
AX-183581219	Affx-473427496	chr3LG5	291351042	chr3LG5_291351042	TTTCGTGAAATGTGTTGTGCATCTTTAATGCCAAA[C/T]AGTTATACATTTCCAAGCATCTTAATAGCATGTTG
AX-183571722	Affx-473358350	chr5LG3	386429840	chr5LG3_386429840	AATATTTCCATTTTTTGAAAAGACAATTGAATCTG[A/G]CAATTGCAAGGAGAATAATTCTGTCCAAACCATTA
AX-183571643	Affx-473358271	chr5LG3	219866331	chr5LG3_219866331	TAGTCGTCACGTTATGGCTACAAAATCAGACCATC[A/C]GAATCAAATAAGTAACCATTTGATATGTGGTGAGA
AX-183563049	Affx-473349616	chr1LG6	324669997	chr1LG6_324669997	ATGTAAGTAAACAATTCGTTTTGTTATTACATGTC[A/T]GTCATTTTCTTACATTCTCATAGTCCTGTTTGGAT
AX-183572090	Affx-473358718	chr7LG7	9099579	chr7LG7_9099579	CGGATTCGATGTCGGAATCATCACTGGAGACATAA[G/T]TGAAATTTCGTTGGGGTAAAAACGGAAGAGCGAAG
AX-183572210	Affx-473358839	chr7LG7	97685782	chr7LG7_97685782	TGATCTCGGAATGTTTCTGCGTAAAAGCCACCTTC[G/T]GGATGAGGAAGCAGATTCAGTTTCCGAGCGATCTC
AX-183572765	Affx-473416019	chr4LG4	316476867	chr4LG4_316476867	TCAAATAGCATGGATTTCACCTCCTGCAAAGATGA[A/G]TTTCCTCCTTTCAACTTCAACCGAGAGGAGTCATC
AX-183581837	Affx-473428114	chr6LG2	331663293	chr6LG2_331663293	CGAAAAAGGTTTGTTCATCAAAGTGCAGTTCTAAT[A/C]TTTTAATAATCGTTGGGTTTTGTCTCAAATGTGTA
AX-183571702	Affx-473358330	chr5LG3	307776945	chr5LG3_307776945	GGCCAAATATTATCCTATTCAAGATATCTTGAAGG[A/C]TAAAGTTAGAAGAAACCCCAATTATCTTTGGAGAA
AX-183581711	Affx-473427988	chr5LG3	325169921	chr5LG3_325169921	GCTGATGAGATAAGTGTTTTGTTCGTGGCTGAGGA[A/G]GTTTTACTGGTTGCACCTTAGATTTGGGCCTAAGG
AX-183563140	Affx-473349709	chr2LG1	24103075	chr2LG1_24103075	CACCCTTACGACTCGCCACCGGTTTCTGAGGAACA[C/T]GCTGTTGTCGCTCCCAAGCCACCTCCAACGCCGCC
AX-183581509	Affx-473427786	chr4LG4	417816212	chr4LG4_417816212	CGGGACTTCATTAAAATGCTGATTTTGCGGCCGAC[A/G]ATCATTTCGAGGACTTCCTTTGACGATGAGAAACT
AX-183573064	Affx-473420760	chr1LG6	317473146	chr1LG6_317473146	GTTATTTGAATTTTCTTCCCTTGGGATCTTGCTTG[C/T]TTTGTCGACCTTCCCACAAATGTCATACCGTCTTC
AX-183570783	Affx-473357410	chr2LG1	416146818	chr2LG1_416146818	TAGTTCTTATGTTCATTTCTATGCTGATTGGTCTT[A/G]GTTGTTCAATTTAATTATTATTTTTTAACTTCTTT
AX-183563057	Affx-473349624	chr1LG6	333644406	chr1LG6_333644406	GCAATTCACGAAAAGCGATGACCAGTAATCAAAGA[A/G]CGGAAAGTGAAGATTCAGAAGAAGCGTATAGGATT
AX-183571228	Affx-473357855	chr4LG4	119715726	chr4LG4_119715726	CCAAATTGCTTGGGAATTTTCACCTGCATGTAATG[A/C]AACATTTTTATCTTTCCATCCATACACATTCATTA
AX-183572766	Affx-473416020	chr4LG4	316951252	chr4LG4_316951252	GCAAAACTAGTTGAGCATAGTTTAGGTTTGGGATT[G/T]CAAGTAGCTTTTCAATGAGGATTTTGGTGTTGTCT
AX-183578209	Affx-473424180	chr5LG3	89342600	chr5LG3_89342600	GTCCAGCAGCTCATGATGCAAGAAAGAAGCCCGTT[A/G]AAATTCTAAAACTACCCACTCAGTAACCCAGACTA
AX-183581498	Affx-473427775	chr4LG4	410585693	chr4LG4_410585693	TATGACACACCAGAAGAAGCAGCTCGGGCCTACGA[C/T]GAAGCCGCTCGAGCTTTACGTGGCGAAAATGCTCG
AX-183581344	Affx-473427621	chr4LG4	135276959	chr4LG4_135276959	TCATGCATTTGTATGTTGGTGTGTTGCAGGGAATG[A/G]TATAGGCTGAAAGGATATTGATGAGCCCATTCAGA
AX-183570705	Affx-473357332	chr2LG1	362639727	chr2LG1_362639727	TCTCCACTTTTAATAACCTGAAACATGGTGGCATA[C/G]AAAAGGAAATGTAACCAAGTCACTTGTCAAAACCT
AX-183571689	Affx-473358317	chr5LG3	288457159	chr5LG3_288457159	GGGTAATCAAGCTTGATCTGCACCACAGTCATAAA[C/T]ATTTAGATGATATGATGCAATAGTTCGATTAGTAA
AX-183582273	Affx-473428550	chr7LG7	427653316	chr7LG7_427653316	CAACGACAACCAAGTAATATGAATAATTATGGATC[A/C]TCTGGTCCTCAGAAATCTTACCAAAGTTCTGGAAG
AX-183572404	Affx-473359033	chr7LG7	427653690	chr7LG7_427653690	AGCAGTGTTAGGAGGTGAAATCGGGAATTGTAGCA[A/T]TCCACAAAATAATCTAGAATCGGAAGGTTTTGCTG
AX-183573073	Affx-473420769	chr1LG6	322593603	chr1LG6_322593603	ATCTGATTTTATCAAACCCACGAATGTGTATACTT[C/T]CATATATCCAAACCCAAAAGAGAAGAGAATACATA
AX-183571674	Affx-473358302	chr5LG3	271762283	chr5LG3_271762283	AAACGGGCATTTCCTCTTTGCACGAGTAACGCCAT[C/G]GCCAAAACAAAAGCAGCAGAAGTCACAGAAACATC
AX-183571675	Affx-473358303	chr5LG3	271773854	chr5LG3_271773854	TTCTCACTATCTACTCTGCTATTATTCAAGTACAG[A/G]CCTCCTTGCTTTAACAACCGGCGCACAGCAGATTT
AX-183573133	Affx-473420826	chr2LG1	2874559	chr2LG1_2874559	CTGTATACGTTGAAACTTCAGAAGTGTTAGTTTTT[A/G]TTTAAAATTTCAGCTATTTAATGGTTTTAGTTATA
AX-183570733	Affx-473357360	chr2LG1	378645368	chr2LG1_378645368	ACATTAGAAAGCATAAAAATGGTGAGGTAATAACA[C/G]AATAATCCACAAATGTTCTTTTTATTTTTAGTTCC
AX-183572227	Affx-473358856	chr7LG7	105333847	chr7LG7_105333847	ACTGTGGAAGGAAGTACAATAACCGTAATGAAAAA[C/T]CTACGTGTATGCGGAGATTGTCATAATGCAATAAA
AX-183572706	Affx-473415962	chr3LG5	404463288	chr3LG5_404463288	TACTTGTCGACAAATCTACTTGTTTCTGTAGTAAC[G/T]CGACTCATCACACTTGAACAAAGAGGAGAAACGGC
AX-183570625	Affx-473357252	chr2LG1	75216126	chr2LG1_75216126	ATCCTTTGCATCCAGTTCTGCATAATCGCATCAGA[A/C]TCTCGAGCTTGTTCTTCACCGAGTTCACCAAGCTC
AX-183581468	Affx-473427745	chr4LG4	354045037	chr4LG4_354045037	TTGGCTCGTTGCCATTTCCAATTCCAAATTATGTT[A/C]GTTATTGGCTAATGGAATTGTTAAATTATTGAAGT
AX-183573805	Affx-473414905	chr3LG5	25387560	chr3LG5_25387560	CTAAAAATTCAGTTCTATTCCCAGTTTGATACCTG[A/G]TTTTACCTCTTCTCTCGTAGACTCTCACTCGAAAC
AX-183582185	Affx-473428462	chr7LG7	164204624	chr7LG7_164204624	CAATCTTCTCAGTAGGTATCTTTGAGCTCCGCGGA[A/T]TTTTCTCACCACTGAACTCCTCAAGAATCCTCCGT
AX-183581827	Affx-473428104	chr6LG2	421796179	chr6LG2_421796179	GTTCTCTCCTGCTGATAAACTATTCTGCTGCAGTC[A/G]ACCCAACACCGACGCGATCCTCAAGAGTTACATCA
AX-183573921	Affx-473415023	chr3LG5	207789534	chr3LG5_207789534	ATTTCAAGCGCGTGTGCCGCGAGAGTGTTGAGTAT[C/T]TGGCTAAGGTTAATGTTTCAAATCCTTACTCAACT
AX-183979546	Affx-473424762	chr5LG3	475794101	chr5LG3_475794101	CTTGAACTTTCAACACCTCTCACATTTTGAAATGC[C/T]GGTGGCTTTGGACTTGGAAGGGATGCAGTGTCATT
AX-183575095	Affx-473420927	chr1LG6	15222125	chr1LG6_15222125	AATCATCTTCTTAATCTTTTACCTCCATTTAAAAA[C/T]TGTGCTTGTGGTTCTTAAGCTACCAACCTTCACAG
AX-183572918	Affx-473416172	chr7LG7	184193623	chr7LG7_184193623	GAATGGCCACCAACAGGTGCACCGTTTGACCTCCA[C/T]AGAGATGAACATTGGACCAACTTCGACAGCTCAGT
AX-183571363	Affx-473357991	chr4LG4	308715212	chr4LG4_308715212	TCAACTTCAACCGTTTCTGCTAGAAAGCTTTGTGC[C/T]AATCTCTGGCAAATTCAACATGGTGGCGCCACTCT
AX-183581451	Affx-473427728	chr4LG4	308717065	chr4LG4_308717065	CTCTTCTTCAACAACTCTGCCAAAAAGTTCTTTGC[C/T]CACTTTCACTCCGAGTCCATCGCCATCAAGTTCGA
AX-183573130	Affx-473420823	chr2LG1	1715421	chr2LG1_1715421	CCAATACCCTTCTTGCTTTTATAGCATTATGTTCT[A/T]CCATATTCAATACCTCTTCATCAAACACTCATGAA
AX-183572087	Affx-473358715	chr7LG7	3719797	chr7LG7_3719797	AATAGAAAAGGTTATAAATAGAAGAATGAATGAAG[G/T]TAGAAAAAGAATGAAATGATAGAGGAAAAGTAGGG
AX-183581813	Affx-473428090	chr6LG2	422307	chr6LG2_422307	GTAAAATATCAATAACAGTTACTCCTGAAAAGTGC[A/G]TAACTGCAAATAATATTCGAGAAACAGAATTATCT
AX-183571319	Affx-473357947	chr4LG4	238370425	chr4LG4_238370425	GCAAGACATTGTTGTGTTTTTCTTGTGTGGAGTTC[A/G]CAGCGGATGGTTGCACGGTAGCGAATCGGAAAGTT
AX-183581523	Affx-473427800	chr4LG4	438282724	chr4LG4_438282724	CCATAAAACCTCACTAAAGCTCAAATTCCTAAAGA[C/T]TTACTCAGAGTTTTGCATTGAAACTTTGAGCTAAG
AX-183571494	Affx-473358122	chr5LG3	18122398	chr5LG3_18122398	GAAGCTCATTAACCATTAAAGTACCTGATTGAGCG[A/G]GCCTGGTTCAAAGACCAGTCAACTTGGATTGTCGG
AX-183574547	Affx-473415655	chr7LG7	36133484	chr7LG7_36133484	GCCTCTCTAATTGTTCTCGCCATTATTTCAATAGG[C/T]AAGTTTTTCGCTGCTTATTATTAGATCTTATGGTT
AX-183865477	Affx-473427301	chr3LG5	24483766	chr3LG5_24483766	TTTTACTCATGGATTTAGGGGAGAGATTACAACTA[A/G]AAAAACAAGCTATGATTAGCAAAAGTGTATAAATT
AX-183581690	Affx-473427967	chr5LG3	294557859	chr5LG3_294557859	AAAACTTGGTATGGCGGCAGCGGGAGGATTACAGT[C/T]GGTAAGCTATGACTATGATATGTATTCGTTTTTCA
AX-183574839	Affx-473427396	chr3LG5	170094112	chr3LG5_170094112	GCAGCCTCAGTCTTCTTCATTTGCTGACTCTTATT[A/G]TCATTGGAAGGGATAGCGGTTGCATTGAAAACCGG
AX-183574838	Affx-473427395	chr3LG5	170093676	chr3LG5_170093676	ACTTGTATTGTCCTTTGCCTCTTGGCTGCGATTAA[C/G]AAACAGTTTCGTCGATTAGTTATGATAAACCGAAT
AX-183571195	Affx-473357822	chr4LG4	93438547	chr4LG4_93438547	GCAGCTATGTCCACAAGAGGAATGAATCACTTTGT[C/G]TTTGTTCTTTACTCCAATGCTCTTGCCACTTTCAT
AX-183581310	Affx-473427587	chr4LG4	93439269	chr4LG4_93439269	GTCATTGGAGGTCTCTTTCTATTCACTGCCTCTTT[A/C]TCTCTTTCCGTATGGAATATTGCTCAGGTGAGATA
AX-183571704	Affx-473358332	chr5LG3	308080834	chr5LG3_308080834	ATGGGGCTGATGAAGTAAAAGAGGAGACGAAAGTT[G/T]ATGGGGTGGGGGAAGTAAAAGAGGATAAGAAAGAT
AX-183574868	Affx-473420329	chr2LG1	58502094	chr2LG1_58502094	AGGGGAATCAAACCAAGCACGACAAATTTCTTGCA[C/T]GAGTACATGATCAACAAGGATAGCAGAGAATACTT
AX-183581350	Affx-473427627	chr4LG4	148314369	chr4LG4_148314369	TTCATATTTATTGAATGAAAATGAATAATTTAGGC[A/C]AGTGGTGAGCGATAGAGCCACACCATGTGATCTAT
AX-183979544	Affx-473424996	chr5LG3	572452605	chr5LG3_572452605	CAATACCTTTGTCCAAATGATCCTACTCCAATGAA[C/T]TTTCTGGGCACAGCTCCTAACACGAATGTCCTTTT
AX-183581987	Affx-473428264	chr6LG2	440008724	chr6LG2_440008724	AGCAAGTTGAAATTCATGATATCAAGTTCAGTAGC[A/G]GAAGCATGCAACAATTCTATTCTTCTCCTCGGTCC
AX-183581986	Affx-473428263	chr6LG2	439993587	chr6LG2_439993587	CAACTGGTGGGTGTTGTATGGGAAGCGTGCTCTGC[C/T]CTAAAAAAGACTCCTTCGTCAAACATTACAGCAAT
AX-183979566	Affx-473425757	chr6LG2	439993017	chr6LG2_439993017	TCCAAACAAGCTACAACAGGTTCTTTACTCTTTCT[C/T]TCATCGTAATCGTTAAAAGATAGTGTGTTTAGCGA
AX-183575089	Affx-473420921	chr1LG6	13167557	chr1LG6_13167557	TTTTTCCAGATCTTACCTACTAAAACCACAAAGTA[A/T]GGCACCTCAAAGTGCCTTTTTATTACATAACTATT
AX-183571186	Affx-473357813	chr4LG4	85099599	chr4LG4_85099599	ATACCAGTGTTTGTTGTATCATCGAAAGGGTCTCC[G/T]AAAAGGTCTAAAGCCGAGATGGAAGCTCTTAAGGG
AX-183571928	Affx-473358556	chr6LG2	35433034	chr6LG2_35433034	TCCAGAAATGGAAGAAACGGAGATAATGGTGAGAC[C/T]CCTCAAGACCGAAAAGCTGGAATGTATGATGGTTT
AX-183572313	Affx-473358942	chr7LG7	225696805	chr7LG7_225696805	CAAAGGCAATAAGATTAAACCGCGACATTTGCATA[C/T]GTACTGTTGTTGACATCCATCTCCACTAAACTAAC
AX-183572402	Affx-473359031	chr7LG7	421898997	chr7LG7_421898997	CTTGAACGCTGGAAATCCGGTGGATCATGTGACTG[C/T]GGCGGTTGGGATTTGGCTTGCAAACTTAAAGTTCT
AX-183572990	Affx-473420690	chr1LG6	145764013	chr1LG6_145764013	CAACCTCCACCTCCACCTCCTTTGCCACCACATGT[A/G]GCAATGGGTTTAACTAGGCCCAATAATCAGCCATC
AX-183562947	Affx-473349523	chr1LG6	145746659	chr1LG6_145746659	CTGCATTCTGTAAACGAAGAACATCCTAACGAGGA[A/G]GCTGCCCTGAACAAGTGTAATGCTGCTGTATGTAA
AX-183563036	Affx-473349603	chr1LG6	303965017	chr1LG6_303965017	AAGAAAGATCTTTTAACCTAAAAACTTCAGAGCAA[A/T]TGCTTCAAGTTCCGGCAATGCTTGACGAAGACGAT
AX-183572813	Affx-473416069	chr5LG3	474118506	chr5LG3_474118506	CTTGAATCTACAAAAGAAACACAAGAAAATCATAA[C/T]AATGTCAAATCATTTCAATTTGGCGAAAACCAAAC
AX-183571074	Affx-473357701	chr3LG5	272817201	chr3LG5_272817201	TGAACTCGTATTTATAGGGAAATTGTGAAATATCT[A/G]CTGCCACGTGTTCAAATCTTACGGTGGTTCTAATC
AX-183571787	Affx-473358415	chr5LG3	522397133	chr5LG3_522397133	TACTGCAAGCCAGATTCTGCTCGATTATGTATGCG[C/T]TGCGATGCGATTGTACACTCCGCGAATGCGCTTGC
AX-183867325	Affx-473357848	chr4LG4	115910627	chr4LG4_115910627	GTGAGGAAAATTGCAAGAGAGGAACAAGTTTTGGA[A/G]GCCATCTTAATTATGTAATTAAGCTAAGTATAATT
AX-183582089	Affx-473428366	chr7LG7	58491325	chr7LG7_58491325	ATGGGGCTGTAATGTCATCACTCAAGAGGTTTGAT[A/T]ACTTTCAATACCAATTTGTGAGTTGAAGTTATTGA
AX-183572154	Affx-473358782	chr7LG7	58491234	chr7LG7_58491234	GTTGCTGCGGATAAGAGTTTTACTACTACAAATGA[C/T]AGATCTGCAGAAGTAAGAAGTTATCTCAATGACAC
AX-183573240	Affx-473427167	chr2LG1	307606615	chr2LG1_307606615	TTTGTGATTAAAACTTGATTATTCCAACTTCTTGA[A/G]TCCTCTCTTTAGTTTACTATCAAATGGTCTATCTT
AX-183573174	Affx-473420941	chr1LG6	23513628	chr1LG6_23513628	CGAGGGTGACAAGAGTCAATATAATCGGTTGCGGA[A/G]GCGTAGATTATACTTTTTTGTACTCGGAGAGATTG
AX-183573175	Affx-473420942	chr1LG6	23514846	chr1LG6_23514846	CCTGCCATGTTTCCAATATCTTCAGCTTTGTTTTG[A/C]AGATTGTTCATCTTCGATGACATTGTATCTCCTAC
AX-183581434	Affx-473427711	chr4LG4	291847584	chr4LG4_291847584	ATATGTGATCCATTTTTATTCTCCAACCTATCATT[G/T]CGGCCAACATCATCCGAAAACCAATTTATAGTAGT
AX-183571423	Affx-473358051	chr4LG4	405065118	chr4LG4_405065118	AATGAACCTGAATTAACATCAATATGTTCCTTTTC[C/T]TTCTCTTTTTCCTTCTTCATTCCTAACAAATTCTT
AX-183571426	Affx-473358054	chr4LG4	405149406	chr4LG4_405149406	GTCTCAGAAAAGGTACTACTAAGGTTTAAAATTGC[C/T]TTTCTCTCTTATATCTATGTTAGCGGTTTTAAATT
AX-183571424	Affx-473358052	chr4LG4	405115279	chr4LG4_405115279	TCAATTCATGGAAATGAGGTTTCTCCGACTGAACA[A/T]GGTGAGAAGAACTTTAAGAGGAAGCATGATGACAG
AX-183581982	Affx-473428259	chr6LG2	435073918	chr6LG2_435073918	CTTTCCATTTTCCACACCAACTTCCATGTACAATC[C/G]CTCACTTCATCCTCAGACATTCAAGCTCTCAAAGC
AX-183571260	Affx-473357887	chr4LG4	175709222	chr4LG4_175709222	CTTCAATTGTATCCATCGTTTCTGGTTATGGTAAT[A/T]TCATCACATTCTCTAATCTCTCTCACTTTTTATTC
AX-183571932	Affx-473358560	chr6LG2	37239938	chr6LG2_37239938	CATTATTTGAGCAGAGGTAAAATGATGTTGTCTCC[C/T]GAGGATATATCATTGATGTGTGAAGGTGATTTGTA
AX-183582294	Affx-473428571	chr7LG7	475961117	chr7LG7_475961117	TGCATTTTATTTGTTTTAGTTTCTAATTTTTTTTG[C/G]TTTAAAAATCTGCTTCTAATACTTAGGAAGGAGTT
AX-183573209	Affx-473420973	chr1LG6	33052840	chr1LG6_33052840	TCAATGGGATGGTACGTCGCATCACGCTCATTCAT[C/T]GAACATGTGTATTTTGTTTTAAGAATTGTGTGACA
AX-183581604	Affx-473427881	chr5LG3	107739666	chr5LG3_107739666	AAAAGTGAATTTCAGAGTTTTTGGTGGTTACAATC[C/T]CAATCTATTTAGATTAGTTTGGAGAACATTATTTG
AX-183572653	Affx-473415909	chr3LG5	59691140	chr3LG5_59691140	GGTCAGGCGGGAGGTATTTCCGGCGGCGGATCGCC[C/G]TCTCCGGCTTCTGGTATTACTAATAACGGGAATTC
AX-183570887	Affx-473357514	chr3LG5	59689487	chr3LG5_59689487	GGAAATGTTCGGAACAATTCAGGTTTCAGTTTCAT[A/T]GGATCGTCGGAACTAGAAGGTATACCTCAAACAAG
AX-183573443	Affx-473414532	chr2LG1	39853777	chr2LG1_39853777	AGCTATTCTGTTAAAACTGTCATTTTCTGCTTAAA[A/T]ACAAGTAGACAAAAAACACCACTGCTTCATTTCAG
AX-183979570	Affx-473415611	chr6LG2	72904654	chr6LG2_72904654	TTAACTTCAGAGATTTAATTAATTTCCAGAAAAAT[A/G]CAACACAAATTCTCAGTGAAATGAATGAATAATTA
AX-183865767	Affx-473415992	chr4LG4	22231049	chr4LG4_22231049	GCACTGATAATATTCGAAAAAATATTATAACTGAA[C/T]TTAATCACATGTGTCGATGTTGTGTCAGACACCAT
AX-183572737	Affx-473415991	chr4LG4	22230959	chr4LG4_22230959	ACTGCACTAGCTCCTGCCCCAAAATACAGAAACTA[G/T]TCAAAACAGTTTCAACATACCTACAGACCTATGAA
AX-183571609	Affx-473358237	chr5LG3	135166508	chr5LG3_135166508	TATATGAAATTTTTAGCCTTGTTCATTCAAAGTTG[C/G]AGTGATGATTAAACCATTGACAATAATCACTGCTG
AX-183572443	Affx-473359072	chr7LG7	483555627	chr7LG7_483555627	TTTGAAACATTGTCAGAGTCGGTCGATATTTCGTA[C/T]GAGTAATATGATTAAAAACGGATATTGACTCGATT
AX-183581194	Affx-473427471	chr3LG5	155089590	chr3LG5_155089590	AGCAGTTTCACCAAATCATTTGGTCTACTGAAACA[G/T]AACAGTTTTTTCAAAAGCCTATATGTTTTTTCATC
AX-183571257	Affx-473357884	chr4LG4	173004534	chr4LG4_173004534	ACTGGGTTAGTACTTTTTTGATAAGCAATTAGTAT[C/G]TTAGTTGTTATGTTAGTATTTTCTCCTTCGCCAGG
AX-183563122	Affx-473349690	chr2LG1	11699253	chr2LG1_11699253	GACATTTTCTTTTACCAGCTCCTTATGGAAGAAAA[A/G]CACAAGAAACATGAAGTAATATTGGAACAATATCG
AX-183979520	Affx-473415246	chr5LG3	4019927	chr5LG3_4019927	TAAAAGCAAGACAATTTGGTCTAAAAATGTAACTA[C/T]CATTTGGTAACATAGGAAATGTGTCTGGTAAAGGC
AX-183571767	Affx-473358395	chr5LG3	500610638	chr5LG3_500610638	ATTACAAATTTATGACTCAATCCTTCCACACACAC[A/G]CACACTTTTATAGAACAAATCTTGAGAGACCAACT
AX-183581608	Affx-473427885	chr5LG3	109098483	chr5LG3_109098483	AAACACACGCCATGTTTGAGTAAAAGGAAACTCAA[C/T]CTTACCCTTTTGCTTTCACCCTTTCTATGGAGCGT
AX-183581229	Affx-473427506	chr3LG5	424667274	chr3LG5_424667274	TGGCCAAAAGGTCAGTTGTGTTATTGTTGTATTTT[G/T]TATGGTTTCTCAGCTTAATAGCGAATTGTCTATGT
AX-183571904	Affx-473358532	chr6LG2	8604702	chr6LG2_8604702	CAGATGACTGACCTATGTTGTGTGAATATTTTTGG[A/G]CAGTGTTCAAGGTAGAAGGGTTTGATATCTTTGGC
AX-183572031	Affx-473358659	chr6LG2	113484127	chr6LG2_113484127	TTGATTCATTTTATGTCCGAAATGAGTGATATGTT[A/G]GGGATTACAATCCCTATACTTAGATCCTCATTCTA
AX-183570634	Affx-473357261	chr2LG1	84723712	chr2LG1_84723712	AATACTGTTAATGTACTGACAGGAGGATCGTCGCC[A/T]CCGGCGGCGATTCTTACACGCGCGGAGTCGTTAGG
AX-183570635	Affx-473357262	chr2LG1	84724611	chr2LG1_84724611	GAAATTAGATGTTTAATGAGTGATGAGTAGTTGTA[A/G]TATTCAAATGTTATTGTTGTTTAATTAGATGTTTT
AX-183571905	Affx-473358533	chr6LG2	246619531	chr6LG2_246619531	GCATTGCCTTGGCATCATGTACACCTATTGTATCG[A/G]CTTTCTCCAAGTTCCCATCCCCGCCTTGAATTCCT
AX-183581299	Affx-473427576	chr4LG4	75295249	chr4LG4_75295249	CTTGTCCACACACCACCACTTGGACTAGAGTGTGG[A/G]GATGACAAAACATTCACATTCAGATGACTCTTGGG
AX-183572218	Affx-473358847	chr7LG7	100826990	chr7LG7_100826990	ATCTTTTGAAGCAATGTAGAGAATAAAATGACAAT[G/T]CCTATATTAACAAAATTTTGTCAATACTTACATTG
AX-183571813	Affx-473358441	chr5LG3	547677207	chr5LG3_547677207	ACCGAAGGTGCAGCGCTTGAAAATACAATATCCCG[C/T]CCCCGAGTCCAGTCAATCAACAGCTACATGTTTAA
AX-183563040	Affx-473349607	chr1LG6	317341117	chr1LG6_317341117	ATGCTCGGTATTTGAAAGAGGGTGGCTTGGATCCC[A/G]ATCTCAGAGATGAAAAGATAGAGGAACAGTGCAAT
AX-183582264	Affx-473428541	chr7LG7	415583280	chr7LG7_415583280	ATTGCATCTTTAGCAGCATCTGTTTCAGCTGCTGC[C/T]AAAGCTTCACGCTCCTCTTCTTCCACTGCAGCCTG
AX-183581968	Affx-473428245	chr6LG2	417405030	chr6LG2_417405030	AGAGGGTACCTGGAGTGAGGCATTTGATGGTCTTG[C/G]CATATCTATTCTTTTAACAACAAACCCATCTATTC
AX-183581159	Affx-473427436	chr3LG5	282373425	chr3LG5_282373425	GGTTTAGTATTCATCCTCTTCCTTAGAAACCTCAT[A/G]TATTTCATTTTCTGCCGAACCAATCCACCGGAAAT
AX-183572430	Affx-473359059	chr7LG7	468498233	chr7LG7_468498233	ATAATGCTCTTTCTTGGTCATGGGAAAACGCTATC[A/G]CGGATCTTCAAGAAACACTTTGCAAAGTAAGTGTA
AX-183581890	Affx-473428167	chr6LG2	34167938	chr6LG2_34167938	CTCAATTGGAACAAGAGTTCTTCTGTATGCAAAAA[A/T]TGGACTAGAGTTACCTGCAATACGGAAAAATCAAG
AX-183571824	Affx-473358452	chr5LG3	559340476	chr5LG3_559340476	GCATCGACAGAAGGCATACTAAACTCGAAGAAGGC[A/G]CAAGAAGATGCGTATAAGTAGCTGAAATGGATAAG
AX-183572018	Affx-473358646	chr6LG2	407246205	chr6LG2_407246205	CTCATGCATTCGAATTCAACGACACCGCGCATTAG[C/T]GTTTTCAACCCAAAGTACCGACGATCCTCACCGCC
AX-183574797	Affx-473427366	chr3LG5	136905649	chr3LG5_136905649	CTCCACAAATTTCTGGAAAATTTCTTCCCAACCGT[C/G]GAAGACTCTCCGCCACACCAACACTCTCATCTCAA
AX-183570931	Affx-473357558	chr3LG5	136910306	chr3LG5_136910306	GCCGCTAGCATAATGCTGGTTATGAGAAGCCGATG[C/G]ACATTAAGCGATGTCAATTTGATCTCTGTGCGCTG
AX-183573229	Affx-473420990	chr1LG6	41661439	chr1LG6_41661439	GAAGCAGTAGGATCGGTCACAGAATCACAAGTGCC[A/G]TGTAGAACAAGAAATGGAACTCTCAATTTTCTTAG
AX-183572661	Affx-473415917	chr3LG5	168524287	chr3LG5_168524287	TTTTTCACATACCTTGCTTGAAAAGTATTAGTTCT[A/T]GAGTCATAGCAAAGTTGAGCATCATAGCATGACAT
AX-183570752	Affx-473357379	chr2LG1	386250263	chr2LG1_386250263	TACCCACTGGTATTAGAGCCAATGTTGTCAATTGT[A/C]GATTGCGGAAAATAACAGATTGTTACAATTCCGCT
AX-183979543	Affx-473421512	chr1LG6	301542282	chr1LG6_301542282	CTGCTTCGGATTCGGAGTCAGATATTCAAGGCACG[C/T]GACACCATGAAGTTTGTGGAGGAAGTGAAGAATTT
AX-183581825	Affx-473428102	chr6LG2	426087573	chr6LG2_426087573	ACGGGCAAACTTGAAGCAAAACACAAATACGGAAA[A/T]GAAATGTGAGTACAGAAACGTGTGGCGTAAAATAA
AX-183573173	Affx-473420940	chr1LG6	22923830	chr1LG6_22923830	AGAATGAATACACAGAGCTTTTAAATAACAAATGT[G/T]CAGATGTTGTTTCTGATGCTTTTGATGACTCTAAG
AX-183571000	Affx-473357627	chr3LG5	205375790	chr3LG5_205375790	ACATATTCAAAATGACAACAGAATGGAATGGATTC[A/G]ATAGCAATACAATCAACAAAATGAGCTTACCTCCG
AX-183581414	Affx-473427691	chr4LG4	234311211	chr4LG4_234311211	ATCGCCTATATTAACAGCACTGTCTACCCTTTTAG[C/T]GCATTACCTCTCATCATCTATTGTATCATTCCCGC
AX-183571317	Affx-473357945	chr4LG4	234341154	chr4LG4_234341154	CTTATGTGGGTATGTAATATCATCAATTTCAAGAA[C/T]TTGAGATATTGATATTTTTGAAATTTCATTTGAGT
AX-183581415	Affx-473427692	chr4LG4	234340970	chr4LG4_234340970	CATGTCTATAACAAACTCCAACTAGATCTTACTGC[A/G]TAAAATTCTTGTTTGCTTAGTTTGATGTTTACTAT
AX-183572810	Affx-473416066	chr5LG3	446761834	chr5LG3_446761834	GTTGGCGTCGTTCAAGGAATAGGGTATGAAGGAGA[C/T]GAAATTGATAGAAGCACTTTTGTTGGCTTTTGTGG
AX-183581449	Affx-473427726	chr4LG4	303818036	chr4LG4_303818036	TTCCCGGAGCTGGCATCGTCCTCTAAGAATGGCGC[A/C]TCAAGAACAGACACCGGACTTGGCCGTCCCGATAC
AX-183572951	Affx-473420346	chr4LG4	303818072	chr4LG4_303818072	TCAAGAACAGACACCGGACTTGGCCGTCCCGATAC[A/G]TCAGAGATAATCTCTTGCTCTTTAGTTTTCGTAGT
AX-183572975	Affx-473420675	chr1LG6	111437913	chr1LG6_111437913	ATTCTTCTACTTGCCGCCTTGTTGAAATTCTTCTC[A/G]GAGAAAATCTCAAGCTGCAAAAATTTTAGATGATA
AX-183571785	Affx-473358413	chr5LG3	520435143	chr5LG3_520435143	AAATGCAATGCATACTCTTTGCCCTTCTTCTGAAC[C/T]GCACAAAAATGAACAAAAGTTAAGACACCATCACG
AX-183571360	Affx-473357988	chr4LG4	305404527	chr4LG4_305404527	TATGTGAAATTGCTATAGAAGGGTAGATTTATCAT[C/T]TATTGCAACATGCAAAACACGTGGATTGATTTTGT
AX-183575408	Affx-473421323	chr1LG6	138475818	chr1LG6_138475818	GATCCAAATATCAATATGAAAAATGTCAATCTGAT[C/T]TTTTTGCAACTTGGACACACTGTATCATGAAACTT
AX-183574847	Affx-473427404	chr3LG5	183993835	chr3LG5_183993835	CAAGGCATTTGGATTTATGGTTTTTTGGATCCATG[C/T]CTTGCTAGTATTAGGGAAATTTTAAGCCCGAAGAG
AX-183571715	Affx-473358343	chr5LG3	330472276	chr5LG3_330472276	AAATGAGGTTTGATTCCGATTCACAACATCATGAA[C/T]GAATCAAACAACACATAGAGAAGAAGAGCCTACCG
AX-183577568	Affx-473423527	chr4LG4	147455236	chr4LG4_147455236	TCGGAGTTCAAGAAACTACCATGGCTTTTCCACCT[A/G]TTGACAATGAAGTAAACCTTATTGATGATTCTCCT
AX-183570965	Affx-473357592	chr3LG5	173300574	chr3LG5_173300574	TCATCTAAATGACACTTCTTTCTCATTTTCTTAGT[C/T]CTCACAACACACAAAATCTTCAAAGTTTTGATTTT
AX-183572343	Affx-473358972	chr7LG7	312594624	chr7LG7_312594624	CTGTGTTATATTTTGGCAAACTGTATGTATATAGT[C/G]TGAGAAAGTGCTTTGGTTTTGTGCTTCTGATATCG
AX-183572344	Affx-473358973	chr7LG7	312596582	chr7LG7_312596582	TTCAGAACAAGGTGATTGTTCAAGGTACCCTGTTA[C/G]TTTGTTAGGTTATGGTGTGATGTGTATAAGTAAGA
AX-183571473	Affx-473358101	chr5LG3	1906148	chr5LG3_1906148	CTTCAGAGAAACATCAAATGGAGGTTGATGGAGAT[A/G]AAAAGAAAATGAAAAGCTGCGAAGGCTATGGTCTT
AX-183573237	Affx-473427164	chr2LG1	171198794	chr2LG1_171198794	CCTCACCGGCGATCCCACGAAATTTCTCCTCCCAA[C/T]AAAAAACCCTTTAACCACGAAACATCACCGCCGAA
AX-183571536	Affx-473358164	chr5LG3	54977302	chr5LG3_54977302	TTATCAAAACATTAACATACTTAAGCAAATAATAC[A/C]TTTTACTCAACCAAACACAAACAACATGAAAGTAC
AX-183979571	Affx-473421117	chr1LG6	41788783	chr1LG6_41788783	GTTGCATGGCATGGAAGCCGATTGGGAATGCATTG[A/G]CTGTTATTGATGTTAAGGGGAAGTATGGTATATGG
AX-183979518	Affx-473425602	chr6LG2	339484621	chr6LG2_339484621	TTGCAAAAAGTACCTGATTGTGTATCCATGAACAG[A/G]AGGTGGGGGTTAGATTGAGATGGGAATGTTGTGGT
AX-183581801	Affx-473428078	chr5LG3	554818867	chr5LG3_554818867	TTATTTTTTATTTTGAAATTTGTAGAATCTCCGGC[C/T]GAGTTCTTCGCAGAGAACAAGAACATCGCAGGATT
AX-183572186	Affx-473358815	chr7LG7	87173420	chr7LG7_87173420	GAACTGAGTTCTTCAAGTAGAACAAAGCGATCAGA[C/T]ATTAATGTTTGAAGATCTTTCTTTGTATTTGGTAA
AX-183582115	Affx-473428392	chr7LG7	87203120	chr7LG7_87203120	ACAAGCCATATAGTTTTGCATCTGTTTCTCTTTTT[C/T]ACTAATCTTCAACAATGAGTTTTATAATTAGAATG
AX-183582114	Affx-473428391	chr7LG7	87168603	chr7LG7_87168603	CCACTTCTCAACTATTCAGATCCGTTGCTGAAGTG[A/G]TTGATTTCACTTTCTCGCTTTTTATGGTTTTTTCC
AX-183570845	Affx-473357472	chr3LG5	23471366	chr3LG5_23471366	ATCAATGATGAGAAAATTAACCATGTGACAAAACC[G/T]TTGTTTTTTGTTATTAGACATTGAACAAGTTTTCA
AX-183979553	Affx-473423630	chr4LG4	212522201	chr4LG4_212522201	ATTCTTATTCATGGTGTTTGTAAGACCGGTGTTGT[C/T]GATGAGGCGCTTCGTTTGATTCGACAAATGAAAGA
AX-183582291	Affx-473428568	chr7LG7	470939435	chr7LG7_470939435	GGGAATTAGTTCAAAATCTTGTCCATAAAAATTTA[C/G]AGAACTTCCTAAAAATCGTTCGGGATAAAATTCTT
AX-183581218	Affx-473427495	chr3LG5	289374681	chr3LG5_289374681	CTCCCTCACCCCTGAATCCAGGTGTCCTTCCAGTC[A/G]AGAATCGCCCTCTATAACCTGAACAGAGAACGCAA
AX-183575034	Affx-473420657	chr1LG6	95347855	chr1LG6_95347855	CGTTGAGATTCTGAAATTCCGACACAAACCCAAAA[A/T]AAAAATCCCTTTTAAATTCACATTCTATCCAAACG
AX-183573146	Affx-473420837	chr2LG1	16238640	chr2LG1_16238640	GTGCAGCCATGCTCATGATATAAAACGGCCTTTTT[C/T]GTTGCAGATCTCGAGAGCAAGTCCGATATGAGTGA
AX-183563127	Affx-473349696	chr2LG1	16227944	chr2LG1_16227944	ACATAATTCAATTGCAACATTTGGTGAAACTATGA[A/T]TAAGCACTTATCAAATGACTGATGTATCATGTATG
AX-183573145	Affx-473420836	chr2LG1	16225573	chr2LG1_16225573	TGGTTCTCTAACTCTGCAGACAAAACATGGACATC[C/T]CTTCCCTTCATTACATAAACACAAGACATGTTGAT
AX-183581989	Affx-473428266	chr6LG2	83695285	chr6LG2_83695285	AACGTTTCTGTTATGTTATCGCACGTGAAAGAACC[A/G]CGTGTTACATTTGTTTATCATCCAGAATTGAATGA
AX-183571061	Affx-473357688	chr3LG5	150082168	chr3LG5_150082168	AGCTCGGTTGGGATATTACCTGATAACCGATTATT[C/G]GAAACATCGAGAGAAACAAGTTTGTCCAGTTTACC
AX-183581616	Affx-473427893	chr5LG3	123212548	chr5LG3_123212548	GGCAACCAGTTCACCGGTCCGGTTCCTTCTCTTCC[A/T]TCTGGTTCCCTACAGTTCCTCTACCTCGCTGAAAA
AX-183563024	Affx-473349591	chr1LG6	288173575	chr1LG6_288173575	TGATTTTGCTGATACCCTTTTGAGGAAATTGGTTG[A/C]GGATGAATTTGGGATTGGAAAGTTTGGAACTTTAG
AX-183581777	Affx-473428054	chr5LG3	531375337	chr5LG3_531375337	GATCGTACTTGTACAGCAGCAGCCGCCGCTGGCCT[A/G]CTCTCGGAACTCCAACTTCTTCCAAGATTTAGCTC
AX-183573281	Affx-473427207	chr2LG1	376272530	chr2LG1_376272530	GTTATTGACTCAGATATACTTAAACGTAAGAAGCC[A/G]TCTTATATGGATAATGCTGCAGTCAAAGCAGCACG
AX-183581923	Affx-473428200	chr6LG2	56408569	chr6LG2_56408569	TCAATCTCCGGAGTAACATCCTGAAGTAAACCTTC[C/T]GTCACTGATGATTCACGTTGCCGCTTCCATTTGAA
AX-183573044	Affx-473420742	chr1LG6	278637903	chr1LG6_278637903	CTAAATAAATTTAAACTATAAAAAACTGCATGAAA[C/T]TGAAATCTCCTTCATCAAGCAAATCCGGACACCAA
AX-183574856	Affx-473420317	chr2LG1	47530001	chr2LG1_47530001	TTTCCCAAAAGGTTCGATATTGAACCGGGGTAACT[A/G]CATTCAAAAAGCTTCCCTTCGTTCATCAAAATAAA
AX-183574796	Affx-473416672	chr2LG1	47526013	chr2LG1_47526013	TTTCTGTGTTGTTCTCTCCCAGCGCTTTAATTACA[C/T]GATTTCGGTTCCACTCTAGGCTTCACTATGATAGG
AX-183563068	Affx-473349635	chr1LG6	346533613	chr1LG6_346533613	GATCACAACAAAACAGTGTTGGAAGCTGTTGATAC[A/C]GTTATTCATCGTTTTTATGATAAAGAATGAATTAT
AX-183572141	Affx-473358769	chr7LG7	46440148	chr7LG7_46440148	TGATACATTTTTGGCGGCTTTTCTTATTCTTTTCA[C/T]GCTGGGGAGAAAAAAGGGTTAAGGTGTTCCTAGAT
AX-183571753	Affx-473358381	chr5LG3	473924882	chr5LG3_473924882	CCTCTGAAATGGAAAATTCGACATTTAACCAGTTT[A/G]GACGAAAGAAAATATATAAATAACTAAAACCATGC
AX-183575097	Affx-473420929	chr1LG6	17121326	chr1LG6_17121326	TCGGTGATACGGCCGAGTCTGTATCTTCTCTCTTC[A/G]ACACCACTCTAAACCCTAATTCCAAAATTCACCAA
AX-183573078	Affx-473420773	chr1LG6	328475925	chr1LG6_328475925	TCCGTTGAGCGGTTTAAGATTGCGGGAGCTTCTGC[C/G]GATGATGTTTCGACGATTTTGAAGAAGCATTATTC
AX-183573077	Affx-473420772	chr1LG6	328475652	chr1LG6_328475652	CAACAATTTGAACTGGCTAAGCTTCATTGGTCATT[C/T]GGTCTGGTGAATAAGATGGATTTAGGTAAAGAGAC
AX-183573466	Affx-473414555	chr1LG6	328470522	chr1LG6_328470522	TGCAACTTTTCAGCATAAGTATTAACTTTTGTTAT[A/G]TATATGTGGCAGCCTTTATGTCAATTCTTCATATG
AX-183563016	Affx-473349583	chr1LG6	280678905	chr1LG6_280678905	CTTAATCCTTTCATGTCAACGACTACGCCGTCACG[A/T]GCCATGGCTTGTCCGCGCGTGGAATGGCCCTGTCC
AX-183581358	Affx-473427635	chr4LG4	164023660	chr4LG4_164023660	TCAATTAAAATATCAAGCAACCATGAAAGGTTGTC[A/G]GCTTCAAGAGCTATACGCTTTGTTACAGAATCTCT
AX-183572743	Affx-473415997	chr4LG4	24181812	chr4LG4_24181812	ATAATAACCAGAAAGAGAATCTCTCACAACACAGA[C/T]ACTTTACACTACATATATGAAAAGTGCTTTTGCCA
AX-183582238	Affx-473428515	chr7LG7	332888509	chr7LG7_332888509	CAACCAATATTGATAAGTTATTATCTAACTTAGCT[C/T]TTAAAACTCCTTCCACTTTCTTTACTACTACATCA
AX-183979593	Affx-473422621	chr3LG5	84083669	chr3LG5_84083669	TGAATCCATTAGAATGAAGAACCAAAAGGTGCCCT[A/G]TGAGGAATACCTTTTCTTCTTCTTGCATTTAAAGG
AX-183570907	Affx-473357534	chr3LG5	84094922	chr3LG5_84094922	TAAAGGAAGTCAAGCTGTGAAGTATTTGGTGAGAT[A/G]AAACGAAAATTAAGACAAGAGACCCACTTAATAGA
AX-183571246	Affx-473357873	chr4LG4	150328396	chr4LG4_150328396	GACAGAAGGCTATCATCTATTTATCCAGGTACTTA[A/T]TTAATTCTTGCGGGCATCCAAGACCACCTTGACAA
AX-183570662	Affx-473357289	chr2LG1	126701743	chr2LG1_126701743	TTGAGAAATGAATCTATACTAGTAAAATCATATAC[C/T]CCATATGCACAAACAACATCGAGATTTTTCAGGCA
AX-183563093	Affx-473349660	chr1LG6	360644475	chr1LG6_360644475	TTTTTGCGTCCGCTCACAATCTCTAGTAGCAATAC[A/G]CCAAAACTATATACATCTGATTTAACTGAAAATAG
AX-183572184	Affx-473358813	chr7LG7	86467782	chr7LG7_86467782	CATCAAAATATATCATGAATCAAATTGAGACAAAA[C/T]AAAACACATAGAAGACGTAGCTAATCGGTGTTTGG
AX-183572913	Affx-473416167	chr7LG7	136820365	chr7LG7_136820365	AAAATGGTTCTCCACCAAACCTTCCATCACCGTAG[C/T]TATGTTTCTTCACCTCCCCACTTTCAAGGTCCACC
AX-183581632	Affx-473427909	chr5LG3	155986416	chr5LG3_155986416	GAACCGTTGGATCAATAACCAAAATATCTAACATA[A/G]AAGTGTAATTAACCACATTTGAACCCAAGGATGAA
AX-183582275	Affx-473428552	chr7LG7	428657783	chr7LG7_428657783	AATATGGAGGGATGGCCCATTTCGAAAGTTTCTAT[C/T]CTTTTAATCGATGGCAAGAAGGAGAACTGCTTTTT
AX-183581339	Affx-473427616	chr4LG4	130751963	chr4LG4_130751963	GCTATGACGAGACCGATTCCCATTCTTTGAAGCTC[C/G]GTGAGTCCTTTCGAACTTGATTTTTTGAGTTTTCC
AX-183563100	Affx-473349667	chr1LG6	367099393	chr1LG6_367099393	GAACAGTACCAAGGCTAGAGGAAGTGTTTCAACGA[C/G]CGAGGTTTTGCCGGGTGAAGCTTGCAAGCGACAGA
AX-183573429	Affx-473427348	chr3LG5	71650799	chr3LG5_71650799	CAGCACCGGCACTAGTTGGTGTGGGAAGTTCCACA[G/T]GCTTTCTTGAACGGTTTCTACCACGATGCATGTGT
AX-183573428	Affx-473427347	chr3LG5	71668460	chr3LG5_71668460	AATATCAGAAAACTAAATCAATAAAGCACTTCTTC[C/G]TATCAATCTGCATCAAATTTAGAATATTAGATAAA
AX-183570895	Affx-473357522	chr3LG5	68215190	chr3LG5_68215190	ATCGATACACTGACCCGCAACTAGTATCCATGGAA[C/T]ACACCGACAATCATCTGGTGAGCCGCATGGTGGAA
AX-183570894	Affx-473357521	chr3LG5	68215147	chr3LG5_68215147	GATGTTCTTCAACCATCTTTACAATTGATTTACCA[C/T]GAATTGGATCGATACACTGACCCGCAACTAGTATC
AX-183581435	Affx-473427712	chr4LG4	293460029	chr4LG4_293460029	ACATGATAATGATAACGAGTGATTAAGAAGGTTGA[A/G]TTTAGGAATTGTATGCGAGTTATATATTGTTTAGT
AX-183572424	Affx-473359053	chr7LG7	459866975	chr7LG7_459866975	ATCACATCGTGCATAATCACGCAAACTATGTTTAT[C/G]GCATAAGCTACTTACCGCATTGGCAATGCTTAGTA
AX-183581705	Affx-473427982	chr5LG3	319530040	chr5LG3_319530040	CCATGCTTCATCAGACAGGAGGTTCTGTTGTCTGA[A/C]AGAAACATCGATGTTTCTGCTATATTATGATTAGA
AX-183573017	Affx-473420717	chr1LG6	230730292	chr1LG6_230730292	CAAATCATGCATATATTAACCTAAACAGAAATTAG[C/T]ATAAAGTTTGTATGCAGATAGTCCCTAATCAAGCA
AX-183573016	Affx-473420716	chr1LG6	230641723	chr1LG6_230641723	GGTTTGGTATCACTTGTTCGAATTGGCATGTTGTT[C/G]ATATTACAATTCATGGTGTTAATCTTAGTGGCTAT
AX-183572899	Affx-473416153	chr7LG7	127225690	chr7LG7_127225690	CGAACTATGAAAGACGAGCATGAGGTTGGAGGGGT[C/G]TGTGGTTCATTCAAAAGTCGGTTGATCACTTATTT
AX-183572981	Affx-473420681	chr1LG6	125534162	chr1LG6_125534162	ACGCGATTTTCAGAAACTGCAGAATCTCTTCGTCG[A/T]TACCTTTACCACATATCGCTTTATCGATGCAATCC
AX-183562987	Affx-473349563	chr1LG6	253660348	chr1LG6_253660348	TATCATCCTTTTTACATTTTGGATTGATTTGTTAC[A/C]CTATTTTAAAGGATATACAAGGACGGAAAAATCAT
AX-183581562	Affx-473427839	chr5LG3	39889313	chr5LG3_39889313	TTTACTCAATAGCTTGATGAGATCTTTTTTGTTGA[G/T]AAAAATGGTGAGGGACTTGATATCTATATATACAC
AX-183571325	Affx-473357953	chr4LG4	243381437	chr4LG4_243381437	CTCCATGATTTTCTACTTCTTTCCGTCGTTTAGAG[C/G]TTAACATCTTCGGCGCCATCGCCGTTTCGGTGACT
AX-183572250	Affx-473358879	chr7LG7	133320391	chr7LG7_133320391	CATTGTCTAACCAACCTACTAAAATAGAGAATCGC[A/C]AGTTTAGAAATGAAGAATTTTAGTATAAATTGTGT
AX-183571516	Affx-473358144	chr5LG3	40808033	chr5LG3_40808033	ATGAGACTGAAAGTTATAGTTTTTTCGCGAAAATC[A/G]GAAGAAAAATGCATGCATCATGATTGCATAAGTAT
AX-183581994	Affx-473428271	chr6LG2	461147288	chr6LG2_461147288	GTTATATAATATACACTTTTCTTTCTTTTTATGCA[C/T]TCATGATTCGAACAATAGATAAAGCCCGGGTTAAC
AX-183562973	Affx-473349549	chr1LG6	211768487	chr1LG6_211768487	CCCTAGAACATTCAAACAAAACTTAAATGACCTAA[A/G]ATGGGAGTCAAAGTTGGAGACCTCGGCGCTTTAAT
AX-183572195	Affx-473358824	chr7LG7	89819374	chr7LG7_89819374	TTATTCCTTCACTGATTATTTCTTACATTCGATGT[G/T]TGTTGTGCACACACACACATTGGCATATGCATGGA
AX-183573144	Affx-473420835	chr2LG1	15565282	chr2LG1_15565282	CTGTTATTGCTGTCTATCACTAACATGGTCCCACC[A/T]AGCATTAATACGTTAAGTTGAATTGTCAAAATAAT
AX-183573235	Affx-473420996	chr1LG6	44726917	chr1LG6_44726917	ATTGAGCTTAGAATGTTGAAGGTAATCTTGTTTCA[C/G]TCTCCTTTTGTTTTGGCTTGGATTCAGTTTAGAAT
AX-183571388	Affx-473358016	chr4LG4	366793539	chr4LG4_366793539	ACCTGTGGACGTTCGGTAAGAAGCTGATCAGCGTT[A/G]AACTGCGCTACAACAGATTTCAGAACTTCGTTACC
AX-183571733	Affx-473358361	chr5LG3	441798133	chr5LG3_441798133	AAAGCAGAGAATTTAGTGGTACTACAATTTCAAAC[C/T]AACCTCTATTCCGTTATGAGTAATTTTTACTGATT
AX-183581692	Affx-473427969	chr5LG3	296825237	chr5LG3_296825237	CAATATTCTTCCAAGAATAAAGAATTCACTTACTT[A/G]TAAAACCAAGTATATTTAGGCGGGTTCATCTCATA
AX-183571761	Affx-473358389	chr5LG3	489671350	chr5LG3_489671350	ATCTCCGTTCTTCCCTGTCATGGTATGTTTTCTAT[A/T]ATCTAACATAACCATATAATAGATAACAATTATCA
AX-183582268	Affx-473428545	chr7LG7	417288418	chr7LG7_417288418	GTTTGTTTCCTTGAGTAAATTGAAAAATTATTTCA[A/G]CTGTTTTAGCTAATCTGGAACCACAGGCATTATGG
AX-183581298	Affx-473427575	chr4LG4	64928854	chr4LG4_64928854	GCTTCTCTTTTATCAAATTATTGTGATTTAGTTTA[C/G]TCTATGAATGTCAATGCAACTTCCTAATTATTACT
AX-183581297	Affx-473427574	chr4LG4	64928478	chr4LG4_64928478	CACTCTTCTCCTTCTCCCAATTTCAAGGTCCTTCC[A/T]TTCAGAAACGGAAGTCCTTTAGCCTCTTCCGCGGT
AX-183582118	Affx-473428395	chr7LG7	88955564	chr7LG7_88955564	CTTAGATGGGTTCAAACTCATTCTGGCATGGACGT[C/T]GGCTTTGCTGTATCAGCGTCTGTCATGGCAATGAC
AX-183571615	Affx-473358243	chr5LG3	152897508	chr5LG3_152897508	GACCTTACACACTATGAATGCAACAAAAACTTTCC[A/C]TGATCAAAGTGGAGTACTAGTAAATCTTATGAACA
AX-183572974	Affx-473420674	chr1LG6	110402627	chr1LG6_110402627	TTTTGTTGTTTGATTTTGGTTTTGAGTTCTTGTTT[C/G]TTTATTTTGTGTTCTGCTTTTGCAAATTTTAGTTG
AX-183572320	Affx-473358949	chr7LG7	238358826	chr7LG7_238358826	CTTATAAAAAGCTCAAACTCAATGGAAGGGAAAAA[A/G]GTAAAATTTCTTTAAAGCTACAACAGAAAAGGCAG
AX-183581256	Affx-473427533	chr3LG5	435443790	chr3LG5_435443790	CCTTTGAATATCACCTGCTTGTTTGCAACTTCTGA[A/G]TTTGACATTATGAGATCTAAACTGCAATTGCAAAT
AX-183581335	Affx-473427612	chr4LG4	125711176	chr4LG4_125711176	TATGATTCAGCTTCAACCATGGCTGAAGAGGTTAA[A/G]GATCCTTATAAGAGTCTACCAATTGGAATTGTGGG
AX-183581334	Affx-473427611	chr4LG4	125661312	chr4LG4_125661312	AGTTAGCTCTCATGTCGTTAGGTTGTAGCATGTTA[A/G]CTCTAATGCACTGGATGTGATTCTTAATGTTTTAG
AX-183581160	Affx-473427437	chr3LG5	271972446	chr3LG5_271972446	CGTTTCAATCCTTGTAAAATTTTCTCCTTCAATAG[A/C]GCGTTAATCCTATATATTCTATTAATTCTAATACT
AX-183573969	Affx-473415072	chr4LG4	6737012	chr4LG4_6737012	TGAACCTGGACGGAGTTTTGGCATGATTACGTGGC[A/G]TGTTTTTAGTGGATGATGGTATAAACTTCGTGCCT
AX-183572736	Affx-473415990	chr4LG4	6762809	chr4LG4_6762809	TCTGTTTAGCTTGTGTTGCAGATCAATGGCTCAGA[A/C]TGACTTGTTTGACTGGCTGAAGAATGACAACCGTC
AX-183582074	Affx-473428351	chr7LG7	45776160	chr7LG7_45776160	GGTGGCCAGAAAAGTGGAGCAGATAACGCCCACGC[C/T]CTCAAAGAAGCCAAGGCTTTCAACAGTCGATAATA
AX-183572027	Affx-473358655	chr6LG2	415450735	chr6LG2_415450735	TATTATCATGAAACAGGTATTAATTTTGGGACATA[A/C]GAATTATAATATATGACTTCTTTTTAATTTAAAAA
AX-183581613	Affx-473427890	chr5LG3	116506901	chr5LG3_116506901	GGTTACGATGATGTTCACTTGTTCTGATTTCTTAC[C/T]ACTCATTTCTCACCTTATACAACTTCATTGCACGT
AX-183574837	Affx-473427394	chr3LG5	170397937	chr3LG5_170397937	TTGTTGACGGTTGTAAGTTTGACGTCTATATTCGG[C/T]CAGTTAAGTGATCAAAGGGTTAGCAGATCTATTCA
AX-183574836	Affx-473427393	chr3LG5	170396807	chr3LG5_170396807	TGGTAAAGCTACTTTTAAATAAAGAGGTGCAACAA[A/C]ACTTCACGTTTTCGGTGCCATTCCCGCTACCAACA
AX-183572360	Affx-473358989	chr7LG7	335522359	chr7LG7_335522359	TAGAAATGGCAAAAAAGTGGCAAAAACTGGCGGTT[A/C]GAAGACGCAAGAGGATCTCATACCTAAGAAATGAA
AX-183979496	Affx-473415419	chr5LG3	526923067	chr5LG3_526923067	AGGCGTGTCGCGATGTCTAATAAATGTCAGACCGA[C/T]ACTTGTATGACATTCGTAGGATACATGTCGAAAAA
AX-183572654	Affx-473415910	chr3LG5	61131540	chr3LG5_61131540	GTCCTGTCAACGGCAGAAGCACCAGCTTGACCGGC[A/G]AGTTGTCGCTTCCAGGCATAAGCTACGACTGCGCC
AX-183570890	Affx-473357517	chr3LG5	61137873	chr3LG5_61137873	CCAGAAATGGGGCATGCTGTCAACGTCCTTGCACC[A/G]CTTGTTGAAAAATGGAAACCGTTTGACGACGACCC
AX-183572248	Affx-473358877	chr7LG7	130958848	chr7LG7_130958848	CCATGATACAACCTTCCAATATCCAGTTATTTTTG[A/C]CTCACCACCAAACTCAGAAAAATCAAACAGATCTC
AX-183572259	Affx-473358888	chr7LG7	144835627	chr7LG7_144835627	AACCTCAATCTGCCAGATGTTGGGACTGAAGAGTC[A/G]ATCAGAGAGTTTTGCTTAAAAGCATCTTCCTTAAT
AX-183571628	Affx-473358256	chr5LG3	187750251	chr5LG3_187750251	CAAATACTAGAGTTGAATAATACAACAAAATACTT[A/G]TAGGTTAAAGCTTGCAAAATGTCACAAAGAACTTC
AX-183571629	Affx-473358257	chr5LG3	187752173	chr5LG3_187752173	CGTTATCTGCATAAAATAGCCCGTCAGCTACAGCA[C/G]ACTATGAGGTTGTAAAAGAAAACTTTGAGCCCAAA
AX-183564370	Affx-473350952	chr2LG1	104621717	chr2LG1_104621717	CACTGTTCTTCTCAAAGAGTTTCTTGCAAAAGACA[C/T]GCAGAATGAAGAAATTGGAAGCTATCAGTTGAGAA
AX-183581116	Affx-473427138	chr2LG1	104623253	chr2LG1_104623253	GCAAGGGACATGTTTTCTGTATTTTACTTTTTACT[A/T]ATTATGCCTTTTATAAGTCTAATAGTACTTGTTAC
AX-183581552	Affx-473427829	chr5LG3	30649240	chr5LG3_30649240	GGGTCCAATTAGTTTTAATGGCATTCTTTATCTCC[A/G]ATATTATAACAATGTTGGCAATCGAAAATTTATGT
AX-183573411	Affx-473427330	chr3LG5	48378047	chr3LG5_48378047	CCTTTGGAGATAAATCCCTTGATAGTGGATTTGTA[C/T]TTGAGATCGTAAGATTTTATACCGAAGATGCATGT
AX-183572980	Affx-473420680	chr1LG6	122849265	chr1LG6_122849265	TCTTAAAAAAAGTTTCATTTCATATAATCTTCACA[A/T]ATGGTTCCAAAAACAATGGCTTCTAGATTTGAAGG
AX-183571276	Affx-473357904	chr4LG4	194054097	chr4LG4_194054097	TTCAAGGTACCGGCTTGTATCAAACAAAATAAAGC[C/T]GTGCAGTCGTAATAATATTCATATACAACAACACT
AX-183581283	Affx-473427560	chr4LG4	33686451	chr4LG4_33686451	TTGAGGAATAATCGATTGAAATTGAAAGAGAAAGA[G/T]GAGAAGTACCTGCTTGAGGAGGTTATCGGCAATCC
AX-183562959	Affx-473349535	chr1LG6	166864921	chr1LG6_166864921	GTCCTACTCAAGGTGATCCAGTTAGGTCTTGGTAG[A/C]AAGCAAAGCCCCAATGTCAACAAGAAGCCTTTCCA
AX-183581483	Affx-473427760	chr4LG4	387151070	chr4LG4_387151070	ATCTGGTTTGTCTATGTTGTATGTTCTCTGAAGCT[C/T]TTGTATCTTTCTTTCCCTTAACAAGTTATGTTAGG
AX-183570722	Affx-473357349	chr2LG1	369601058	chr2LG1_369601058	AACCAGGCTCATCGGTTTGACTTGCATTCTTATTC[A/T]CCTTTTGGTGGTTGAATTTCCAGGTTGCTACCAAT
AX-183573272	Affx-473427198	chr2LG1	369602477	chr2LG1_369602477	ACCATTTCAACAATCTTCTCAGCCTCACGGTTAAT[C/T]TTCTCCTCTTCTTCCTTCAATGCTTTCTCAATCAT
AX-183571179	Affx-473357806	chr4LG4	76849684	chr4LG4_76849684	GTTTAGAGGATAAGATCAAAGTAATGACATGTCAC[C/T]ACTTTATGGGAAATTTGGAGTTGTGAGTGTGTCCC
AX-183979549	Affx-473422843	chr3LG5	207340029	chr3LG5_207340029	ATGAAGGTGGATTGATCAAGTTTAATGACAAAGGA[A/C]AGCTGCTGGAGCATCACTCTGGTCCTAAGAGCATA
AX-183575019	Affx-473420642	chr1LG6	74373254	chr1LG6_74373254	CCGTTAATTGTTTGTAATGTGGTTCCTTTTGTTGT[A/G]TCTTCACCGTCAATCTCTGGTGTTCTATCAAGCAT
AX-183573315	Affx-473427239	chr2LG1	256108174	chr2LG1_256108174	TTTCACAATCGTTCAAGCGCCGCCGCACCGTGACT[C/T]CACCTTTCTCCGTCAACAGCAATCATGGCGACAAA
AX-183573316	Affx-473427240	chr2LG1	256110213	chr2LG1_256110213	TTTCCCCTCCTTGTTCTTAGTCTACATTTTGCTCG[A/T]AATCTATCTAAAAGAGTATGCTTCTGAACCCATAT
AX-183581751	Affx-473428028	chr5LG3	491062461	chr5LG3_491062461	TGGATCAATGAGGAGGAGGACTCTTCAAAAGCGGC[G/T]AAAGGATTCCGTAAGCTTCTCTTCTTTGGAAGAAG
AX-183571868	Affx-473358496	chr6LG2	332432101	chr6LG2_332432101	GAGTTGTTAACATAGTCACTTAATTCAGTATTGAC[A/T]ATACTTAAATTAGTGGGGTGCAGAGGTATCAAAAT
AX-183571867	Affx-473358495	chr6LG2	332432054	chr6LG2_332432054	AACACAGAATCTTCCAAGAGAATGACAGAATAGTT[A/T]TCTTTTGGAATGAGTTGTTAACATAGTCACTTAAT
AX-183572845	Affx-473416101	chr6LG2	392024042	chr6LG2_392024042	AACTAAGTTATGAAGTAAAGATCATTGTTGGAGGC[G/T]TTTTATAATAATGAAGGAAGAGTTGATGTAAGAGG
AX-183562851	Affx-473349473	chr1LG6	83413071	chr1LG6_83413071	TATAATAGAAACCTTGTCCAACGTCTCTTTAAACA[A/G]AAAAGCTTTGAAACTTTTCAAGAGAAAATCATTCA
AX-183571999	Affx-473358627	chr6LG2	345153077	chr6LG2_345153077	ATTCAATTGGGCTTCAGTCCCTTGGTTACAAGAAT[C/T]ATATTTCTTTGTAAAAATTCTTTATTTGAGGGTTG
AX-183573007	Affx-473420707	chr1LG6	211656409	chr1LG6_211656409	AAGATTACACTTTTATGAATGTTGTCTTACATTAA[C/T]CAAATTCGCGTGAAGTGGCGAAACCATGATGGTCT
AX-183562933	Affx-473349509	chr1LG6	128561799	chr1LG6_128561799	AAGTACAAGCTTAACAAGGCGGTGTCTGCGATGTC[A/G]CATCTGGATTATGAGATGGCTCTGTTTTATGCGAG
AX-183572871	Affx-473416127	chr7LG7	56823571	chr7LG7_56823571	GAGTCCTTTTTCTCTCTCTACGCGGAAGGGAAAAT[C/T]TGAGGAATCTTTTGTGGAAGGAAAAATACAGATGT
AX-183581425	Affx-473427702	chr4LG4	278366534	chr4LG4_278366534	GTAGCTTCAATGGTTTCTCTAGTGATTTTAGGATC[C/T]TACTATACAAGATGCTATCGAATATTACATTTTTT
AX-183979596	Affx-473415177	chr4LG4	278365818	chr4LG4_278365818	ATGCGTTGGTGCTTCCTCTTATGTCCTTCTTCTTT[C/T]CTGTTGCTTACATATTTTCCTTTTACCTTGACTAC
AX-183571744	Affx-473358372	chr5LG3	459380108	chr5LG3_459380108	GTATTATACCGCCTATTCATTCGTTAATACTACTA[A/C]CAAAATATTCTACAAAAACATCAGTTTAAAACGAA
AX-183573482	Affx-473414571	chr2LG1	14025552	chr2LG1_14025552	GCTAAATACAAAACTTCATACCGTTGCAGGATTCT[G/T]CTTGCTGGAGCTCTTAAGTTACGGACATTGGACTT
AX-183562915	Affx-473349492	chr1LG6	100188767	chr1LG6_100188767	AACTTCCAAAATTTCTATGACTATAGGAAGTGATA[C/G]GAAGAACAAGGCAACGGTTGATGAGAATTCACCTT
AX-183572953	Affx-473420348	chr5LG3	248717758	chr5LG3_248717758	AGCTGCTTCTCCAACTCGCGTCAAATCTTCAGAAA[A/G]TTACCAAGAAAAATGTTCATGGATTGTAAGCATAT
AX-183581445	Affx-473427722	chr4LG4	301271365	chr4LG4_301271365	TCTATCATGTAAGTTTTCTTGTTTTTGGTAGGAGG[A/G]AAATCGTGGCCAGATTGATTGGAGTAAAATACTAA
AX-183571513	Affx-473358141	chr5LG3	39505348	chr5LG3_39505348	TCTCGTCGGAGACAATGCAAGACACCGGAAGCTCT[C/T]GGAACTCCGACAATCCATCGCGCAAGGTCGTTGAC
AX-183581243	Affx-473427520	chr3LG5	18016988	chr3LG5_18016988	GATGTAAGAAATTGATGTACAATGTAGATATAATA[C/T]TGATCTCATTTTCCAAAAGCTGATACAATATTATT
AX-183571165	Affx-473357792	chr4LG4	49832327	chr4LG4_49832327	GTGGGAAAAAGAGTTAGTCATGGAAGAAGTATTTC[C/G]TAAGGCCATGTAGAGAAATCGAGAGAGTATATATG
AX-183571164	Affx-473357791	chr4LG4	49832184	chr4LG4_49832184	AATTTATGAAAATCTTGTTTGGAGGAGGAAGAAGA[C/T]GACTGCGGAGCCACCACAACAGGCGGCGACTTCTT
AX-183582055	Affx-473428332	chr7LG7	31805118	chr7LG7_31805118	ACCCATCTCCAACTTCCGTGTCGCCGCTGTCGGAA[C/T]ATCACAATCGGGTCGGATCTATATCGGAGTCAACG
AX-183572116	Affx-473358744	chr7LG7	31805569	chr7LG7_31805569	GCTTTGGAGGCAGCGAATAAATCACACGCTCCTTA[C/T]AGTGATTCACCATCTGGGGTGGCGATTGTTGATTG
AX-183581499	Affx-473427776	chr4LG4	410690659	chr4LG4_410690659	CCACATGCCAGATGTGCTTTTGGACTCACGGGAAC[A/G]CTAACTTTACCGGAAGCTTGCAACTTATAACTAAC
AX-183581500	Affx-473427777	chr4LG4	410693263	chr4LG4_410693263	CAAAGCCGGTAAACCTGCAAAAGTGAAAAAAGGAA[A/T]ACAAACAAACAATGATTTTTATCTTTTCCTTAAGA
AX-183581790	Affx-473428067	chr5LG3	543602135	chr5LG3_543602135	CAAATTGACTTCCATTCTCAATCTTAGATCTTTCT[C/T]TGTGCTCTCTAGAATGAAAGTTTCTTAAATCTTTG
AX-183571809	Affx-473358437	chr5LG3	543602540	chr5LG3_543602540	ACAGCAACAATGAAATTCCAACACTTACACTATCC[A/G]TAAAAGAATCTCAAGAGAAAAAACAAGGAGGAGGA
AX-183570796	Affx-473357423	chr2LG1	418586302	chr2LG1_418586302	AATTGGATTGCAGCATATGTTGTCTGGTGGAGTAT[C/T]GGAGTTAGCGTAGTGAATGCATGGTAATAGTGGAT
AX-183581291	Affx-473427568	chr4LG4	49411011	chr4LG4_49411011	AAGCTTTAAACTCCTCAAACGTAATTCTTTTGTTT[C/T]GTATGTGTGGCTTGTTGTCTAATTCGTCGACTCTA
AX-183572449	Affx-473359078	chr7LG7	486812733	chr7LG7_486812733	CGCATAAAATCTTTATATATGAAATTAACTAAGTG[A/T]AATTTATTTATATATACCAACCTTCTCCAAACCAG
AX-183571861	Affx-473358489	chr6LG2	346251118	chr6LG2_346251118	ACTTCTCTCTCAAATATGAGTCATTCTATTATGCT[C/T]CCCCTCAGGAGGGAGCTCTTTCATCCACATACTTA
AX-183571032	Affx-473357659	chr3LG5	223165134	chr3LG5_223165134	TTTTCCCTAGTATCCTCCTACAACAAAAGAGGAAT[A/G]AAGGGGAAAATTACTGTATGAAGCACATAAAATTC
AX-183582149	Affx-473428426	chr7LG7	117563265	chr7LG7_117563265	TCGAACACTTATATTCCATTTCAATTCTAATTATG[G/T]TATGCTCGCTTTTTTACTTTGAAATAGCGTGTTAC
AX-183572839	Affx-473416095	chr6LG2	81622731	chr6LG2_81622731	TACGTGGTGGAGAGCTTGAGGCGGTAGCTTTGATG[C/G]ATATGGGATTTTGTTTGGTCGTGAAGATATATTTT
AX-183573403	Affx-473427323	chr3LG5	43928527	chr3LG5_43928527	TCTAATATGGACAACACTGCCTCCACAAGGTCAGG[A/C]AAAGATGGAAAGAAAAGGTCTAGATCTGATAAAAT
AX-183573404	Affx-473427324	chr3LG5	43927236	chr3LG5_43927236	TTTGTCTGAAAAAACAAATCAAAAAGTTCCTTCTC[G/T]GCTAATGATATATCATTGAATATTGTTTCAGTTAT
AX-183572092	Affx-473358720	chr7LG7	12503684	chr7LG7_12503684	TCTTAAAAGAAAATCACAGCAAAAAAACTGTTTGG[A/C]GAATGAAACTTACTTCATCATGAAATCAAGCCATG
AX-183581652	Affx-473427929	chr5LG3	214233461	chr5LG3_214233461	ACTACGCCCCCACGCGTGACCGAACATATGTCACC[G/T]GCGCGTGAGACAGCGCGTGAAACGCAGGAGGCGCA
AX-183581318	Affx-473427595	chr4LG4	101820089	chr4LG4_101820089	GGCTCCGACGCAAAGGTTAGTATCCTTCCTTCTTC[G/T]CCTTCTTCTGGTTCGATTTAGTTGCTAGGACGTTA
AX-183572666	Affx-473415922	chr3LG5	174427312	chr3LG5_174427312	AAGCATCAGCTTCGAAGAACTAGCTCAGCTCCCTT[C/T]TGACAACTTTATTGCAAATGAGTTCCTAGCGAAAT
AX-183861208	Affx-473357486	chr3LG5	34414712	chr3LG5_34414712	ATTTTCTTCACCGCAGAACCAAATATATACTTATA[A/G]AAATAAGTTGAAAACAGTCTCTATAATTAACTTCA
AX-183576520	Affx-473422458	chr3LG5	10354703	chr3LG5_10354703	TCCCAATGTGTTAATTCAAGCGCGTGACCTCTTTC[C/T]GTCTCAACAACTTTGAAAAACTCCGGATACCTCTG
AX-183581915	Affx-473428192	chr6LG2	60185722	chr6LG2_60185722	CTCTTGCTGCCACATAATTTCTGCTATCCATAATT[C/T]CTCCGCTTACAAACCTACGTATCTCACTAAACTGC
AX-183979558	Affx-473424888	chr5LG3	536071957	chr5LG3_536071957	CTGATTGGACAAGCCATTTCCAACAACCCAGCTTT[C/T]ATCACACTTAGGAAGATTGAAGCTGCAAGAGAGAT
AX-183571798	Affx-473358426	chr5LG3	536069523	chr5LG3_536069523	AAATGAATATAAAAGTTCCAAACGTACCTGGTGGC[C/G]GTGCTGCCTCAGCACTGATGAAATTGGGAGTTATT
AX-183581463	Affx-473427740	chr4LG4	320787154	chr4LG4_320787154	ATCGGATCTCAGGTTAATTTCCATCAATCTCTTGT[C/T]CTTATGGTTCTGTATGGAAATCGATTTCGATAAAT
AX-183573450	Affx-473414539	chr2LG1	44571641	chr2LG1_44571641	GGTGATAAGAAAGAGTATCCTATTGATATATCGTT[A/G]CCGGATATAAACAACGGTGTATATGGATCGGATGA
AX-183570840	Affx-473357467	chr3LG5	412580685	chr3LG5_412580685	ATCGAACACATATCAAAGCGTGGAAGTGGTGATGA[C/T]GCCGTTTTGTTACTCAAGGCAATGACCTCAAAGAA
AX-183570969	Affx-473357596	chr3LG5	174254485	chr3LG5_174254485	TTTGAGCTATAGTTGACTTCTTGTTAGTTGTTGGT[A/G]ATCCAATATCTGAAAGGAACCAAATAGATGCAATA
AX-183574757	Affx-473415866	chr1LG6	3377145	chr1LG6_3377145	ACTAAAGTCTTTCTCATGCCAACAAGAGTGCCCTT[G/T]CGAAGGATAGATCTGTCTTTTCCAGTGGCCTTCCA
AX-183570618	Affx-473357245	chr1LG6	3368087	chr1LG6_3368087	AACAGATAGAGCATTATGATTAGTTACTGCATCAA[A/G]AAATTATGTGAATAGGTTGGTTATTGCAACACTGG
AX-183573216	Affx-473420980	chr1LG6	37497748	chr1LG6_37497748	CACTCTCAATTATTTGGTTCCATTTCAAAACAAGG[A/G]AAACATGAAACTTTATTAATTTATACCTACAAGAC
AX-183572778	Affx-473416032	chr4LG4	431468944	chr4LG4_431468944	GGAATGATCTTCTTAGCAAAAGAAAATCCATTTTT[C/T]GGTTTAAGGTTTGGTTTTTCGCTTGACTCATTCAA
AX-183573433	Affx-473427351	chr3LG5	92532493	chr3LG5_92532493	AGAATCGAGTTCAAGTTTCAAAGGAAATGGAAGAA[A/G]CTAACAAAGATGATGATTGTGGTGGTAAGGAGAAG
AX-183571633	Affx-473358261	chr5LG3	193004911	chr5LG3_193004911	CAAGAAATTAGGGTTTCGTAGTACCCTAAACTAAC[C/T]GCCATAAAACCAAATTGAGAGTAGTTTTGCAAGTA
AX-183581296	Affx-473427573	chr4LG4	64030432	chr4LG4_64030432	TCTCTCGATTTCATTTCCTTTTTCGTCCAATCCGG[A/C]GACCATCACCAAGGTTCCAAGGCGATCGGGAAAGA
AX-183581454	Affx-473427731	chr4LG4	310667897	chr4LG4_310667897	TCATCGCCAATATCTAATATTCCTTTTCAAATGTT[C/T]GCGTATCGAGTTCTCGAGCAAGAAAAAATGAGTAC
AX-183581453	Affx-473427730	chr4LG4	310667426	chr4LG4_310667426	CAGAAAGGGAATGCGAATCAAAACGGAACTCTCTC[A/G]TTCATTTGGTATTCTCCTGAGGTACTTGAAGAGCA
AX-183979479	Affx-473423788	chr4LG4	310653408	chr4LG4_310653408	TTTAGAATCTTCATGGTAGTAAGAGATTTCTTAAC[A/G]GTTCTTGATAGAGTATGCAAAGAAGTTGGTAATAT
AX-183570680	Affx-473357307	chr2LG1	177133751	chr2LG1_177133751	CTGAAATGTAAGAGAATTGGGATGATTATAAGCAA[A/C]AATAAATACCTCACGACCAGCAAGAGTCAACAAAA
AX-183571527	Affx-473358155	chr5LG3	45067857	chr5LG3_45067857	ATATGGAACGTTTCCGCGTAATTCTCCAGGTACTT[A/T]ATGAACTGTTGCTTTGAAGGGTATGTTGGGAAATT
AX-183581570	Affx-473427847	chr5LG3	45066373	chr5LG3_45066373	GGCCGAATCTCAATGAATATCTCTAAAAGAGTACT[A/C]CTAAAAAAAAAGTGGAAGTACCTTAATGTGTCCAG
AX-183581135	Affx-473427157	chr2LG1	138573476	chr2LG1_138573476	AATTACTACCTACACCCCCACCTGTAGAAGTAGAA[A/C]CAACCACTTTATCACCACCTAGATGTGCATTAACT
AX-183570672	Affx-473357299	chr2LG1	138573578	chr2LG1_138573578	ATTGTACTGATAAACTTTGCTGTTGTGACTTTGCA[A/C]CAAAACCTCCTAGACTAAAAGGATGAAACTGTTGT
AX-183571279	Affx-473357907	chr4LG4	195055678	chr4LG4_195055678	TTATGTCCATCACCTTCTACCAAATTTCTCCTCTT[G/T]GCATACCTTCGATTCCCATCCATGATGAAAGAAAT
AX-183571772	Affx-473358400	chr5LG3	503665670	chr5LG3_503665670	AGAAAGCAAAAGAAATGGTAGTTAAAACGAGTAAG[G/T]AAAAAACAGCAGATAAATCCACGGCTAAATAAAGA
AX-183572756	Affx-473416010	chr4LG4	226362739	chr4LG4_226362739	TCGGGCATGAGTGATCGAAGAACGGCGAGATGTTC[A/G]TTCATTTGTTTTCGACGGTTTCTCTCAACCGTAAT
AX-183573217	Affx-473420981	chr1LG6	37887154	chr1LG6_37887154	TCCATGGCCACTTCCAATCTCTCCCACCAAATTTC[C/T]CAACCATTTCATTTTCCTACTGCTTGCACCACCAT
AX-183573218	Affx-473420982	chr1LG6	37929977	chr1LG6_37929977	TGGTGGTAGAGGAAGGAGTAGGTGCAGAAGTAATT[C/G]GCATAGTCAACCTCTTTGGGGACGGCGGTGCCTCG
AX-183581662	Affx-473427939	chr5LG3	244415061	chr5LG3_244415061	AATCATACATTAGAATAAAACTCACCGGAATATGC[A/G]TAGCCTCTAAGTAAATAAGGCATCTGAGTAGTGTC
AX-183572286	Affx-473358915	chr7LG7	165950533	chr7LG7_165950533	TATGGATCGAGTTATATTTCAGCACCAGATGCTTC[A/T]TGCACGCCGTCTTTATCACGTAATAGGGATGGCTT
AX-183572117	Affx-473358745	chr7LG7	31997056	chr7LG7_31997056	ACTCCTCGAAGACAACCACCTTCAGGCTTTCTCTT[C/T]GTCTACGTCGGATCGGAACGACGCCGTTTCGCCAT
AX-183573385	Affx-473427306	chr3LG5	26269678	chr3LG5_26269678	GCGGTGTCTGGTGCAGCTGAAAATAGTTTATCAGC[A/G]GCATATTTACCCATCTCAGAATCACCGTGTATGCT
AX-183571924	Affx-473358552	chr6LG2	238861398	chr6LG2_238861398	TGAAGGACTGGAACTGTTATGCTCATTCTAATTTG[A/G]TTGATATTTTGATTCACAGCAAAATCCAAGAAAGC
AX-183571277	Affx-473357905	chr4LG4	194443171	chr4LG4_194443171	TATTATTTCTCCTTAATATGATGTTATAATATATG[C/G]AAGACATTTACAAAGGTATAGATTAGAGACATAGT
AX-183570638	Affx-473357265	chr2LG1	82984069	chr2LG1_82984069	TGGTGGAACCACATTGACGCCCAACATCCCAAAAA[A/G]AGTTGCAGATTACAGGTGTGCTCAAAATGCTAACA
AX-183571796	Affx-473358424	chr5LG3	535722021	chr5LG3_535722021	GGATTGTCCTGTTTGTATATTGCGGCTCTTGTCAT[C/G]AAGGAACGACTACAAAACACAAAGCTACTAAACAA
AX-183581165	Affx-473427442	chr3LG5	220863438	chr3LG5_220863438	GTCTCTTCAAAAGGCACAAAGGTTATTTGTGAACT[A/G]TGCTAGCTTCTTTCTTCTATATAATTCTTGTTTCA
AX-183573184	Affx-473420951	chr1LG6	25752125	chr1LG6_25752125	CTAAGAGGCATAAACTCCGGGGTTTCGTCGGTGGC[A/G]TAACCGAACATGTGACCCTGATCACCAGCACCAAT
AX-183573183	Affx-473420950	chr1LG6	25752002	chr1LG6_25752002	GCACCCTTATCATTGTAATACTCAACAGTGACTTG[A/T]GTTTTCCCATCAGGTCTCAACCAAGGGCATGTCCC
AX-183571766	Affx-473358394	chr5LG3	493509761	chr5LG3_493509761	AAACAAAATCACCTAAGTTTCTGATCTTCACCTCA[A/G]CGCAAAATTCTCGAATCTTTCCTCATCAATGGATT
AX-183571452	Affx-473358080	chr4LG4	424697391	chr4LG4_424697391	TTTGTTTAATTACCTTTTCGTTTGCAGAGTGTACA[C/T]GAGAAACATTTAGGTTCGGAGTTCCAGAGCGAGGT
AX-183572984	Affx-473420684	chr1LG6	135629799	chr1LG6_135629799	TATTCACAAAATTTAACCATATACACACTTTAGGG[C/T]TATGTTTTGAGTTCTATAATAGTGCACAAAAATAA
AX-183865595	Affx-473427531	chr3LG5	432672415	chr3LG5_432672415	TGGTAAGCAATGCCTTCACTTTGTTCCTTACCCTT[C/G]TTAGAAGTAAAGACTAACAATCTTTGGTTCTTAGC
AX-183581931	Affx-473428208	chr6LG2	201354180	chr6LG2_201354180	ACAACAACCCTATAGAATGGGTTGTGTGTGCAACC[A/G]TGTCTGGCCAATCGAATACTCACCACCATTTTCAC
AX-183571969	Affx-473358597	chr6LG2	201353437	chr6LG2_201353437	CCAGCTCGAAATAAAAGACTCTCCACAGGCTCTGA[A/G]GGTTGAGCACCAACAGAAAGCCAGTACCTAAAGAA
AX-183562932	Affx-473349508	chr1LG6	123085604	chr1LG6_123085604	AAACCAACTTTCAATTCACACAAGAACTACAATCA[C/T]CCTGAACCTCACATTCAGACCTCCATTTGAATCTC
AX-183572067	Affx-473358695	chr6LG2	468463735	chr6LG2_468463735	AAGAGAATAGAAACGAATCGAAGATGGAATTGGAG[C/T]CTTTGAAGCCCACAACAATATAGGCTGAAGAATTA
AX-183581286	Affx-473427563	chr4LG4	43707078	chr4LG4_43707078	ATGATTGGAAACTTTTGATAAATAAAATGAAATTG[A/G]AAACATGAATGGAGGAAAAGATACAAACCTAGCAT
AX-183572844	Affx-473416100	chr6LG2	390992355	chr6LG2_390992355	ATGGAAAAAAAAAACCAAATAAAATAATGATCAAT[A/C]TTTTTTTCAATTAGTTAAATAAGCATTCAACTATC
AX-183571786	Affx-473358414	chr5LG3	522128812	chr5LG3_522128812	ATTAACATTATTAAGTGTGTGAGACTGTTTGAAAA[G/T]AGCTTACAGAAACAAGTTATTATATGTTTATAAGA
AX-183571225	Affx-473357852	chr4LG4	119121101	chr4LG4_119121101	CCACATAAATTCTTACATTCCATGTACAAAAGCCC[C/T]AAGTACATTCTACATACATGACAAGATATACCTAA
AX-183571226	Affx-473357853	chr4LG4	119121265	chr4LG4_119121265	CAAGGACAAGTTTCATGGGTCTTTAACCATTGACA[A/T]TGAAATCCTTGTGCTCCAAATGAGGGAACCTACAA
AX-183571872	Affx-473358500	chr6LG2	277637121	chr6LG2_277637121	GAGACTGTTCCCTGTTTCAGAGAAAATAACCAAAA[C/T]CCAAAATCAAAGCCCGGGAATAGACTCAAGATTGA
AX-183581422	Affx-473427699	chr4LG4	256723454	chr4LG4_256723454	ATAATATAAGGGCCAAAAAAAATTCTTGTCAAACT[A/G]AAGTGAAAGAATATGGAATTAGAGAGTAAAAATAA
AX-183572274	Affx-473358903	chr7LG7	155806404	chr7LG7_155806404	TGTACAAATGTTGTGTTATCTATGCCACTAGAGTG[C/G]GAAGTTGTACATGATTTTTGTGATCAATTAAACTG
AX-183581602	Affx-473427879	chr5LG3	105393230	chr5LG3_105393230	TTGAAATAATCCAATAAAAACCCATTTTGTTCCTC[A/C]TCATCTTCTGTGAGAATTTCTTCAACATTGTTGTC
AX-183581601	Affx-473427878	chr5LG3	105369819	chr5LG3_105369819	GCGGAGTTGTGAAATCAGCGGGGTTGTTGTTGTTG[G/T]TAGTATTAGGTTTATGAGAGGCATCGGAATCGGCA
AX-183572280	Affx-473358909	chr7LG7	161807388	chr7LG7_161807388	GTACATTTACAATCTTTATAAACGATTTAATACAC[A/T]AGTTGAACAATGTATTAGATGAATATATAAAAACA
AX-183572878	Affx-473416133	chr7LG7	66807061	chr7LG7_66807061	CTTCAGAATTAAAAGTTTCTTGTTCAGGTCATACA[C/T]TTTTTCTCTAACTGCTTCTGCTTGTCTTTATGACA
AX-183562914	Affx-473349491	chr1LG6	99774030	chr1LG6_99774030	CTCTCATTCCTCAAACCTTAATTTCCTCAAAAAAA[A/T]TCCTTAAAAAAACATGCAAACAAGAGAAGTAACAA
AX-183581549	Affx-473427826	chr5LG3	22130427	chr5LG3_22130427	AAAGATTTCAAAGGAGGCATCCCAACCGGTCGGTT[C/T]TGCAATGGAAAAGTTCCATCAGACTTTCTAGGTAT
AX-183562951	Affx-473349527	chr1LG6	149221550	chr1LG6_149221550	TTGAGGTTTCATTGCTCCCTTCTCTACAAGAACCA[A/G]TCGAGTATGATTGGAGCCATTTGGAAACATTCAAA
AX-183573457	Affx-473414546	chr1LG6	121760475	chr1LG6_121760475	TGCAGAGCGCTGCTTTGGGATATCAGGAGAAATCA[A/G]AATTGCTTAAAGCCAGAACCGATAGCCGAGTTAGA
AX-183572015	Affx-473358643	chr6LG2	397516595	chr6LG2_397516595	AATATGCTTATAGATTAAATCCACGATGTTGCAGA[C/G]AGATCGCAGTTGGGGACTATTATTACACAGTTTCA
AX-183574860	Affx-473420321	chr2LG1	51305735	chr2LG1_51305735	TAGAACAACATGCAAATTAGAGTCGAGTCAAAAAA[A/T]TACGAGTAAAAACGTTTTTTGTCCCTATATCATGG
AX-183571662	Affx-473358290	chr5LG3	252740506	chr5LG3_252740506	AAAACCGGTCTAAATACCCGTGAAAAAGGACACCA[C/G]GATGCATAAAAGAGCACAGCCACATACTCATGATA
AX-183570798	Affx-473357425	chr2LG1	354776495	chr2LG1_354776495	TAAATCTATGACAGTGAGAAAACTGTCCCTAGCAT[A/T]TTCTAGTTCTAGTACCCTATTACCATTTAACTTCT
AX-183571891	Affx-473358519	chr6LG2	162239346	chr6LG2_162239346	TAGGCAACTAGTTACTGAGTAACTTTAACTGAAAC[A/C]TGCGGTTCACAACTTGTTAGATGGATACTTGACAT
AX-183582044	Affx-473428321	chr7LG7	22959941	chr7LG7_22959941	ATCCAAGGGCCACGTTTCCGAAAAACGAGCACCGT[C/T]CATGTTGCATCGCCCGTGAAAATTGGTTGACGACA
AX-183573096	Affx-473420791	chr1LG6	351824713	chr1LG6_351824713	ATGACTCTTTCCAGCCCTCCAAGCAGCTTCCCACC[A/G]ACAAACACCGCCGGAAACTGAACCGTTTCGGTGGC
AX-183572347	Affx-473358976	chr7LG7	314723681	chr7LG7_314723681	GAAAGTAATAACAGGAATGGAAGTATAAGAAAGAA[A/G]AAATGTTTGGGAGTTTCCGCGAGGATTTTAAACAG
AX-183573009	Affx-473420709	chr1LG6	216780362	chr1LG6_216780362	TAAGAAGTATGAGCTTCAATAATGCAAGCACCTTA[A/G]TAATTGCACTTTCTTTTTGGGTGTTGAAGATGTAT
AX-183570905	Affx-473357532	chr3LG5	82639521	chr3LG5_82639521	CTAGCTTCCCCAAATATTCCAGACTGTTTGAGATC[A/G]AAGTCTCAGCCTTGTTGGTGGCATCTCCATTCACT
AX-183572455	Affx-473359084	chr7LG7	489271705	chr7LG7_489271705	ATGCCGGTGAGATTGAGTATATAAAAGTTTGATAA[C/T]TGTGGACTTGAAACCATACTGGTGTAAGCAATTGG
AX-183570980	Affx-473357607	chr3LG5	187855201	chr3LG5_187855201	CAGAAATTCGGTAATGTACCTTATCACCACATTTT[C/T]TAACAAGGATATGTACTTTTTTGTTTGTAACATAT
AX-183573004	Affx-473420704	chr1LG6	194266662	chr1LG6_194266662	GGGCCTGTAAGAGGCAGCCCGGCCCAAAGGGAACT[G/T]CCGAAGTGCCAACGGATGCGCTCATGGGAAGCCCG
AX-183581839	Affx-473428116	chr6LG2	334016814	chr6LG2_334016814	GAGAGGACGTGATGGAGTCCCAAATCACTTTCTCC[A/G]GCAAAAGCTACAGAAAGCATCTCAAGCTTCTTCCC
AX-183581681	Affx-473427958	chr5LG3	273179497	chr5LG3_273179497	CTGATGTAGCCTGTGACCCGCGGAGCCAAACCCCC[A/T]AAGTTTGGACTCCAATTCATTCCTCTTTCGCCTTT
AX-183574843	Affx-473427400	chr3LG5	172296597	chr3LG5_172296597	AAATCCATTACACGGAGGTCCAACTCTCTGTCTCC[A/G]TATAAACTCCAGGACATTGTTCAAGCCAAAACCAA
AX-183571587	Affx-473358215	chr5LG3	111334357	chr5LG3_111334357	TAATAATGACCGGAATAATTGTACCTGCTGTATCG[A/G]TCATTCATAGACCATCAAGGGGAAGCATACATTAC
AX-183571586	Affx-473358214	chr5LG3	111329215	chr5LG3_111329215	AGGTTTTTATCTGAATCAACGCAAGAGAGAATCCC[C/T]TGTTACCGTGTTCTTGATGACAATGGGGACACAAT
AX-183571249	Affx-473357876	chr4LG4	154792159	chr4LG4_154792159	TACGCCAAGTATCTTCTAGTCTCTAAGCCGTTGTC[C/T]GTCTCATAAGCAAGGCTCACAAGCCTGCGCAATCG
AX-183581353	Affx-473427630	chr4LG4	154793142	chr4LG4_154793142	CATGCAATGTATTTTGTCTTGTATTCTCTACCAGA[C/T]TCATCTTCCAAAGTGATAGTTGTATCCTTATCTGG
AX-183572865	Affx-473416121	chr7LG7	56388860	chr7LG7_56388860	TAAAATAAGAATATTCACAGTCCATTCCAGCTTGC[C/T]AAAATGTAGTTTCAATTCTAGGCACACAAAAGCCA
AX-183573276	Affx-473427202	chr2LG1	372868512	chr2LG1_372868512	TTTTGCATAAGAAAAAGAAAGGAAGTGGCGAAAAG[A/G]TTGCCCGGGGAGTGGTGTTTGAATTTGAATACAAA
AX-183573275	Affx-473427201	chr2LG1	372868301	chr2LG1_372868301	GGTTTTAACAATGCGGTTTTGAGAAAAGGGTGTCA[A/G]GAAATGGGATATCCTGTGAGTAACATTCCGAGAAA
AX-183572993	Affx-473420693	chr1LG6	150173243	chr1LG6_150173243	GACGCGCTTCGTTTAGGGGACAGTTTATGCGCGGC[A/T]GCACGAAAAGGTGAGGTGAGGACAATCCAAAAGGT
AX-183581166	Affx-473427443	chr3LG5	265153832	chr3LG5_265153832	ATTAAAATAAACAAAAAATATAGAACACCATCTTA[G/T]GTAGTTTCTCAATCTTACTATAAATTTTATAGCAA
AX-183582201	Affx-473428478	chr7LG7	196183532	chr7LG7_196183532	ATGTTTTACCAAACACATTTCACTCATCACTACTT[C/T]CCCCCTCAAATCTCTTTCTTTCTCACACCATCGAT
AX-183573381	Affx-473427302	chr3LG5	399846630	chr3LG5_399846630	ACACCTTCCCCCTTGTACGGAAGACAATGGAGTGC[C/T]CCTCGTTACAACAAGACACCTTCCAAGGTGGTTTC
AX-183571059	Affx-473357686	chr3LG5	156085026	chr3LG5_156085026	TTAGTTATGGACATGAAACGACTTTATCTTTAAAA[A/G]TCGGTTAAGCCTCCAGATCTTCCATGGATGTTCTA
AX-183581991	Affx-473428268	chr6LG2	441854726	chr6LG2_441854726	AATGAATCTAAATCTTCGTTCGGAAGCTGATACTT[C/G]AGCGTGAACGGTCTTCCGTTAAGGAAGGTTTTCGA
AX-183572022	Affx-473358650	chr6LG2	408978686	chr6LG2_408978686	ATTTGTTCTTCTTCCCTGTGTTCTTCTTTTCATCA[C/T]TCAATTTCAGCAAAACATAGTGCATGTTCTGAACC
AX-183572603	Affx-473414578	chr2LG1	31970126	chr2LG1_31970126	CTAGTCAGTCTGAAAATGCAAAAGGATGCAGCTAC[A/G]GGAATGAATTCCTCCAGTGCAGATGCAGTGAATGG
AX-183573379	Affx-473427300	chr3LG5	21875247	chr3LG5_21875247	TTCTTCAACTGATTCGAATAATACGCCATTGAATC[A/G]TACTTTCTGCTTTTTACATCTAGAGGGCCACTTCT
AX-183581760	Affx-473428037	chr5LG3	506786775	chr5LG3_506786775	ATTAAGTTATTTTGTCATTTGTTAAAAGATACATT[C/T]GTAAACTTTGTAGGTGATAGAAGATTCTTACCGTG
AX-183581701	Affx-473427978	chr5LG3	310923196	chr5LG3_310923196	CGTGATAAGCCAACAAAATTCTCTTGAATTTGTTA[A/C]TGGTTCACCTGAGGACGACGATTCTTACTTGACAC
AX-183570851	Affx-473357478	chr3LG5	30415571	chr3LG5_30415571	TTGTTGGGTTAGTTTCGTTTAGAAATGGAAATGGA[A/G]AAAACGGTTAGGGGAGTGTCAATGATGTGTTTGAA
AX-183573391	Affx-473427312	chr3LG5	30417282	chr3LG5_30417282	ACACCATACCTGTATTAGCAAATAAGCCAAACTAG[A/G]CACATTTTGATTTTAACATAGTTTTATCGGAAGAC
AX-183573390	Affx-473427311	chr3LG5	30457762	chr3LG5_30457762	AATAGAATGCTATCGTCCGGGTCTTCATCTGTTCC[A/G]CTAAGAATTCTTGATTTGAAAGAGAGATTGGAAGC
AX-183573389	Affx-473427310	chr3LG5	30459318	chr3LG5_30459318	CTCTTGGGTTTCTGAGTGAAGGCTTTTCTCGTTTC[A/G]GGTAAGATCTTGAATCTCTCTATTTTCAAGTTTGT
AX-183573041	Affx-473420739	chr1LG6	275326215	chr1LG6_275326215	ACCCTACAGCACACCATCATGCAGAACTACACCTG[C/T]AGTAATTCACATCAGTCATGTACAAGCCTAGCAAT
AX-183581862	Affx-473428139	chr6LG2	13287841	chr6LG2_13287841	CTTGAAATCATCATCACTCTCATCACCAACATGGG[A/G]CATGTGTGAAAAATCACTCAACTTCCTATGCTTTA
AX-183573054	Affx-473389080	chr1LG6	51015902	chr1LG6_51015902	ATTATTAGAAACAAAAGCTATATAATTTGGATTCA[A/G]CAGTAGAATTCATCTACAGCTCTATGCACCCAAAG
AX-183573108	Affx-473420803	chr1LG6	361401321	chr1LG6_361401321	GGTGAAGACTCGAAGAAGATCCATCAGAGAATCTT[C/T]ACAGAAGAAGACGAGATCGCCATTCTCAAAGGCCT
AX-183581520	Affx-473427797	chr4LG4	427871377	chr4LG4_427871377	CCCTTATGCTATCATAAACATTGCATCTAAACCTA[A/G]CAACGGCCTCAACGGCCCTACGTGCGATCACCATC
AX-183582301	Affx-473428578	chr7LG7	481575826	chr7LG7_481575826	CCAGATAGACCAAAGTCCAGTTCGAATAGCCGATA[A/T]ATGATGCTGTAGAACAGGATATAAAACTGTTGCAG
AX-183571540	Affx-473358168	chr5LG3	61195539	chr5LG3_61195539	TGTTCCGATCAAGGTATCACCCTCAACTTTGTCAA[A/C]CCTATTCTGAATCGATCAAACTAATCGATTATCCA
AX-183581329	Affx-473427606	chr4LG4	114704777	chr4LG4_114704777	AAAGCTCTTTTTTCAAGCATTTCTATAATCTTCTT[A/G]GTTTTACCAAGAACATAAACAGCTTCTCTAACATT
AX-183581423	Affx-473427700	chr4LG4	267249660	chr4LG4_267249660	ATGGTGACTCCATTGTTTGATCTCTTCGCCGGTGC[C/T]GTCTTGCGTTGCGGTCGATAACTTTTTTGTTTTCT
AX-183570889	Affx-473357516	chr3LG5	59249763	chr3LG5_59249763	TCTGCGGTCAACAATTGCAGTGCAGCGGCTCTCCG[A/T]GTTCTGAACTCTTTGAATCTGATGTTGGAACTTTA
AX-183571328	Affx-473357956	chr4LG4	246331362	chr4LG4_246331362	CCCATTCTCAGTGTTCTCAACCTTGAGAGCATACC[A/G]AAACTTTCAGGCAAGTCTGACATAGTTGTTTCCTT
AX-183581969	Affx-473428246	chr6LG2	114410363	chr6LG2_114410363	GAAATCCAATAAATAACATTATAAGTTAAAACCAT[G/T]GGATATATTACAGCATTTTGTAACCAAACATTCAG
AX-183571251	Affx-473357878	chr4LG4	156246471	chr4LG4_156246471	GGTGTTGGGCACCGAAATTTTGTTGTAGAAGATAA[A/G]AACATGAAAACAATGGTGGTTGTTCATAGTCCAAA
AX-183582198	Affx-473428475	chr7LG7	182195304	chr7LG7_182195304	ATTGTCAAAGAAGTCAAAAAATCCAACCAACGAAA[C/T]AGTGGCAACTATTGTAATTTCGTAGCATAACAAGG
AX-183570768	Affx-473357395	chr2LG1	246627231	chr2LG1_246627231	CACTAATTGGCGGAATCGGAGCATCCAGCGAATTC[A/G]GTTAGGGAGTGTCCGGTTCTGTTTTGGAGGCTCCT
AX-183563097	Affx-473349664	chr1LG6	364259811	chr1LG6_364259811	AATTTTTTAACATCACTTAGAAGGCATACCTGCAC[A/T]GATTGCAATGCAGCTTTGTCTGGTGTTGAAGAACC
AX-183571600	Affx-473358228	chr5LG3	128165226	chr5LG3_128165226	AAAAATAAGAATACCTGGGTATAATAATCCAATGC[C/T]TTGGCATAATCAGCACTGGAGAAGCATTGGTTACC
AX-183867160	Affx-473358227	chr5LG3	128164781	chr5LG3_128164781	GTTCTATACTATTGTGTAATAATAACCACATAAAT[C/G]AAATAAACTAGAATGATCAAAAGTAACTGAAGCAA
AX-183571458	Affx-473358086	chr4LG4	435265763	chr4LG4_435265763	AAACTATGCTCGATTTTTACCTGCGGAGGCAAGGT[C/T]GGTGTCTGTGGCTGCGCATCAGCAATTGCAGCTAA
AX-183571496	Affx-473358124	chr5LG3	21937460	chr5LG3_21937460	TAGAAACACTCCATCTAGGTATTTGTTTCACAATA[C/T]AGGAATAAGTTACTTTATCACCCTAAAATGCACAG
AX-183571353	Affx-473357981	chr4LG4	299738827	chr4LG4_299738827	AATTATCAATTTAGGAATTTATGATGCATGTGTGA[A/T]AGTTATGTTTTTCCTATCATTTTCCATCCTCACCA
AX-183571579	Affx-473358207	chr5LG3	107405920	chr5LG3_107405920	AACATTGCTTATTTAGGCTGGGAGAAAGCTGAAAA[G/T]GAAGTATTGACTTTAAAACAAGAACTTGACGCTGC
AX-183581554	Affx-473427831	chr5LG3	32867433	chr5LG3_32867433	ATGCATCTAAGGAGAAGGCTCCTGATGCAAATCTG[C/T]TGCAACCTTCTAGTTTAGCAGTTCAAGGACACACA
AX-183571803	Affx-473358431	chr5LG3	538356379	chr5LG3_538356379	GTTTTAACAGAATCACAGGTGATTTTGTCAAAACT[A/T]TGATTAATGTTCTCTATCTATCAATTGAGTTATAC
AX-183571802	Affx-473358430	chr5LG3	538356266	chr5LG3_538356266	GGCTTGACAACTTGGGCCAGATGGGTTAACATCAA[C/T]GTAAATCCAACCCAAACAAAGGTCTTCTTTTTAGG
AX-183571714	Affx-473358342	chr5LG3	329158860	chr5LG3_329158860	CAATAGAAAAGCTTGGAGATGAAACTAGTTTGGGA[A/T]TGGTGAATGAAAAAGGTGCAACTCCTCTTCACCTT
AX-183581448	Affx-473427725	chr4LG4	303487552	chr4LG4_303487552	ATGAAGAATGAATGGACCACGGAAAGTTGGTTGGG[A/G]TGGTTAATAAGGTGGGTCCCACATTGTTTACAATT
AX-183581333	Affx-473427610	chr4LG4	124101965	chr4LG4_124101965	CCCCTCTTCTCGTGAGTTCCATAATTCACCATTCT[C/T]TCTTTTTTGCTCCATTTCTCTCTTTTTCCACTCCT
AX-183581764	Affx-473428041	chr5LG3	508968466	chr5LG3_508968466	TATCAGGGACTAGAGTTGGCAAATTCAATTCTATG[C/T]CAATATTTTCATGGAATATATCATGAACTTAACAG
AX-183570619	Affx-473357246	chr2LG1	66164262	chr2LG1_66164262	GCGGTGAGTGCAGACAAAAAGGACGCCGGAGCTGC[C/T]GGGGAAAGGAGGGAGAGGTGGCTTTCCTTTCACAA
AX-183571384	Affx-473358012	chr4LG4	326215355	chr4LG4_326215355	CTAATTTCCCATTGTCAAGTACTACAAAGTGCCAC[A/G]TCGAAAACCCTAAATCGATACTTTTTTTGTTCGAT
AX-183571385	Affx-473358013	chr4LG4	326242517	chr4LG4_326242517	CCTAAATCTTCATGTAACGGAAAAATCATCGGCGC[C/G]AAATCTTTCTACAAAGGCTACGAAGCTTACCTTCA
AX-183572232	Affx-473358861	chr7LG7	109600185	chr7LG7_109600185	ATACAATAGACAAAACCATTAGTATCAAATTGTTT[C/G]CTATACCATTAAAACCAATCTCTGACCATAGTCAC
AX-183573360	Affx-473427283	chr2LG1	426668168	chr2LG1_426668168	TAAATGTTTCACTTTTCCTTTGTTTTGTCCCTATA[A/T]GCCAATGATTTGATGAGTTGAAAATTTCATTAGGA
AX-183570947	Affx-473357574	chr3LG5	341433409	chr3LG5_341433409	ATCAAATTAACTAACATGAAGAGAAGAGATTCCTA[C/T]CGGCGATAGTGAAGGCGGCTTCATAGGCGACGTCA
AX-183573067	Affx-473420763	chr1LG6	320172336	chr1LG6_320172336	GGCATGCCGTGCGTTGTTCTACGAAGCAGGTGATT[A/G]CTTTGTTCTTAGAAGTTCAATGAACGAATTCAAAG
AX-183572260	Affx-473358889	chr7LG7	145330834	chr7LG7_145330834	AAAGGATGAGTGACAATTCCATGGCAGTCAAAATA[A/C]AATCCTTATCCTTGGAGATTGAATGTGAGATTTAT
AX-183572685	Affx-473415941	chr3LG5	277404523	chr3LG5_277404523	TGCGAAGGAAGTCAAAGAGGAAAGATTGATGCTGC[G/T]TCAGCTCTATTCAAACTGTGTATATACCAAGGTAA
AX-183575092	Affx-473420924	chr1LG6	14335714	chr1LG6_14335714	TCGCCGGAAAAGGAGGCCGGGACGGCGGGTCCGGC[A/G]AGTGATAGGAGAGTGGAAGACGGTATCATTTTGTA
AX-183581265	Affx-473427542	chr4LG4	4206468	chr4LG4_4206468	GACTGGAATTGTTTTTGGGCTTTGCTAAATGCCTT[C/G]GTTTCCCCTCACTTATAACTGCACCCCATATTTCA
AX-183582168	Affx-473428445	chr7LG7	148564277	chr7LG7_148564277	TTGATTGAAGCTAGCTTATTACTTACACTCAACAA[A/T]AACAATGGTACCTATGAGTTCTGAAAACAACACTT
AX-183572940	Affx-473416193	chr7LG7	450036300	chr7LG7_450036300	ATGATGGGAGGAGAAGACAAGTACCAAACTCCATC[C/T]CTCTTTTCAACATCCTGCAAACTCTGTAGGTTCCA
AX-183581667	Affx-473427944	chr5LG3	248945259	chr5LG3_248945259	ACTATAGAAGCCTATAATCCGAATACAAATGTGGT[C/T]ATTTTATATAAAGAAGGAGGAGATGTTTCCCTCTC
AX-183573415	Affx-473427334	chr3LG5	53073003	chr3LG5_53073003	TTGAGGCCTTTATCTTGAGAGTAGCTGATTTCTGA[G/T]AAATTACCATGGTCTATGGAATTGATAAAAACAAT
AX-183563110	Affx-473349678	chr2LG1	1609313	chr2LG1_1609313	TCTGCTCCAAAAGTTTATCATGTTGTTCATAATGA[C/T]GAGCGCCCTGATCAATGCTACACAACTGAAAGAGC
AX-183571391	Affx-473358019	chr4LG4	373804177	chr4LG4_373804177	TCAAAATTATGATTGCAATATTCAATATATTTTCC[G/T]TCTGTTATTCCACAGAAATGATGCAGAGCTTATTA
AX-183573143	Affx-473420834	chr2LG1	13713337	chr2LG1_13713337	ATGAATTAGTTCAAATTCAAATGTATAACAGGGCG[A/G]TATGTTGCACCTGAGGTTTACAGAAATGAGGAATA
AX-183566739	Affx-473353340	chr4LG4	425108169	chr4LG4_425108169	CTTCTGCTGCCGTTATCCATGAAGCAAACTAAGCC[A/G]CGTGAAGATGAAATGAACCAATTAGAATTTCCAAT
AX-183582082	Affx-473428359	chr7LG7	51002942	chr7LG7_51002942	TGGCTCAAAGAACACTTAAAAAATGCTTACAAATT[A/T]TTCATCAGTAATGTCCTCACAGGAAGGCAGGATTC
AX-183581127	Affx-473427149	chr2LG1	127301990	chr2LG1_127301990	ATCATTTCTCTGTTATAGTTTCTCTTTATGTTGGA[C/T]TTTACTTGATTGATAATAGATATTGTTGGCTTTTT
AX-183570668	Affx-473357295	chr2LG1	127303228	chr2LG1_127303228	GCGCATTTTTATTCAACATTTGTGTATCTCATGAT[C/G]AATTTCAGGAAAAGTTGGCATCTTTTGAGGAGCTT
AX-183567705	Affx-473354311	chr5LG3	442802880	chr5LG3_442802880	CGTATACCATTTGTTTCCATTACTGCAAGCTTGTC[C/T]ATCGAAATTTTGGTCAACCAAATCAGGGCCTTCTT
AX-183581459	Affx-473427736	chr4LG4	315072665	chr4LG4_315072665	GCCAATTTTCTGTCTTTCCAGTAAATTTTGACTTG[G/T]GTCTATCACCATTAATTTCATCGCCTGAAGTAGTC
AX-183571013	Affx-473357640	chr3LG5	280300274	chr3LG5_280300274	ATTTCAAGACTGTTCACAGGTTTCATTTCGTCATC[C/G]TTGCTACTATTATTTATTATAGTTAGAATACCTGT
AX-183571185	Affx-473357812	chr4LG4	83107570	chr4LG4_83107570	AATGGACTACAAACTAACATATAGTTTCCTTCCAA[A/G]TCAAGCTCCTTCTTCATGCCAAGATGTGCTTCTGA
AX-183581799	Affx-473428076	chr5LG3	553928797	chr5LG3_553928797	ATGTTATCTACTACTGTGCCACTGACTATTGACTA[G/T]TTAGCTGAATCAACTATTTGTTTGTTGATGGTTTT
AX-183582271	Affx-473428548	chr7LG7	424897120	chr7LG7_424897120	GCTATTATGATACCAAACAAAAATACAGGATTGTC[A/T]TTGGAGCCATTGATAGGAGCTATAGCTGCTGGAAA
AX-183582130	Affx-473428407	chr7LG7	102751797	chr7LG7_102751797	TCTCAGTTACAGTGTCTTTTAACAAATCATTCTTG[G/T]GTTTAGTTGCCGTCACTGTTCACACGCTTCTTCTC
AX-183582131	Affx-473428408	chr7LG7	102751964	chr7LG7_102751964	TCATTCAAATCCTAGCACAATTTGGTATTGCATCC[A/G]TATCGGAGAATGACATCACCAACCCCAAATCCGTC
AX-183581467	Affx-473427744	chr4LG4	322823358	chr4LG4_322823358	CAAGGAGAAACAGGTTCCGAAACGGTGCCTCTACC[A/G]AAATTAGAATGAGTTCTAATAATCATAATGCTACG
AX-183572855	Affx-473416111	chr7LG7	14023247	chr7LG7_14023247	ATTGAATAAAAAAATATTTAAAACAAAAAAACTGC[C/G]GATAGATGTCCACTAAAACCTTGACCCTCCGCTTT
AX-183581765	Affx-473428042	chr5LG3	509790779	chr5LG3_509790779	ATGAATCAACATTCTCCTGTGTTTTCAAACTTTGT[A/G]GTGGCTCATTTGATGGGACAATGGGTAGACAAGTT
AX-183570712	Affx-473357339	chr2LG1	364068742	chr2LG1_364068742	GTCAATGTCGTGTATATTTGATGATTTTTCATATT[A/T]AACAGAATCAAATTATGCATTCTTTTGTGCTGTTA
AX-183581833	Affx-473428110	chr6LG2	390882557	chr6LG2_390882557	GTCTTTATGGAATCCAAAATTAAACATAGCCATTG[A/G]ACGGCTTAAGTATTATATACAAAGAAGCACATACC
AX-183563120	Affx-473349688	chr2LG1	7880815	chr2LG1_7880815	GTTCCAAATTGCTTTACCCAGTGCATGAGAATCGC[A/T]CAAAGAGAATCCCAATGAAGGTTTTGGGTACAAAC
AX-183581330	Affx-473427607	chr4LG4	117450690	chr4LG4_117450690	TTGTTACTCAAGTCTGTTCACACTCTCATAGCGCA[C/T]TTCAACTTGTTACCTTGCTGTGATAGGTTTTAGAA
AX-183571222	Affx-473357849	chr4LG4	117449444	chr4LG4_117449444	TGCTACTAATTAATTTCTGCCTATAGTTCTATGTT[C/T]TATTTCAATTAATTTTTGTCAATAATTCTACAGCT
AX-183581742	Affx-473428019	chr5LG3	464945028	chr5LG3_464945028	TACGCGATGAGCAACCCGGGAAGATGGGGCTATGA[A/G]AGCAATTCTTTGCATGTCATCAATCTTTCATCTAC
AX-183581741	Affx-473428018	chr5LG3	464912596	chr5LG3_464912596	CCTTTTGTAGCAATGTAATTTCCAAATGTCAATAC[A/G]ATTTTTCAGGTGGAGCAGACAGGATGCAAAAACTG
AX-183571449	Affx-473358077	chr4LG4	421012550	chr4LG4_421012550	GATTCCAAAAAACATGTCTTGGAAGGTAAATCAAT[A/T]GGTTGATTTGTGAGTGGTTTTGGAGAAGATAAACG
AX-183571420	Affx-473358048	chr4LG4	402306524	chr4LG4_402306524	TCAACCAACATAAATTTCCAACAACCAAATTCATC[A/G]TCATCATCATCAATATGCTGTTCATCTTCAACCGA
AX-183571199	Affx-473357826	chr4LG4	95515738	chr4LG4_95515738	ATCATATCTTCTTCCTTAGGGTTTCGAGTTTCAAC[A/G]TTCACTTTACCGTTTTTATCTTAGGGTTTTCATTT
AX-183581736	Affx-473428013	chr5LG3	463337209	chr5LG3_463337209	TATGATGTCAATATTTTGTTGAACATTCATGTTAT[A/C]GAACCTGTCTGAATACAGATTATAGTAATGCACAT
AX-183572428	Affx-473359057	chr7LG7	466216065	chr7LG7_466216065	AAAGGATGGTTAGGGTTTGTTCCACCCATAGACCC[G/T]ACCAACACAACATGCTTCACTCCTGCAGCCTTAGC
AX-183582270	Affx-473428547	chr7LG7	420950636	chr7LG7_420950636	TCACTGTTCCTAAGCTTGAACATTCCTCAGTTTCC[A/G]GTGGTAGGAACGTTAGGGTCGTTGAAATTGAAGGC
AX-183570916	Affx-473357543	chr3LG5	101011114	chr3LG5_101011114	CACCATCATGCTGTCCACTTTTTTGTATATTTCTT[G/T]CATTTGCTTGTGAGATTTGTCTCCACAAAGGAAAG
AX-183581806	Affx-473428083	chr5LG3	561561214	chr5LG3_561561214	TTAGGCTTTTCCATCACTTCCAAACCCAAATTCAT[C/G]ACTGGCCTAAATGCTGCAGCTCTATATATCATTTC
AX-183571437	Affx-473358065	chr4LG4	414764229	chr4LG4_414764229	GTCTTGAGTATATGCTCCAAGTTCCTCGGGTCACA[C/T]GTGACCGTCACGAGCCCTTGCTTCCTAGCTAGAAA
AX-183574494	Affx-473415601	chr6LG2	110828024	chr6LG2_110828024	TTCTTATAAAAAACCAAACATTTCATTTGCTTCAA[C/T]TTGCATTGTTTTGACCAGAACCAGAACTAAGGTTA
AX-183581803	Affx-473428080	chr5LG3	558109150	chr5LG3_558109150	TCTCCCAATCTCTTTCTCTAACACAGCACACCTTC[C/G]AAGGAGTCTTACCTTACCAGCTCAAAACCGCTTCC
AX-183572011	Affx-473358639	chr6LG2	370821346	chr6LG2_370821346	ATGTCATACTTCTGTCTTTCGTAACTATTGCTTGC[A/G]TTGTGTACATTTTATTTTTTCCTTAGCTTAATCTC
AX-183581957	Affx-473428234	chr6LG2	370769530	chr6LG2_370769530	TTCGGCTCTGACCAGGCCTCCTATATACAAGAACT[C/T]ACACTGTTATTATTCATTAAAGACACATTGTGTCA
AX-183579195	Affx-473425185	chr6LG2	267938315	chr6LG2_267938315	AGAGAAAACCATATTGTTTAAATTTGTAGTATGCC[A/C]GGGGTTTAAAGGAGAAAGGAACACCGGTTAAAGTC
AX-183581572	Affx-473427849	chr5LG3	46239816	chr5LG3_46239816	GAACAATTATGCAACCGAATTCATCCATTGGATTC[A/T]AGTTGAAACACTCTCGTCCCTTAGATCGAATTACT
AX-183581319	Affx-473427596	chr4LG4	102010956	chr4LG4_102010956	GGGAAGTTGTCAAAAGAGATGTCTATTTCTTTTCC[A/G]TCCAGTATTGCAGCACCAAGATCTTCTTCAAACGC
AX-183581653	Affx-473427930	chr5LG3	226404525	chr5LG3_226404525	TCCACATAAGCACAGCTTCTAGAAGGTTGTAGAAG[A/C]TGTGGGAATAATAGTTAGTTGGGATACTCCTTGAA
AX-183573234	Affx-473420995	chr1LG6	44483347	chr1LG6_44483347	TCTCCCCTAATCCCCTATCATTTTCCTATGATTCT[A/G]ACCAAATTCTCAAATCGATTGGAAAGTTATCGGAA
AX-183571123	Affx-473357750	chr3LG5	428723691	chr3LG5_428723691	ATACAACAGTGATAAAATTGAAAAGAGGGTCCTTA[A/T]GTGCAATCATGCACAAAAATACACAGTTATGTATT
AX-183571124	Affx-473357751	chr3LG5	428723207	chr3LG5_428723207	AATCAACACATTAAACAGAAGTTAGGACATGTAGT[A/T]GAAAATCTTAAACGAAAATTTATAAAAGAAATAGT
AX-183572814	Affx-473416070	chr5LG3	515452666	chr5LG3_515452666	GTGAACTTTGACGTGAACATGATGGCTAGAGTTGT[A/C]TATGAAGCTGGAATATTGCCAAGTAGGGAAAAATT
AX-183571478	Affx-473358106	chr5LG3	5114790	chr5LG3_5114790	TGACTCTGACTATTATTGGTCACATTTCAAATGTT[A/G]AGGTTTATTAAATAAATGTTTTAATTCCTAGAAGA
AX-183581540	Affx-473427817	chr5LG3	5155488	chr5LG3_5155488	ATTAAATATCTTCCACATCATCAGCACGGACTCAG[C/T]CTGTATCAACTATTCAAATTATATCACATACAAAT
AX-183571603	Affx-473358231	chr5LG3	130105495	chr5LG3_130105495	CACGATTGATTAAACAACGACGTGCAGAAGAATAA[A/G]TTCAAGAAAAAATGAAGGAAAATTAACTTACATGC
AX-183581623	Affx-473427900	chr5LG3	130105042	chr5LG3_130105042	CCGCAGATTTTCCATATACCTCCATTCGCACCTCC[C/T]AAGCAATCTTTTACACTCCCACTTCAAAACCTTGC
AX-183581626	Affx-473427903	chr5LG3	138526239	chr5LG3_138526239	TTAAACCCCGTGGAGTGTCAGTAGTAGTTTTCCCT[A/G]CATATACTAATCTCATAAACTCTTCGTAACAGATC
AX-183581151	Affx-473427428	chr3LG5	212177001	chr3LG5_212177001	GTCATTATCACACCTCTTACTTCCATCTGACAATC[C/G]GAGCATGTCGTTAACTGTGTCGGATACATCCACTG
AX-183572997	Affx-473420697	chr1LG6	161607179	chr1LG6_161607179	ACTGATTATATTACTTATGAGTTTGATTTTTGACA[A/T]TCAACATTGTCGTAGTTATGATTCACTTGTACAAG
AX-183571732	Affx-473358360	chr5LG3	438986265	chr5LG3_438986265	GGATTCTTCTAAGGACAATTCTAAGTTAGATAAAG[A/T]ATCCATAGTTTTTTTTTCTTCAATTGTAGAGCTAC
AX-183979482	Affx-473423752	chr4LG4	297836064	chr4LG4_297836064	TTATTTTCAAATGACTCATTTATCCAATCTTCAGC[C/T]ATTGTCAATATCTCCAACTCAAACCCCTCATCACC
AX-183573110	Affx-473420805	chr1LG6	364892867	chr1LG6_364892867	TGCATGAACGAAGAAATATTGATAGTATTGAGTTC[A/T]ACTAGAAGAAATTGCATTGTAAGGCATCAGATAAA
AX-183581856	Affx-473428133	chr6LG2	172509251	chr6LG2_172509251	ATCTGCTAGGGCCTGAAATTTTATCTGGTCTAAGC[A/T]TAAGCTGAATAGAGTATCATACAACTAGTCATTAT
AX-183581561	Affx-473427838	chr5LG3	39435585	chr5LG3_39435585	GCATCGGCGACAACAAAAGTAGGGAGGCCAACACT[C/T]TCAGCTGTTTCCTTTAGCTTATTCCTGATTAAAAG
AX-183572804	Affx-473416060	chr5LG3	415667757	chr5LG3_415667757	AGTCAAGAGTTATAGGCATGTTTTCTGCCTCGTCT[A/G]GTCTTCTGCAGGATACAAGAGTAATGCAAATGTGA
AX-183572000	Affx-473358628	chr6LG2	345811469	chr6LG2_345811469	CTCTATATTATATATAAACATTCCGAATCAACCAT[C/T]TCAGAAGAAACCCTTGTTTTTCACTTCTGCAATTG
AX-183979595	Affx-473423042	chr3LG5	287341131	chr3LG5_287341131	TTCCAAGTTAAGCAGCCATTGTTGATAAAAAAAAA[A/G]AAGATAACATGCATTTTTCAAGCTCTGGTTTATGG
AX-183575006	Affx-473420629	chr1LG6	49140746	chr1LG6_49140746	ATGGTCCACCGCCGATAACACTGGACAAACCAACC[A/G]TATAATGTTCTTGGCACAAAGGTCATGATTAGGCA
AX-183581382	Affx-473427659	chr4LG4	196580664	chr4LG4_196580664	AATCAAGCGATAGGGTAAAAAATATCCATTAAGCA[A/G]GACCATGTTCCTGTGACTGCAATAACAGTCCCAAA
AX-183581114	Affx-473427136	chr2LG1	103318508	chr2LG1_103318508	AAACAAGAATGTATGGTCCCATAGACTACTTTCTC[A/G]TATACTTTTTCAAAATCCCAAACTCCGATTTGTCC
AX-183581469	Affx-473427746	chr4LG4	372282111	chr4LG4_372282111	ACTTCACCTTTGGAAAGTGTTTTAACAAAAACTTT[A/G]TTATCAGAAGAAATAAAACCAGCAGTTATACGACC
AX-183571832	Affx-473358460	chr6LG2	29528379	chr6LG2_29528379	ATACCAATGGCAATTGCTAAAGCAATCTCAACTCA[C/T]TAAGGAAAAAAGAGAAAATGACAACCAACATAATA
AX-183571833	Affx-473358461	chr6LG2	29531609	chr6LG2_29531609	ACATGACTTGCATTTGATATACAATCTTTAAGGCC[A/G]GCTTTCTCTACACTGTGTGTGTCACGATCACAGCC
AX-183572321	Affx-473358950	chr7LG7	238974266	chr7LG7_238974266	TTTTCATAATAGAAGAGCATTTATGTGTCGTGGTC[A/G]TATTTGAAATTCATCATTCTGTGCCATTTGATTAT
AX-183576893	Affx-473422839	chr3LG5	202692747	chr3LG5_202692747	TCCGCAAATGGCGGAAAATGCTTCAACTGAACTCA[A/G]GATGTTTGTGTTATTCTCTTTGTTGCTAATACAAG
AX-183571355	Affx-473357983	chr4LG4	301415517	chr4LG4_301415517	TATAAACAAGAAAAAGCTTAAAGAGTCATTGCTTT[C/T]ACACTACATGTGACTTATATTATATTATTACGTCG
AX-183979592	Affx-473415254	chr5LG3	38436070	chr5LG3_38436070	ATACTGGTATTGAACGTGAATTCGGAGGGTGGAGC[A/G]ATTGCAATGGCGTTACTGCACGAGAAGAATGTGAG
AX-183581307	Affx-473427584	chr4LG4	87457321	chr4LG4_87457321	TCACTAGCAATCTCACCTACAGAACCAAGCACATC[A/C]AATTCAAACCGATCCAACCAACTAGTACCAGCAGC
AX-183572346	Affx-473358975	chr7LG7	314167392	chr7LG7_314167392	GTAAATGGAAATGGTTTTTAGAAATTGTATTGATG[A/G]AATTGGTTTATGCTTATGATGAACTTGAATGCCAT
AX-183582229	Affx-473428506	chr7LG7	314166583	chr7LG7_314166583	TTCTCATGTCCTACATTACTATGCTGTTATGAAAT[G/T]ATTGCAAACTGATTCGATAACTTCTCTTGGACTTT
AX-183573332	Affx-473427256	chr2LG1	416868107	chr2LG1_416868107	GTTTCACAACTAGGTTATTTGAGTGATCACCTATG[A/C]TCTTAAATTTGGGTGTAACAAGTTTCACAACTAGA
AX-183562895	Affx-473349474	chr1LG6	84753856	chr1LG6_84753856	GTTTGGCAGGTTACATTTCTTACTTTTAAACAGCT[A/C]CTCTAAGTTTGTTACTGGGTTGCAGTAGGGATGTA
AX-183581585	Affx-473427862	chr5LG3	62986874	chr5LG3_62986874	GAGGAGATGTTAGATTATCAATGCAAGCCCAACAG[C/T]GTTATCTACAATATTCTTATCAACGGATTTGGGAA
AX-183571544	Affx-473358172	chr5LG3	62989398	chr5LG3_62989398	TATACATGCACGAAACAATGCACTTTTCCCATGAT[A/C]AAGTATAAACACAACATTGTATGCCTAAAAAGTGT
AX-183563046	Affx-473349613	chr1LG6	323420842	chr1LG6_323420842	ATACAAAACATGCAGAGCACATCTATTAATGTGTC[A/G]ATAAATGGTATTCACCATTCACACTATACTCTACT
AX-183571305	Affx-473357933	chr4LG4	220015929	chr4LG4_220015929	ACCAATTCCAATCTTACCCTATTGAAACAGAAGTA[C/T]TCAACAATGTGAATGTTCAATATCAACCACAATAT
AX-183571155	Affx-473357782	chr4LG4	28828848	chr4LG4_28828848	ACAGCCCAACTAGGTTGATTAGGAGAAACACAATC[A/G]CTCAAAACTCCGGAAGAAACCGCATCAGTACTAAT
AX-183570928	Affx-473357555	chr3LG5	133915207	chr3LG5_133915207	TCTGTTATGTTTCCATTTTGACTAGTAACATATAA[C/G]TTAGTTTTTGATTTCTGAGATTTATTCTGAAGTTG
AX-183582241	Affx-473428518	chr7LG7	335722186	chr7LG7_335722186	GTCTACAGCATCGATAATCGGCGTTTCGTGCTTCC[A/G]TTGGTGTATCTCGAAAACAATATCTTCAGAGAACT
AX-183572234	Affx-473358863	chr7LG7	110429120	chr7LG7_110429120	ATTTCGTTTCTCGTGTTTTTTCTATATATAATATG[C/T]GCCACTGTTATAAAGTGCTTATGTGTTATTGTTTA
AX-183572235	Affx-473358864	chr7LG7	110464177	chr7LG7_110464177	TTTTTCCAACGTTAATTCACACAAGCTCAAACAAA[C/G]TCTCTCTTCAAATTTTATTACTTTCTCAATTAAAT
AX-183572236	Affx-473358865	chr7LG7	110465595	chr7LG7_110465595	TTCACGGTGGTGCCGGGTTTCAAAATTGGTAAGAC[A/G]GTGATTCAGAGTCAGGTTTACCTATCTCTTCTAGA
AX-183581647	Affx-473427924	chr5LG3	200875032	chr5LG3_200875032	AAGACCCACATTTGGCACTGCCCCATATTTCAGTT[C/T]GTGATATACGATACATTGACTGGGCTGCTCTACGT
AX-183581641	Affx-473427918	chr5LG3	192834115	chr5LG3_192834115	CATTCAAGGTACCTCAATTTGTCAGACAATGAATC[A/C]AGACCGTTGGGAAGATATATATTACTTGTCTCATT
AX-183581620	Affx-473427897	chr5LG3	125840432	chr5LG3_125840432	TCCAATTCAGTTCACCAAAAAGAAAACCTTCAAAG[C/T]AAATTCCTCCAACCGAATAACTAACGGTTAACCGA
AX-183571940	Affx-473358568	chr6LG2	39608607	chr6LG2_39608607	CTTGGATTCTTTTCCCACATTGCCAGAGATAACAA[A/G]GCATAGTAAAGTAAAGCCAAAAATTGGCAAAATTC
AX-183581901	Affx-473428178	chr6LG2	39610409	chr6LG2_39610409	ACATTGATACTAACCAACAGCCTCTTGCCGCTGTT[A/G]GCGTTGTGATTCTTCTTATGCTTGCTCAACAACAT
AX-183570688	Affx-473357315	chr2LG1	312204758	chr2LG1_312204758	TAACTTGTTCTCCTTGATGTAGGGTTGGTTGTAAG[C/G]TTGGGTAGGGTGAACCAATCTTGGTTTGGCATGGC
AX-183572690	Affx-473415946	chr3LG5	233453523	chr3LG5_233453523	CAAGCAAAGGTCGCAATTTATTTTTCCACAATTGC[C/T]TGCCAGGTTCCTCCCCCTTTCCACGTTTCTTCATT
AX-183570899	Affx-473357526	chr3LG5	70262539	chr3LG5_70262539	AACACCCTAAATGGATTGGACTGCGTCTACTCAAA[A/C]CCAAAAGCAACATATTTTTCAAAAACAGAACTATA
AX-183573427	Affx-473427346	chr3LG5	70262619	chr3LG5_70262619	CTACATATGTACCAGACACAGACACAAACATCACA[G/T]GTTACCAAAAGGATTACATTTTAAAGGAAAATATA
AX-183581910	Affx-473428187	chr6LG2	47036859	chr6LG2_47036859	GTATAATAGGCACGTGAGAAGCTAGCCAAATTAGT[A/G]AAACCTATTGTGAAAGAAAGGAGGTTGATGATAAG
AX-183575483	Affx-473421399	chr1LG6	218959227	chr1LG6_218959227	TTATTTTCTCACGACACATTGTTTCACCGGAAACA[C/T]TGAAGCGGCGGTCGGCGTTTTAAAAACGATAGAAA
AX-183581631	Affx-473427908	chr5LG3	155065246	chr5LG3_155065246	GGACTCCCCATTCCCCACCATCCTCACAACCCGGA[A/G]TCTCCCTCATTCAAGCTCAAACCACCGCCGTTAAT
AX-183573066	Affx-473420762	chr1LG6	318946357	chr1LG6_318946357	GTGTGATTAGAATGTGTTAACATCTTCTAAGCTTC[C/G]CCTTTTCTTTTTTTACCCTCTCCATGTCTTGACCG
AX-183582209	Affx-473428486	chr7LG7	206764512	chr7LG7_206764512	TTAATGAGTTGAGTTTTGAGTTTGTTATGAATTCG[C/T]TAGGTTTTAAGAGTTATAAATATGAATATCTTGTA
AX-183573331	Affx-473427255	chr2LG1	346861941	chr2LG1_346861941	CTGTATATGCTATTTTCAATGCAGTGGATTCAAAT[C/T]CGTAACAAACTAACTGTAACAAAAACAGAGTAGCA
AX-183979475	Affx-473425636	chr6LG2	366165062	chr6LG2_366165062	CAAATTTAAGCTCATACTGTGCCAATAGAAGGTGA[C/T]TAACATGTCTAGTGGTCTAACCTGAATAACTCTGC
AX-183581234	Affx-473427511	chr3LG5	418842719	chr3LG5_418842719	ATGCCTACTAAGAGAGTTAGGGTATCTGTTAGAGC[C/T]AAATGTGACACTCCAACGGTTAGTATCAATTAATA
AX-183581235	Affx-473427512	chr3LG5	418829932	chr3LG5_418829932	GAGTACTCTAACTGTTCACCCCTACGCTCGGAGAC[A/G]AGGGTGATAACAGCTCCAACATACCTTAGATTAAA
AX-183571108	Affx-473357735	chr3LG5	418828826	chr3LG5_418828826	ATATCCAAAGCTTCATATGACTTACCAGTGGCCGC[C/T]GAAGAGATCTTATCCCCCTTGCGCAGGGCACCATC
AX-183562900	Affx-473349477	chr1LG6	87242582	chr1LG6_87242582	CCGATGATATCATAAAGGAAGCCGCAGCTAAAACC[A/G]ACGGATTTTCCGGAAGAGAAATAGCCAAACTGATG
AX-183571927	Affx-473358555	chr6LG2	36112232	chr6LG2_36112232	AAGCTGAACTCTAATTTGTGTTGTGATCATATTAT[C/T]ATAAGATGACTATGGGAAAGGGTAGCAAGGATAAT
AX-183570742	Affx-473357369	chr2LG1	383051028	chr2LG1_383051028	GGAGTGATAGTTACTTGCACGAAAATGACGAGAGG[A/T]ACGTCAAAGTTATGGGGAAAAGAGCAACGAATTCA
AX-183570741	Affx-473357368	chr2LG1	383049967	chr2LG1_383049967	CCAAAGAAACAATCAACCATCAACCACATTTTAAA[C/T]GAAACTTACAAAACATAAGCTAAAAATACCATTCA
AX-183570740	Affx-473357367	chr2LG1	383049350	chr2LG1_383049350	ATATGAGGTTAATAACTAAAATAGTAATAAAGGAA[C/T]GGAAGAAGCAAAAAATTTATAGTAGTTAAAATTAA
AX-183572701	Affx-473415957	chr3LG5	293566702	chr3LG5_293566702	GAGGGTAATTCCGACATTACGATGAAAACTGAAAG[A/T]AATCCCTTCTGATTCACTTCCAAGTTTCATGCCAG
AX-183575191	Affx-473421101	chr1LG6	34105307	chr1LG6_34105307	TATGCAGATTGGATTTCACCCTTTCTTGCTTTTGC[A/G]AGATCATTGTGTATTAAATGTTTACTAATATGTGT
AX-183573989	Affx-473415092	chr4LG4	82173308	chr4LG4_82173308	GAAGACTTGATCATCCCAACATCATTAAACTGGAG[A/G]GTTTGATTACTTCAAGGTTGTCTTGTAGCATCTAC
AX-183572178	Affx-473358807	chr7LG7	78788338	chr7LG7_78788338	AGCCATATTAGAAGATTAAGGGATGATAGGTCAAG[A/G]AGTAATCAAGGTGAAGATCAGGTGTTGGATAGACA
AX-183571140	Affx-473357767	chr4LG4	4031529	chr4LG4_4031529	TTACGAGTATAAGGTTTTTCCTTAATCATCTCAGG[C/G]GCCATCCAACGATAAGTTCCCATATTTCCTTTAGT
AX-183572389	Affx-473359018	chr7LG7	401303514	chr7LG7_401303514	TCTTTGAAGGTGGATTTGCATACAGGAGCTATAGC[C/T]GAAGGGGTTTTGAGTTTTACTCATAACTTTGTTAT
AX-183572655	Affx-473415911	chr3LG5	60977625	chr3LG5_60977625	CCTCTGTCACACACTTCCCCGCAGTACTTACAACT[C/G]AAACCAAACTCTGCTGAAATTTAAACAAAGCTTCT
AX-183581725	Affx-473428002	chr5LG3	430093783	chr5LG3_430093783	TACATGTGTCATTCTTCCATTTTCAGCCTGCCCCG[C/T]CTTTCCTATTGGTCCGATCGTGTTTTCCCACCTCC
AX-183562980	Affx-473349556	chr1LG6	231481457	chr1LG6_231481457	ACCTTTTCGTCTAAATGAACCGCCGAAAGAAATGG[A/C]ACCACAAAGCATCCTTTTGGAATAACAAAATCTGC
AX-183572174	Affx-473358803	chr7LG7	77267024	chr7LG7_77267024	CAAATTTATGCAGAGTTGGAAACAATTAGTCTCAT[A/T]TATAGTCTAGGCTTCAAATTCGACGTGTGAATCGT
AX-183571009	Affx-473357636	chr3LG5	285200354	chr3LG5_285200354	TGGTGTGGGTGGATTAGGAGCCATTGAACATCCAA[C/G]AGTGTCTCTCCAGTTAGCACATTTGTCTTTGAATA
AX-183582310	Affx-473428587	chr7LG7	486286287	chr7LG7_486286287	TTTTGTTATTGAAATCAAAAGAACATTCTGAAAGC[A/G]TCAACAACTTTCTCGGGCCTGTCGAAAAATACAAA
AX-183581193	Affx-473427470	chr3LG5	246013640	chr3LG5_246013640	TGAGGTTTCTGTTTGAGAAAACAAAATGCAGAAAA[A/G]AATGAAGAGGCATTTCAGTAGAAAACCTATATCGA
AX-183571057	Affx-473357684	chr3LG5	245995045	chr3LG5_245995045	TTGAGCTGGTTTCAGTATCTGCACAACTCTCAAAG[C/T]TGTCTCAGTCCTCAAAGCATCAGCATTTGTAACCA
AX-183571056	Affx-473357683	chr3LG5	246137604	chr3LG5_246137604	AGTAATGGAATTGGACCCATTACAAATCCCAATCC[A/T]ACAAGCAAAGCCACCATAGCCAACCAAGAAGCTGT
AX-183581638	Affx-473427915	chr5LG3	172033558	chr5LG3_172033558	TCTCTGGTTCCTCCTTCTCTTCTCACTCGGTCTCA[C/T]CACCATTGTCAGATTCACTCTAACATTCCTCAACT
AX-183571877	Affx-473358505	chr6LG2	184952427	chr6LG2_184952427	AGGAAAAGATGCAAAGTCGAAAAAGGATGCAGAAG[C/G]CGAGGCACTTAAAGAACCCATGTCAAAGATTATAT
AX-183572834	Affx-473416090	chr6LG2	65300550	chr6LG2_65300550	ATTGTCCATCAAAAGGAAAAAAATTTGGTATATTT[C/G]TAGGGTAGTTGATATGTGAATAAGTGTTCTGAAAG
AX-183581088	Affx-473427110	chr2LG1	66543952	chr2LG1_66543952	AACCGGTTTGATATCTTTGTTGCAGAAATAAACCA[A/G]ATTTGTAAACCATTGTTTGCGAAGTCGTCGTGGTT
AX-183575428	Affx-473421343	chr1LG6	148730433	chr1LG6_148730433	AACAAAATTGTCCCCAAAAGTGAACTATCCTTAGG[A/G]ACAACATAAGAATTAGGGTATTCACTCCAAGCTGA
AX-183581571	Affx-473427848	chr5LG3	45708368	chr5LG3_45708368	TCATCGTAAATAGAAATGGTGTTGATGACTTACAG[C/T]GAAAACTAACAGTTGCATAAATGTTTCTTTTTCTT
AX-183979491	Affx-473425627	chr6LG2	361710159	chr6LG2_361710159	TTCTTCATTCTTGTTTCAGTTACTGTTTAGTCGAA[G/T]GAGCCTTCTTCATCAAGCCAAATATCAACTAAGAA
AX-183581102	Affx-473427124	chr2LG1	89088963	chr2LG1_89088963	AAGTCATCTTCTCGGAAGGATCGTTTTCTATCAGT[C/T]GTTCTACAGCCGTCATTAACACCTGAAAGCCTGTA
AX-183582234	Affx-473428511	chr7LG7	326010867	chr7LG7_326010867	AAACCAGATTGAGGAGTCAAAAGTGCAGCAATATT[C/T]TCCGCAGTTTCTTGAGCAAAGAGATAATCTTTACT
AX-183572774	Affx-473416028	chr4LG4	416772122	chr4LG4_416772122	CCGCTGCCGGAGACATCGACGGTGATAAAAGCAGA[A/C]GAGGATTGATCAGATTTATCTTCGAATAGATCGAG
AX-183571856	Affx-473358484	chr6LG2	374299882	chr6LG2_374299882	CTTTCTTCCACCGGTGGTGCCTGCCACCGTGAGAG[C/T]TATCAGAAAAGTAAGAAAAATAGTGGTGAAGATGT
AX-183582101	Affx-473428378	chr7LG7	73550050	chr7LG7_73550050	CTCGAAAAATTGATGGAGGTCTTCCATTGGAGGTT[G/T]GTCTGTTTCAGTTATCACAGTTTATATGCAGGTTC
AX-183582095	Affx-473428372	chr7LG7	61446877	chr7LG7_61446877	ATTATGAAATTTAGACTCTATGAGTGAAATGTGTT[G/T]GTGATAGCCATATCCTGGGTAAGATGTGCCCTATG
AX-183979598	Affx-473422577	chr3LG5	60542233	chr3LG5_60542233	GAGTTGGCTCGGTCTTTCATTAAGCGTAGATCCGC[A/G]TCAGCTGAGTCGCGGACTTCTCTCCAACCTTTGGA
AX-183581383	Affx-473427660	chr4LG4	197234975	chr4LG4_197234975	TTCTTTAGTACATCAAGGGTGAGTAACACACTCAT[G/T]GAATGTTTGGAGACTCCTTCCTTCATATGGCATGA
AX-183570861	Affx-473357488	chr3LG5	35062619	chr3LG5_35062619	CTCCCATTAAGAACCAAGGTCCAGTTTGATGGCAG[C/T]GGAGCTCCTCAATGTCTTTCCCTAGTTTCTTTCGC
AX-183571170	Affx-473357797	chr4LG4	59125181	chr4LG4_59125181	TAAGAATGTGCTCTACTTACAAAAGAAGCTAACAT[A/T]AAATAATTTATTTTCTTAAGAAAAAGGGTGTATTC
AX-183571438	Affx-473358066	chr4LG4	415228242	chr4LG4_415228242	TTCATTATCTATCAACTTGTTAAACAACTTTAATA[C/T]TGGAGGAACTGCTGTGCACCATCCTCTCATTGCCC
AX-183571433	Affx-473358061	chr4LG4	410802548	chr4LG4_410802548	TTTATCATTCACAGCGGTTGCACTTGAAAGCATCC[A/G]TGGCTCCGGCTGATGGGTTAGATTCAGGAATTATT
AX-183581380	Affx-473427657	chr4LG4	193080657	chr4LG4_193080657	TCCATTTTAGCATGAATTTATGTTGAATATCATAC[A/C]TAACAACTTATTAACTTCATATAGTTATTACCTGG
AX-183572137	Affx-473358765	chr7LG7	44761656	chr7LG7_44761656	CCCTCCAAGATTAGTCCAACCACCTTTTCCTGTAA[C/T]CCAAAAGAATTTATATATATAATATGGAGAAAGAG
AX-183582071	Affx-473428348	chr7LG7	44750967	chr7LG7_44750967	ATAAATTACATCCCCAGTCACGATATTTTCAGCAT[C/T]TTAATGTTTAGACATGGTAATTCATTCCTACCTTA
AX-183582070	Affx-473428347	chr7LG7	44679231	chr7LG7_44679231	TACAAGATGTCTCATCACCCCTGCAAATCAAAAGG[A/C]AAATACTAAGTAATGATATAAAATAACATGAAAGT
AX-183572136	Affx-473358764	chr7LG7	44669261	chr7LG7_44669261	GTTTTGCTCCACACTGTACCTGTGCTTTATGAGAA[A/G]TATGAAGATCACGTCGACTCTTTTGGTGAGAAGGC
AX-183571387	Affx-473358015	chr4LG4	363837973	chr4LG4_363837973	GGTCTTGGGTGGAGTTGATTACTATTATTAACCAC[A/G]TCAGCATGAACTTGTTTGCTGAAAGGTCTCAGAGA
AX-183573955	Affx-473415058	chr3LG5	58219793	chr3LG5_58219793	CCCGGAGTCGAGTTCAAATCTTCCGCCACTGATTC[C/T]AGTTGCTCCGATTTCGTTCTCCATAATCCACTTGC
AX-183573207	Affx-473420971	chr1LG6	32305493	chr1LG6_32305493	TGAACATCTAACCAGTATCCTAACCCAAAAAGTAT[A/C]GTAAAAACCCCACTACCCATCATCCCAAACACAAG
AX-183979500	Affx-473426562	chr7LG7	344298744	chr7LG7_344298744	CTGTCTAAGTTAAAAGTAGCCACTAAGATAAACAC[C/T]GTTTTAACAAATCCAACGGCTATCGTTGCAAGAAG
AX-183562929	Affx-473349505	chr1LG6	115013342	chr1LG6_115013342	CAAAAACTCATTTCAATCTTCTCCTTCTTGTAATT[A/C]ATTCTCTTCCTTTCTTTCTTTATGGTAATTACTGC
AX-183572978	Affx-473420678	chr1LG6	115013858	chr1LG6_115013858	GTGCTAATGACCCAAAATGGTGTCTCCATGGATCC[A/G]TTGTTGTTACTGCCACTAATTTCTGTCCACCTGGT
AX-183571747	Affx-473358375	chr5LG3	463190083	chr5LG3_463190083	CATCTAAGGTTTCTCGAGTTAGGACACAATTCACT[C/T]TCCGGGAAAATCCCAGATTTTCTAGGAAAATTCAA
AX-183572181	Affx-473358810	chr7LG7	80001128	chr7LG7_80001128	ACAAGTTCGCCATAGCAATTGTCCACCATGACTGA[A/G]CACTCGGGATTTTGCATCTGAACATTCAAGGACAA
AX-183563051	Affx-473349618	chr1LG6	326388695	chr1LG6_326388695	AATCACCTCCAAATGTGTGCTCTATAACACAACAT[A/C]ACTGTAATAATACCTTGAAAACGTGAAATGCTTCT
AX-183573337	Affx-473407687	chr1LG6	69289096	chr1LG6_69289096	TAAGCCTTGTTATCAACAAACACATTGGCACTTAC[C/T]CCTTTCTTTACTCTCACCACCATTGGCTTTCTTGG
AX-183571958	Affx-473358586	chr6LG2	167588255	chr6LG2_167588255	AATGAAGAAACCCAACATTTTGCTGATGAGATTGA[A/T]CTACCCTCTCTAAAAACACCCACATCACATGTAGG
AX-183573424	Affx-473427343	chr3LG5	58596690	chr3LG5_58596690	TCGTTTGGTGCCAAAACGGTGAGAACATAGCCTTC[A/C]GAAACTAAACGTCCCATTTCCGTTGCAAGCGACGT
AX-183570882	Affx-473357509	chr3LG5	58596607	chr3LG5_58596607	AATATCTGCCATTTCGTTGTAACCTCCGTAATGCA[A/G]AAGTGTGTGGATGAAATCCTTCACTTGACGTTCTC
AX-183581629	Affx-473427906	chr5LG3	145195570	chr5LG3_145195570	AGGGGTGAGGAAAATCCAACTTTTAAAACCGGGGC[A/G]GGGTGTTGATACCCCATTCTCAAAATCACTAACTT
AX-183581817	Affx-473428094	chr6LG2	22430913	chr6LG2_22430913	CATGATGTATAGTCTAACATGCATTATCATGAGGC[C/T]ACCTTTTGTGAACTCTTGTGAAAGATTCACATGAA
AX-183572032	Affx-473358660	chr6LG2	429280908	chr6LG2_429280908	GATGGTGTGGATTTAACTTCTTCAGGATTAGCAGA[A/G]CCAATACTCTCAGATGAATCCGAACCACTGTTTTC
AX-183572354	Affx-473358983	chr7LG7	322817485	chr7LG7_322817485	TGGTGTTTTTCTAAGCTATGCACCTAATTTGTCCA[A/G]TCATATTTCGTATTAGACAAGTAAATGTTAAATCA
AX-183572904	Affx-473416158	chr7LG7	130738416	chr7LG7_130738416	CCATTGAGTGATGCGGTGCTGGAGCGGAAACAGAA[C/T]GGGCAGTTTTCTAATGAACCAAAGGAGACAATGCC
AX-183581635	Affx-473427912	chr5LG3	161123089	chr5LG3_161123089	TTACTCTTGCAGCCTGCAACAATAGCTTCTTCAAC[A/G]GTCAGATAAACTCTCCCACCTATTTTGTCCACAAA
AX-183576056	Affx-473421986	chr2LG1	97762423	chr2LG1_97762423	ATTATAAACATATATACGATTAATGGTAACATATG[A/G]ATTAGCACATATAACTATATAATGAAAGAAGAAGA
AX-183570646	Affx-473357273	chr2LG1	97806529	chr2LG1_97806529	GTCTTTGATTCGATCAGCGGCCCGTAGCTAGCAAA[A/G]ATCTGGTTCAGATAGGTTGCTGAAGGAACTGACTC
AX-183581679	Affx-473427956	chr5LG3	267090565	chr5LG3_267090565	TTTTAGCAGTTTTATTTTATCCATTTGTTTCCCTA[C/T]ACATGTTTCTGTGAATTGCTATTTCTGAGTATGGC
AX-183572800	Affx-473416056	chr5LG3	267092224	chr5LG3_267092224	CTCCGTGTATATTGAATTGCTGTATATGAACTATT[A/G]TGCTTATGATGGTAAAAATTGACATATATTCTGTT
AX-183581535	Affx-473427812	chr4LG4	445885751	chr4LG4_445885751	AATTTGTGATATCACAACACAACCATGAATTATAC[A/G]CACTAGTACACGAGGAGTAAAAGTAAAAATTTCTC
AX-183571453	Affx-473358081	chr4LG4	425490837	chr4LG4_425490837	AGAATGCATTAAAAGGGATGGAAATTCATGGGATA[C/T]GTGGATGGCTGTATATAACTTAGTGAGAGGAGTGA
AX-183581534	Affx-473427811	chr4LG4	445864511	chr4LG4_445864511	GCCTGAGTATAGTTTGAGACAAGAACAATGCGATC[A/G]TTTGTTCTCTGACGTAATTGAGCAAGTAACCTTGC
AX-183581702	Affx-473427979	chr5LG3	311246707	chr5LG3_311246707	AAGACACGAGGGATCCTCAGCCATGGAACTCAGTG[C/T]ACCCCACATTGTGTACGTCTTTCCGCTTCCAGACT
AX-183571852	Affx-473358480	chr6LG2	403821890	chr6LG2_403821890	ACAACAGCTTATGTTCATGATAATACTATTAAGCC[A/T]CTTCGAGACGCTTCTTCCGCCGAGTTTTCAACTCC
AX-183571535	Affx-473358163	chr5LG3	54715646	chr5LG3_54715646	TTCTGCCTTGATAAATTGCTGGCTGTTTCTACCAG[C/T]GCCAATTCCCAATCAGCTTTCCCAGGTTCTGCAGC
AX-183575025	Affx-473420648	chr1LG6	81655976	chr1LG6_81655976	TGGTACAGAACCTCTGGACACCTGAAACGCTCAGC[G/T]CCAATAGTGATGACCTGACCGTCAGGCAATTCATA
AX-183571817	Affx-473358445	chr5LG3	553096160	chr5LG3_553096160	AGCCCAGCACATTAACAGGCCCACCTCTGTCTTAA[C/G]ACTGAAAAACCTCGTCGGAGAATCAGAGGCATGAG
AX-183562937	Affx-473349513	chr1LG6	130673321	chr1LG6_130673321	AAGGTTTAGGCTTCAAGTTACAGACTTTAAATCTG[A/T]GTTTTGATGATGAAGATGTTGTTGCAGTTGCCTAG
AX-183582257	Affx-473428534	chr7LG7	362215507	chr7LG7_362215507	TTGTATCAGAATTAGACTTACTTGGTTGTAATGTA[A/G]AGAGTGCCGGGTGATTCGCGAGGAAGATTGGCGAG
AX-183571893	Affx-473358521	chr6LG2	255889339	chr6LG2_255889339	GTTTCGCGGTGGTGGTCTGGTGACGGCGTTGAAGT[A/G]TGGACAGAGGTGGAAGAAGATGGAGAGGGAGGGTT
AX-183581780	Affx-473428057	chr5LG3	534187830	chr5LG3_534187830	CTGATCTCGGTTGGGTTAATGAGCTTCTGATGTAA[C/T]GTAGAAGAGTGGTGAATTTGAATTAAGAGATTTTA
AX-183571610	Affx-473358238	chr5LG3	135467344	chr5LG3_135467344	AGTAATTTGATTCAGTCCACATTGCCATTGCTTTC[A/G]GCCAATGTAAGTTAATAGAAATTTCAACAAGACCA
AX-183572911	Affx-473416165	chr7LG7	134503012	chr7LG7_134503012	TTGGTGATAAGCTTGCATTTGTGCCCCTTATGTTG[A/G]TCTCTGTTTATTGTGCTCTGGGGATCACGTACTCA
AX-183582081	Affx-473428358	chr7LG7	50959296	chr7LG7_50959296	CTAGCACATTTATAATAATCCTAACCTCTAATTGA[C/T]TCACATGGAACTTAGCAGCCATCTAACAGAATTAA
AX-183582013	Affx-473428290	chr6LG2	471486690	chr6LG2_471486690	TCTTAGGGGACATTACAATGAGAGGTTTACGGAAT[C/T]CTCTATGTATCTGCGACAAAACAAAAAACAAGAAT
AX-183581506	Affx-473427783	chr4LG4	415347325	chr4LG4_415347325	CATCGAAGAAAATCACAACAACTACACAGTTCTAG[A/G]TTCAATCGATTTCTGGAAGATTCGAGTGAGGAAGA
AX-183581963	Affx-473428240	chr6LG2	381911644	chr6LG2_381911644	CGACCTTTTAATTTTTGATTGAGTTGTGTGAAGAT[A/C]GTTGCTTTTCTGAGTTCTTAAAGCATTATTTCAAT
AX-183572276	Affx-473358905	chr7LG7	160048457	chr7LG7_160048457	ATCATTAGTCCTGAGGCTCCAATTCCCTGCACACA[A/C]ATCAAACAAAACTTCATTCCTATATGATTCAACAA
AX-183571329	Affx-473357957	chr4LG4	246638414	chr4LG4_246638414	TTTCCTAAAGAAATATGCAGGTTGCGCAGATTAAA[A/G]TATCTTGATTTCTCCTATAACGAGTTTGTTGGAGA
AX-183571028	Affx-473357655	chr3LG5	250372803	chr3LG5_250372803	TGACAAATACTAGTGGAGATATTATTGCCACTCAA[A/G]GGGCCCAAGACTTTTGGATGGGGTGGTAAGTAATG
AX-183582075	Affx-473428352	chr7LG7	47370545	chr7LG7_47370545	ATAGAATATGAACATAACTAATCACATAACAGTTA[C/T]TCTTTAAGTAATTGATATACAATTCATGATAATAT
AX-183572868	Affx-473416124	chr7LG7	56726669	chr7LG7_56726669	TATACCGATACAGTTATTACTCTTTTCTATATTAA[A/T]GAATAGATTATGATTAATTCACACACGACGATTGC
AX-183572869	Affx-473416125	chr7LG7	56727371	chr7LG7_56727371	TTTATGATTATTAGTTAGTTCTTTTAACGGCTTTT[C/G]TTTTTGATGTTCTAGGTATCCAACTGATGTTTTCA
AX-183571189	Affx-473357816	chr4LG4	88614695	chr4LG4_88614695	AACCTCATCAATGGGTATGTTCTCCTACATTCAGA[A/T]AAAAACAAGACAGGATAACAACAATGAAGATAGAG
AX-183571320	Affx-473357948	chr4LG4	238802904	chr4LG4_238802904	AACCCTTTTTGTTAATTATGTATTCTTCAATGGCA[A/T]CTCTCAGTGATTCAAGCCATGGCATTCTGTCTTCA
AX-183572799	Affx-473416055	chr5LG3	183453102	chr5LG3_183453102	GGTTGAGCATGCTAAGGCTTAGCTGTTGCACTTGC[A/T]CGCGACCTTGATGTGCACTTTTTGACACATAGAGT
AX-183571883	Affx-473358511	chr6LG2	173039970	chr6LG2_173039970	ATGGTAACTCAAAGATATAACAATAGGGATCTCAA[C/T]TTTCTGTTTGATTTTTTACATGCTATAATAACATT
AX-183571978	Affx-473358606	chr6LG2	256283554	chr6LG2_256283554	AGGTTGGAGGCTACAAATGGTATGAGGGTCTAGAT[A/G]AACTTATGGAAATGTGTTGCTTCACTTTGATTGAC
AX-183979529	Affx-473425740	chr6LG2	99555137	chr6LG2_99555137	GGTCCATTAGTGTTTGTTTGAACTTCAAACGTTTT[C/T]CTGACGAGTCTTTAGAAAGTTTCAAGATGTATGGT
AX-183582207	Affx-473428484	chr7LG7	199728758	chr7LG7_199728758	TATGTGTACTGTTATTAAATTCATCACTTTATAAA[C/G]ACTTAATCATGTTTTTGGTTTTTAATCTTTTATGA
AX-183572768	Affx-473416022	chr4LG4	317299368	chr4LG4_317299368	CCCGGTAAAGTTTTGAGGGATTCATGTTCTTCTGG[C/T]GATAAATTAGCACTAAAACCATTCATAACGTGTGT
AX-183571156	Affx-473357783	chr4LG4	31747081	chr4LG4_31747081	CAGCCATTTTAAAACTATTATTAAAAGGGTGATAG[C/T]TTTATTTATTTATTCTTATTCAATAAATTAAATAA
AX-183572289	Affx-473358918	chr7LG7	169234023	chr7LG7_169234023	ACACGAATTCAACATGCATTGAATCACACGAGCAA[C/T]AACATAGTAATCAAGCAAGCAGAGATTGACGAAGA
AX-183581280	Affx-473427557	chr4LG4	28318179	chr4LG4_28318179	CCAACATTTTATCCTCTGGCGGTGATACTTCTGCA[A/T]GGTTGCATAAAGATACCCCACGAAAAGATGATGAA
AX-183581519	Affx-473427796	chr4LG4	427434474	chr4LG4_427434474	AGAAGTAAATTTGAACAAAGGCGGTGATAGTAACG[G/T]TGGTTCTGGAAGTATCGTCGTAACTGATTCTTATT
AX-183571617	Affx-473358245	chr5LG3	155335613	chr5LG3_155335613	CAGCACCAACTTCACATTGCTTTCAAGTCATTTTA[A/G]TGAGCAATGAGAATATGAAGATGGCTAATTCTCAA
AX-183572345	Affx-473358974	chr7LG7	312866643	chr7LG7_312866643	AAACGAGCATTATTCAAATCTCCTGAATTGGCACA[A/G]GCACTTAGAAGAAAATCAAGACACTGCCTTGAAGG
AX-183572909	Affx-473416163	chr7LG7	133677912	chr7LG7_133677912	TGGAATATGATTGTCCATTTCAAAAATGATTTAGG[C/T]TCCAAATGTTAAAAAGACAACAAAACATGTATATC
AX-183573021	Affx-473420720	chr1LG6	232466909	chr1LG6_232466909	CTTTGTGTTCACGGTATGTTTTTATTTCTTTTTGC[A/T]AGATGCATACAATTTACAAATTTAAATTTTGATGA
AX-183570781	Affx-473357408	chr2LG1	299545574	chr2LG1_299545574	ATTTGTGGAGGATCATATCGACGCGGGAAAGCTAC[C/T]TGTGGGGACATTGATATCATTATAACACATCCTGA
AX-183573394	Affx-473427315	chr3LG5	386858833	chr3LG5_386858833	CTCCCCTTAACATATATGACACATTGTATGAAAAA[C/G]AAACTAGTAACCATAGTACCTTGTATTGACAGGAA
AX-183562905	Affx-473349482	chr1LG6	89905412	chr1LG6_89905412	GAAGAAAGTGAAAGGGGAGTGAATATACCAGCAAC[A/G]TCTAGACCATCATAAACACCACGATGAACAGTACC
AX-183581614	Affx-473427891	chr5LG3	116800951	chr5LG3_116800951	AGCGTAGAGCTTTTGGAGGAGGAAGAGTCTTCAAA[A/G]CTGAGTTCCCACCCTTGCAATTTTTTTCAATTAGC
AX-183573301	Affx-473427225	chr2LG1	389043779	chr2LG1_389043779	CGTAGAGATTTCGTACAACTCAACGAACCCCGTAT[G/T]TTTGTCTAGTGTCTACACGGTTTTTCTTTTCTCTC
AX-183570912	Affx-473357539	chr3LG5	95878993	chr3LG5_95878993	TGCAAGTTACAACATAGATGCAACTATTAAGATGT[C/G]TTTTCTTTAAAGATAACAGAATTTTATAATCTGTT
AX-183571614	Affx-473358242	chr5LG3	151997467	chr5LG3_151997467	CTTTTCTTGATTTGAGACTGCATCTCGTTCCATTA[C/T]GTTTTCCGTCTCCCTCATATCCTGTCGGGCATTTA
AX-183572435	Affx-473359064	chr7LG7	479534453	chr7LG7_479534453	AACTTATTATGATTCAGATGCAAAAATCAACTCTT[C/T]TCATCATGTTTGTTATATAGATGAAGCCAAAAATC
AX-183979585	Affx-473424065	chr5LG3	32221601	chr5LG3_32221601	CATTATGAAATCCTCAAAGAAGATCTCATTCGAAT[C/T]GAACGTGATCAAGTTCCGCTACCAACTTATAGGGG
AX-183581822	Affx-473428099	chr6LG2	2728569	chr6LG2_2728569	TAGGCACTAAACAAATCATCCATTGCAGCTGCATC[A/G]TCCTCTTTCCTCGCATTAAAACTCTCTCTCCCAAA
AX-183576515	Affx-473422453	chr3LG5	8087187	chr3LG5_8087187	CATGGCTCTGCTTCACAGGTTGAAATAAATATACA[C/T]CAGTTTTTCCAAGGCTACCTAAAGGGTCGAATGCA
AX-183582290	Affx-473428567	chr7LG7	466140862	chr7LG7_466140862	CAACAATGAAACTCTTATATAGCAATTGTAAATTT[C/T]TCTTCAAGAAAGTGGATTGTGATTTTATTGATGAA
AX-183572097	Affx-473358725	chr7LG7	16551617	chr7LG7_16551617	CTTTAAGTAACTGTTACTAGATAGGCAAAAGTGAT[C/T]ACATTACATCATACCGCATTTCCCCCAAATACATT
AX-183572115	Affx-473358743	chr7LG7	30148794	chr7LG7_30148794	TGAAGTATATCTTCAAAGTTCAGTAATTACCATCT[C/T]AGCTTTGCAGGAAAATACTGCAAAATAAGATCCAA
AX-183573382	Affx-473427303	chr3LG5	23062254	chr3LG5_23062254	AACAATGGGTTTCGGAGTTTCACCCATTTCCACCG[G/T]AACGACAACAACATCTCTAAGAAAACACCGCCGTA
AX-183573135	Affx-473420827	chr2LG1	5582140	chr2LG1_5582140	AAGAAAACCTAATTGAATCGTATATAGAATGCAAT[C/T]GGAATGAAGATTAAGTAGAAAAAGTTACACGCTGA
AX-183573136	Affx-473420828	chr2LG1	5694209	chr2LG1_5694209	AATTGGATTGAATATTTAAGTAAAACTTGTTTACA[C/T]TGTGAGTTTGATAGATACTTACCGGATCTTCATTG
AX-183572340	Affx-473358969	chr7LG7	291569512	chr7LG7_291569512	AGGAAGTCGAAGAACAAGAAGGGTTTGATGGAAAA[A/T]TTGAAAAGAAAAGGAAACTTGAGGATGGTGAAGCA
AX-183571204	Affx-473357831	chr4LG4	106003292	chr4LG4_106003292	GTTTCTTCAACAGTATAAACAGAAGCAACAGTGTG[A/C]ATAGCATTCCGAGGCTTCATTTTAGAGATCACATA
AX-183570919	Affx-473357546	chr3LG5	104816940	chr3LG5_104816940	ATAATATAAAACCAAAAAAGAGTAAAGGGACGATA[C/T]AAGAAACGAAAGTTCTTATGTTAACTAAGATTACC
AX-183573129	Affx-473420822	chr2LG1	1421538	chr2LG1_1421538	GAGAAGAAGGAAGGTGGAGGCCAAGTTCGGGTTTA[C/T]ATCATGACTTTAGGTGTTTTAGCACCTTACCGTGG
AX-183573128	Affx-473420821	chr2LG1	1324557	chr2LG1_1324557	TTAATGAAGAACAGTAGGGATGGAAAAAGTTATAG[C/T]ACAAATCTTGCTTATACACCTCCTGAATATTTAAG
AX-183582386	Affx-473428664	chr3LG5	426538293	chr3LG5_426538293	CTCTTCTCAGAAGTGGTCTCTGGCTCTGTCCTGCA[A/G]TCAGGTTTCAAAAGTCCACCATCTGGAGTTTGCGA
AX-183580962	Affx-473426984	chr3LG5	426538449	chr3LG5_426538449	CCGTCAATCTGCAAGCGACCCAACCCTCCTACTGA[A/G]AATTACTACAAGTTATACAAAACCTTCCATAAACG
AX-183581733	Affx-473428010	chr5LG3	459874850	chr5LG3_459874850	ATATCAATTTTTTAATACTATTTAATAAACATTCT[C/G]TTGTGGATAGTCAATGATATTATATAAGATTAAAT
AX-183571726	Affx-473358354	chr5LG3	421103608	chr5LG3_421103608	AAATCACCGTGACTCTATTTTGTGGGAACGTGATT[A/G]ATTCTTTTTTCCGATTTGTAACAGAACATGGATCT
AX-183571770	Affx-473358398	chr5LG3	502740811	chr5LG3_502740811	ACCATCGAGTACGATGTTCTTCAAGCCTTTCAAAC[C/T]AGCTACTACGCGCAAGTAACCATGGACAACAATCA
AX-183572858	Affx-473416114	chr7LG7	24800423	chr7LG7_24800423	CATCGCTGTCGCGGCTTGGAGAAGCGGCGGCTAGA[C/G]TGGTAGAGAGGGTTGACAGGAGTGTTGCTGCAGCT
AX-183581303	Affx-473427580	chr4LG4	83740099	chr4LG4_83740099	GGAGACGGAGGAGGTCCGGTGAGATGAATTAGAAT[A/G]TGATCTGTTTGAACCTAAAGAACTTGATCCCTATA
AX-183563048	Affx-473349615	chr1LG6	324304957	chr1LG6_324304957	ACCGGTTACTGTGCTCAGCCTGCGTGTATCGAGCC[C/G]CCGTCCTGCATTCAGCCATCCTGTGTTGCTCCTAC
AX-183571855	Affx-473358483	chr6LG2	384148188	chr6LG2_384148188	CTAAAACATATGCAATATAATACCAGTAATTAGCT[A/G]CATAAGTACTTCTAATGATTGGGTAGAAAATAATA
AX-183572378	Affx-473359007	chr7LG7	361842834	chr7LG7_361842834	GGTGACTTGGGCTTAGTTGCGAAAGCTAGCAGATC[G/T]TCACAGTCTATGATGCGGAAGCCCGAACCTTTGAC
AX-183572718	Affx-473415973	chr3LG5	424452317	chr3LG5_424452317	AGAACATATTTCTTCTAATATTTGTTTTACAAAAA[C/T]GATTGCAAACTTTTTTAGTGTAAACAACTAGTCTT
AX-183571113	Affx-473357740	chr3LG5	424449542	chr3LG5_424449542	TGTTTGAACCTAGTTCTGATTCCAAAGATGAGGAT[A/C]AAAAACAGGTGAATGAAGATGGAGAGAATGCTAGG
AX-183581732	Affx-473428009	chr5LG3	448294627	chr5LG3_448294627	CCGCTGCTCTTGCAGAAATGTGGTGGGCGACTGCC[A/G]TTCCTCTGGCTCCCACCATATATCCTCTGGAATGC
AX-183573396	Affx-473427316	chr3LG5	381067292	chr3LG5_381067292	GCAATTGGAGTTCTAATACACTGCATTTATGCACA[A/C]GTGGTTCACTTAAATGAGCTAATGAGAAATAATCT
AX-183570670	Affx-473357297	chr2LG1	132352243	chr2LG1_132352243	TGCATAAATTGTAACTTATCATCTGATATTGGATG[A/G]TATATTTTGCAGGGCTTGGCATGGAATGGTACAAT
AX-183582255	Affx-473428532	chr7LG7	360902090	chr7LG7_360902090	TCTACTCTACCTGAATTGGATTCATCAAAAAGCTC[A/T]GAGCCTTTGAGGACATACTCGTTTCCATGGGCCGG
AX-183572433	Affx-473359062	chr7LG7	475423721	chr7LG7_475423721	AGTAATGGGATATTCTTTATGAAGCGTTTACATTC[A/C]AAAGCACACTTCCCAATACAAATTAAATCACCAAT
AX-183572843	Affx-473416099	chr6LG2	388526782	chr6LG2_388526782	CATCTTCTCCTCGATCCGCCATTCCGGAAAAAAAA[A/T]TCAAAACTTTCAATTCCCGAAAGACGCCGAAACCC
AX-183571141	Affx-473357768	chr4LG4	4464799	chr4LG4_4464799	ATTATAATTTAAGCATGTACAGGTTTAAAAGAAGT[A/G]AGGTTTCGGGAGTGAAGCCATAACTTCTCCCACAC
AX-183562931	Affx-473349507	chr1LG6	122925211	chr1LG6_122925211	TCTGCAATTTAAAACCACGAAGACTAGTGAAATTG[C/T]ACGAGGGTAAATTAATGGAAATGATTATACCTTGG
AX-183581924	Affx-473428201	chr6LG2	157197584	chr6LG2_157197584	GTGGCGAACATATCACAAAGCATTTCAACAAAATC[C/T]TGTGTAAAATGAGAGAAACAGAATCATGACAGAAT
AX-183572956	Affx-473420351	chr6LG2	337943713	chr6LG2_337943713	GGTTCTCGGGTCGGGTACCGGCTAGTTTTGTGGAC[A/C]GGTTATTGGATGCGAGTATACAGATACTATATTTA
AX-183582269	Affx-473428546	chr7LG7	420064301	chr7LG7_420064301	TACCATGTGATTGCTGACCTGAACAGAAGATAGAA[C/T]CCTTCTATTTATTACTATCATTAGGAGACATGTGA
AX-183979503	Affx-473425915	chr7LG7	8760753	chr7LG7_8760753	TACCAGGTTTTGCATTTGGCACCCTGAACAGAAAA[A/G]CGAAATAAATCAGAGTTCAGTAAAATTCATATTTT
AX-183865050	Affx-473415898	chr3LG5	26372959	chr3LG5_26372959	TATATCTCTCCAAGAAATGGTACAAGAAAACGGTA[C/T]GCATTGCACAATCCCTTTTTGCATACATATAATTA
AX-183571676	Affx-473358304	chr5LG3	274846167	chr5LG3_274846167	AAAATGTGTCCAAAACATAAGACAGAGAGGTGTCT[C/T]CGTGGTTGGTGTAAATGTATAGTGCCTGAGACTTT
AX-183575959	Affx-473421886	chr2LG1	25344548	chr2LG1_25344548	CCAGATTTCTTTCTATTTGCATCAACATTATTCTT[C/T]GTCTCCACAGCCTCCAAACTAGTTTGTCTTCCATC
AX-183566766	Affx-473353367	chr4LG4	441143378	chr4LG4_441143378	GAATTAGCAGTGTCAAGGGTTAGACTACAAACTAC[A/G]TCTATGCATAAAACAACACAAGAGTAAAAGGATAG
AX-183565402	Affx-473351990	chr3LG5	276511392	chr3LG5_276511392	AGTGATATAGCTGAAGTTGCAATTTTGTTCTGTCC[A/G]TTTCTTGTTGAAGAAGCCATCGAGAAAGCTGAGTA
AX-183979577	Affx-473414964	chr3LG5	122867613	chr3LG5_122867613	AGAGGAGTGAGAACAAGGCCATGGGGAAAATTTGC[A/G]GCCGAGATTCGAGATTCGACTAGGCATGGTGCTCG
AX-183979477	Affx-473424630	chr5LG3	311462543	chr5LG3_311462543	AACTCGTGTTGACCAGCAAGATTCCATATTGAAAT[A/C]TTTGTATCCTCATCCTTGAATGTTTTTATCTTCAT
AX-183573001	Affx-473420701	chr1LG6	165969391	chr1LG6_165969391	TGAAAGACACATTTGTAACTATTATCGTCCGCGCC[A/T]ACATGAGTGCGCAACGAATGCATCAACTGATATTT
AX-183564668	Affx-473351252	chr2LG1	398462639	chr2LG1_398462639	ATACATGCACAGGGGCAAAACAGAGAAAACAAAAA[C/T]TTAGTATACACAAACACAAGACAAGAAAGTACAAA
AX-183582179	Affx-473428456	chr7LG7	161087791	chr7LG7_161087791	CTACTGCTGTGCTGGTAAATCTTCACGGAGAGCAC[A/T]TATATCACCATTTTACTTATTGCTGTGTGTGATTT
AX-183573279	Affx-473427205	chr2LG1	375781676	chr2LG1_375781676	TAACCTCCCAAGCTCAAATCCTCAAACGAAAATTT[C/T]ACTCTTACGGACCTTTCAATGCCAGCAACGAACAC
AX-183582242	Affx-473428519	chr7LG7	336128439	chr7LG7_336128439	TGCTATGATTATGTTAGCTACCAAGTTATTGAAAT[A/G]TTTTAATTCTTGTGCGACAGGTATATCCTAGGTCA
AX-183572288	Affx-473358917	chr7LG7	167046251	chr7LG7_167046251	ATCTCATTTTACCTTTACTATAAATTCACAGAATA[A/G]AAACAAATATGGAGATGGGATTGCATTCTTCCTTC
AX-183582136	Affx-473428413	chr7LG7	106513539	chr7LG7_106513539	TTCCTTCTCATGATGACAATCTTTTATTTTTGGGT[G/T]TGTGAAACTTCAGTTTCCTATTGGAATTGACTCTG
AX-183582137	Affx-473428414	chr7LG7	106518176	chr7LG7_106518176	CATGTTTTTGAGTATTTCACTGAAAGAACCCCAAG[A/G]TCTCATTTTGAGCTTCGGGAGACTTCAGTTATATG
AX-183581140	Affx-473427162	chr2LG1	161173485	chr2LG1_161173485	ATTTCACTGCATTGTCCACCCGAGCACGACATAAA[A/T]TTTTTAAACCTCGCAAGCTTTTTAATCTTCATACC
AX-183563061	Affx-473349628	chr1LG6	338884544	chr1LG6_338884544	AGGTACTATGCAGCTGAAAGTATGTTGATTCTGGA[C/T]CCTGAGACCGGCGAGTACAGCGACGAGAAGACGCC
AX-183581628	Affx-473427905	chr5LG3	143416686	chr5LG3_143416686	GTGTGTTGCGCTTCTTCTAGATCTTGTGCGGGAAC[A/G]ACATTGATCCCGCAATAAGTTAATGCGAGGAATTA
AX-183582033	Affx-473428310	chr7LG7	10888906	chr7LG7_10888906	TTTGTCCAAACTGTTCATCATCTACTATGGTTAGG[A/G]AACTAGGATAGGTTGGTTTCGAGCTGCAAGTTTTA
AX-183570683	Affx-473357310	chr2LG1	273977558	chr2LG1_273977558	TGATCCTCCCTAATTTCATCGTTCAAACAAAATAT[C/T]AATAACAAAAATAACAAATCTCAAAACAAACAAAA
AX-183570681	Affx-473357308	chr2LG1	273906731	chr2LG1_273906731	AAATGGTTACAATAATTAAGAAAATGAACCATGTC[C/T]ACATAACAACCCTCATTATGCACCTTGCCTAAACT
AX-183570682	Affx-473357309	chr2LG1	273948151	chr2LG1_273948151	TTCTCCAAATATTTACTTTCTTGGTGGATATGACA[C/T]GCTGAATAAAAATAGGGCCTCAAGATTCTCAAGTT
AX-183563058	Affx-473349625	chr1LG6	334270488	chr1LG6_334270488	GTGGTTGCAAGAAACAATAGCCCTGAGACTGATGT[C/T]TCTTACCGACCCAGGTAGTGGCTGTGTTCACACTT
AX-183573082	Affx-473420777	chr1LG6	334270934	chr1LG6_334270934	TTTCGTATGTTAACTTTTTCCTGGTTGGTGTTCAG[A/G]GTTCTTTACAGTCCGTCACCACCTCAGGATGAGAG
AX-183570960	Affx-473357587	chr3LG5	157452789	chr3LG5_157452789	AATGACTGTATTCATTCTCTATTCTCTTTGAATAC[A/G]TTGGTGGGGTCAATCACATTCATACCAACTTGGTG
AX-183570961	Affx-473357588	chr3LG5	157457015	chr3LG5_157457015	TATAACTGCATAACATTGTTGATAATTTGATATTG[A/T]TGAAAGAACGTTACGTTTTACATGAGAATTGGAGA
AX-183581357	Affx-473427634	chr4LG4	158610633	chr4LG4_158610633	ATTTGTCTTTTTCTTTGTGGCCAAACAGAAAATCA[A/C]CAGTTTTATTTCATGTCAATAATTATACAAGTGGC
AX-183572746	Affx-473416000	chr4LG4	158611611	chr4LG4_158611611	GTCTCTATCAATATTTTCAAAGATTTTTGTTGGAC[A/G]AGTTCTATAAGAGGAAACTGAGTGTTTTGTTCTAT
AX-183563035	Affx-473349602	chr1LG6	303463815	chr1LG6_303463815	GATAAGAGCTCAAAAATTAGCTTTAAAAAATGTAT[C/T]CTCCAAGATAAAGAGATATTCATGGTTGCCCTAAC
AX-183571190	Affx-473357817	chr4LG4	89092512	chr4LG4_89092512	TAACCTTACCACCCTTCGTCGTCTTCATTTTGGAA[G/T]ACCGAAAACCCTATTTCTCTCTCCCTTTCAAAAGC
AX-183575008	Affx-473420631	chr1LG6	50982346	chr1LG6_50982346	TGGATTAATGGTTATGGTGTAGTTTAGGTCATGTG[A/G]TTTCATGTTATGTATGGCAAATGAGCATGGTTTGA
AX-183582205	Affx-473428482	chr7LG7	197885392	chr7LG7_197885392	TCAGGTTTGATTATTTGCTTTTCTGTTTTTCTTTC[C/T]TTCCCCCTATTATTTAACATATATTCCATGGAGTA
AX-183571293	Affx-473357921	chr4LG4	207833947	chr4LG4_207833947	TAACTTACATTCACAAAAGATGATAGATATCATGT[C/G]TGTATAAAGTTTGAAACTTGTTACGTGTGCTGATA
AX-183571292	Affx-473357920	chr4LG4	207782003	chr4LG4_207782003	TCACCCTTTCCTAATGCACCCCCCATTGCCAATCA[A/G]TCACGCAAAGTTCGCCTCCCTCGTACCTGGCAAGC
AX-183572414	Affx-473359043	chr7LG7	450209187	chr7LG7_450209187	CTGCTATGGAATTGTTTGAAGAAGCCATTGTATAT[A/T]GATAATTGATTATGGAGTAGAAGCCCTTTCGCACT
AX-183571656	Affx-473358284	chr5LG3	247458042	chr5LG3_247458042	CATAATATTTCTGTTCTGCAAGCTGAGCTGCGCAA[C/T]AATTTGAATTCTTCACCGTCGTCGTCGTCCTCAAC
AX-183581131	Affx-473427153	chr2LG1	133604838	chr2LG1_133604838	TCTGATGACTTGTTCCTTCTACAAGCAACTGTCCT[C/T]TTGAATTTTACCTCCTTGTCCCGTTACTTTTTGAC
AX-183581132	Affx-473427154	chr2LG1	133606127	chr2LG1_133606127	ACAGAGCGGAGATTGGAGAAGTGTGATATCATGGG[A/G]ATGACTTTTATACCAATGCCGGATATGTGAGCAAC
AX-183563034	Affx-473349601	chr1LG6	301909587	chr1LG6_301909587	AGCTTCTGTTACCTGAACCTGCTTTATATGCAAGC[A/G]CTATTACTATACTTAATGCTGGAACAATCAAATTT
AX-183572292	Affx-473358921	chr7LG7	172068665	chr7LG7_172068665	AAACACAAGCCAGTCAAATGCTGTTCCAGATTATG[C/T]TTCTCAAGATGACCATTCATTGCGTCAAGAAATTT
AX-183582191	Affx-473428468	chr7LG7	172068020	chr7LG7_172068020	AGAAGAACCAGTTAAGGAAGCTACTAGCACTGTTA[A/C]GACTTCAAGGAACAAAGGAGAGATTCAAAAAGAAC
AX-183570764	Affx-473357391	chr2LG1	401015709	chr2LG1_401015709	ATTGAACACGGGTTATGGATATGGAGCTTGGGCTC[A/G]GGCCCAAGCAATTTCCTTGTCCACACCCTCCATCA
AX-183571427	Affx-473358055	chr4LG4	405381804	chr4LG4_405381804	AACATTGGCATTGACAAACTTTCTCATAAGGTATA[G/T]TCTCTTTCTTCTTTGTGAAATCAATTAATTTCTCA
AX-183571569	Affx-473358197	chr5LG3	99106332	chr5LG3_99106332	CGAGGAACCGTAATCAGGTTGTAGATTTTGAGCTT[C/T]CTGATATGTGTGTTGAGGACCAAGAAATGATTGAT
AX-183979533	Affx-473421672	chr1LG6	351100377	chr1LG6_351100377	CGGGTTTTTTGGCTTTTGATTTTATAGGATAAAGT[A/G]GAGAATTTAAATGAAGAAGATCGTAAACCTTTCTT
AX-183581723	Affx-473428000	chr5LG3	425427117	chr5LG3_425427117	TTCAACAAATCAGGAAGGTTAGTCTTGTACTTGTT[A/T]AGTTTTTGAACTAATTATTACATTACTTGTAAAAC
AX-183572299	Affx-473358928	chr7LG7	190204167	chr7LG7_190204167	GTAACTGCTTACGACTAAAGTTCGATGAACACCCA[A/G]ACGTAAGGTGAAGATGGGTCCGTATTTGTCGGCTA
AX-183572300	Affx-473358929	chr7LG7	190214057	chr7LG7_190214057	CTTCGTTTGTGTTGATCTAACCAAGTCGTAGCAAA[A/G]TCATCCAAATCTTTGGCCGTTTTCTTCATTTCCTT
AX-183570707	Affx-473357334	chr2LG1	362836656	chr2LG1_362836656	ACCAGGTCCTTGAATTCAGCTCCAAAAGGAGCATA[C/T]TTATAGTTCACTTTGTATCTTCCACCCGATGTGGC
AX-183571669	Affx-473358297	chr5LG3	268538241	chr5LG3_268538241	TGTGTGTGGATTTCTAATGATTATTAATACTTCTT[A/C]TGTATATTAAAATTCTTCTGTATATTAAAAAACTT
AX-183571947	Affx-473358575	chr6LG2	47896168	chr6LG2_47896168	AACTCGAGAAAGCTACGAGACCTACGCTCTAACCA[A/T]CTGAGCTACTAGCTATTGTTATTACTTTTATTTAA
AX-183573263	Affx-473427190	chr2LG1	367000673	chr2LG1_367000673	ACCTGTGGGATCATGATGCAGGTTCTCCGTTTCCT[A/C]CCAACTTTAAGGATGTCGTGAAGACAATATTCAAG
AX-183572196	Affx-473358825	chr7LG7	89951315	chr7LG7_89951315	TAGAAGGAACTTACTGAGAATGGCTGCGTGTCGAA[A/G]TGAGTCAAAGTTTGGAAGGGGGAAGAAGACAAGAA
AX-183581786	Affx-473428063	chr5LG3	538977425	chr5LG3_538977425	ATAGTTGAAATATTAATGTGTCAGATTAGTAATTA[C/G]TTCATCAACTTAACTTCTACTAATATATTTTCCAG
AX-183572898	Affx-473416152	chr7LG7	126902162	chr7LG7_126902162	ATGAAACTTGTCAACAAGTTGTTTTTGTTTTGCAA[A/G]TGGGCTGAAACTATTTCATGTGAACACATCTTACA
AX-183572370	Affx-473358999	chr7LG7	342833993	chr7LG7_342833993	ATGTCTAAGTAAATACGACATCGCATGACGTGTGA[C/G]TGACGCATTATTTACCTAGTTTTGGAAATTCCTCG
AX-183562974	Affx-473349550	chr1LG6	217588231	chr1LG6_217588231	ATCATAATAAATCCTCTAGTCACAAATATGAAGCA[G/T]TGTAGAACATGCCAAGTTGCCATCAAGCCATGCAG
AX-183578561	Affx-473424538	chr5LG3	254641956	chr5LG3_254641956	CTTCTGGAAGCTTGACCAAGAGGTCAGTGATGATA[G/T]ATATCTCTACCACTGGCTTGCATTCTTTCATCCAT
AX-183581362	Affx-473427639	chr4LG4	173122073	chr4LG4_173122073	GTTAAAAAGTATTATCCTGTCTGACTCTCCATACT[C/T]CCGTGCTTGAAAGGCTTACTCTTTTTCCCACTATA
AX-183572329	Affx-473358958	chr7LG7	257185486	chr7LG7_257185486	TTTGAAGTTACATTCAGATAGAAAGAGTACATGAT[A/T]GTTGAAGCCACAGTTCCAACATCTGCATGTAAATA
AX-183570842	Affx-473357469	chr3LG5	21929986	chr3LG5_21929986	ATAGCAAAATGCTGCTTGTTTATACCTGGCAGGAA[A/G]ACACATTCAATAAACAAAGGAAGATTAATAATTAG
AX-183573188	Affx-473420955	chr1LG6	27802590	chr1LG6_27802590	CAACCTAATGGACCCCAGCAGGAATCTAAACTGGA[A/G]CTGTTTGGATTTGATTCTCTTGTCAATATTCTTGG
AX-183571116	Affx-473357743	chr3LG5	23715142	chr3LG5_23715142	GGCGGGGTTGCTGCTGGTTTTGCAGTATTAGATAG[C/T]GTATACCTCTCTTGATGTCGCCAACCTCTAACTTA
AX-183573453	Affx-473414542	chr2LG1	48635229	chr2LG1_48635229	TGCACAAAAGTCTAGTTGCATGATGATCGGGTCCT[G/T]CTTTTTCTGCTAGGGTGGAGTGTTGTTCAAGGGAA
AX-183562903	Affx-473349480	chr1LG6	89515658	chr1LG6_89515658	CAGTTGATCAGGAGAGTACCGGAATTTTTTCGATA[A/T]TGTCCTTGTGGCTGGATTCCAGCAACGAAACCACA
AX-183572375	Affx-473359004	chr7LG7	353710775	chr7LG7_353710775	GGAGCAGAATGGTTGCAGGAACTGGAGAAAGGTGA[C/G]GAAGATGGAAGCTCGAGAGCAAATTATGCAGGTGG
AX-183572334	Affx-473358963	chr7LG7	275165001	chr7LG7_275165001	AAAAATGGATTGGTTCATACTAAATGGTATCCATG[C/T]TCATCCCTGGTCATGATAGAAGATAAGGACCAGGC
AX-183581868	Affx-473428145	chr6LG2	253388962	chr6LG2_253388962	ACACGACATGTATCTTTTGTTTGGTATTGGAAATT[C/T]GGATTTGTTTGGTTTGGTGAAAGTTTAGGTTGTAC
AX-183573321	Affx-473427245	chr2LG1	297732566	chr2LG1_297732566	CGCTCCGTCACCACATCACCCTCCGAGCTTCTCTC[A/G]TTCTTCCGCACCATGGCCTTAATGCGTCGGATGGA
AX-183570744	Affx-473357371	chr2LG1	384074028	chr2LG1_384074028	GATGAATATTCATTGTGATCTGGGTTCTAGGGTGG[C/T]CCTATGGGTATTTTAGGGTGGTTTAGTGGTAGTGC
AX-183579290	Affx-473425282	chr6LG2	26725920	chr6LG2_26725920	TTCAAACTGTCATTGATCATCAAACCAAATGATCC[A/G]CGCATATGCATGTCAAGTGAGACTGCTTTGCTATC
AX-183572675	Affx-473415931	chr3LG5	210917197	chr3LG5_210917197	GCATAGTGAATACCCAAATTTGATAAAGCTAATAG[G/T]TTTTCTTCAAAATGCAGAAGGATAAGCAGCTATCA
AX-183581150	Affx-473427427	chr3LG5	210919436	chr3LG5_210919436	CATCACAACACGTAACCATACATTTACAAGGACGG[C/G]AGGTACATTTCATACTTATACATTAGGTGCTCTAT
AX-183572145	Affx-473358773	chr7LG7	51273842	chr7LG7_51273842	AGGATAACTGACTGTGTATCCGGATCTGGTTTGAT[A/G]ATAAACTTCACATCAAGAAGATCTCTTATGTTTCT
AX-183572144	Affx-473358772	chr7LG7	51211295	chr7LG7_51211295	GCATGTCGAAAAACACTAGCAGACAATCGACCGCG[C/T]GTACGTGGCAGGTTCGCGCGTAATGACGAGCCCAA
AX-183571688	Affx-473358316	chr5LG3	287797547	chr5LG3_287797547	ATATCAAAGAACTGATTAACTTATAAGCCGAATAC[A/G]GTTGACCTTGTTTATGCTTTGTTCTCGCCACACCG
AX-183571349	Affx-473357977	chr4LG4	298612248	chr4LG4_298612248	TGAATACATACTGACACGTATTGCACAGAGATATA[C/T]GTCATGCCATGAATAGGGATTGCAAAATAGGTTGA
AX-183572983	Affx-473420683	chr1LG6	134956238	chr1LG6_134956238	TTGTTCGGTTGTTTTATTTTATTTCATTGAATTTG[C/T]AAACTTTCTTGTGTATGTTCGGTGATGCTTTAATC
AX-183581859	Affx-473428136	chr6LG2	269251190	chr6LG2_269251190	TTGTTAAATATTGTGGTATTTTTTTTATACAAAAG[C/G]TATTTTATAATTAATAGCTTATAAGGTACTATAAA
AX-183572846	Affx-473416102	chr6LG2	397235958	chr6LG2_397235958	TGTGATTATGCTAAATGTACCTTTTTGGTTGTTTG[C/T]AGAAATTGAGGGCTTGAAGAGGAAATTAACTAGCA
AX-183581637	Affx-473427914	chr5LG3	168437606	chr5LG3_168437606	TCACCCTTCATAGTCTTTTTCATTTTTCTGTTTCT[A/C]GTATCTTCTGGTTCAATCTGAGTTTTTCTATCCAA
AX-183572380	Affx-473359009	chr7LG7	362714085	chr7LG7_362714085	GAGCCAGTTGAGGCGTGTGAATTCTCGAAAGTGGT[C/T]GCAGGAGGTCCACGGCAAGACGGTCTAGCAACCAG
AX-183581774	Affx-473428051	chr5LG3	527213817	chr5LG3_527213817	AGCAGGCGACTCCCAACACACCATCAACTCCGGCC[C/T]CTGCCTCAAACAATTGCCATTTTTTCCATTAAAAT
AX-183581279	Affx-473427556	chr4LG4	26928743	chr4LG4_26928743	ATAACAGCAAAAACCAAACACTAGAAGAAAAAACA[A/C]GCAAAATAAACATAGTTCTAAGATCATAGAAATAA
AX-183571985	Affx-473358613	chr6LG2	197949149	chr6LG2_197949149	TAAGGAAGAAACTGCAGGATCGCCTTGAATGTCCC[A/T]GTCGATCTAGCAATCTCAAACTCCGATCGAAAATC
AX-183581936	Affx-473428213	chr6LG2	198151196	chr6LG2_198151196	AATAAACAATTGATGCTTGAGTTGTAAGTAAGATA[C/T]CCATTCTACAATTGTAGTAAACTTGACTATGCCAG
AX-183581811	Affx-473428088	chr6LG2	466210645	chr6LG2_466210645	ATGCCAAGTTATGTTAGATCTTTCATAGAAAACAC[A/T]GAGTTAGATGCTTTTCATTTAGCTCCATTGAGACA
AX-183571625	Affx-473358253	chr5LG3	177897654	chr5LG3_177897654	TAACAAACTCATTCTTCTCAACTAATTTTTATACT[A/G]TTAAACTCTTCAACAGGAGAAGCATGGTTCTAAGA
AX-183581779	Affx-473428056	chr5LG3	531633140	chr5LG3_531633140	TCCCACTCTTCAATTTCTTCGTCTCCCTTCCCTCC[C/T]CTATATAGGATGAAGAAAAACAGTGCATAACCGCA
AX-183571591	Affx-473358219	chr5LG3	115286105	chr5LG3_115286105	CTATACCTTTTACTATCGCAAATTTTCACAACTTG[G/T]CTGTTCAATAAATATAAAAAATAGTACTCCCACGT
AX-183979473	Affx-473422819	chr3LG5	199501713	chr3LG5_199501713	TCTTCATAATCCTCATTCCTCATCATAAAACATCA[C/T]TGATTCTGTTTGTTATAATGACATATGTCATAACC
AX-183572079	Affx-473358707	chr6LG2	479104722	chr6LG2_479104722	TGTGTTTGTGAAGGACGCACAAGATCTTGGCATAA[C/T]AATTGAGCTTCTTCCATTGAGTTCCCCAGATGAAA
AX-183574793	Affx-473427363	chr3LG5	132778416	chr3LG5_132778416	ACGACTGCGGTGGTGTTCAGTTTAACTCTCTACAC[A/G]TTTTGGGCTGCAAGAAGAGGTCATGATTTCAGTTT
AX-183572413	Affx-473359042	chr7LG7	448890166	chr7LG7_448890166	GTGTTGAGCGGTTGAAGCCTGTTGGGAAACATTCC[C/T]TTATTGGTGCCGGTGGAGAAATAAGTGATTTTCAA
AX-183571322	Affx-473357950	chr4LG4	239576291	chr4LG4_239576291	AAGAATTTAGGGCATGTTTTTTGGTAGTAGTTTGG[A/G]GTGAGTTTGGATTGGATAAAGGGGAATAAGGCTAG
AX-183572073	Affx-473358701	chr6LG2	470426980	chr6LG2_470426980	ATCGCAGCCGTTTCAATGCACGAATGAAGAGAGAT[G/T]CCAAAAGGGTCGCCGCCGTTGTGCGCCGTATCGCC
AX-183979515	Affx-473422149	chr2LG1	343360712	chr2LG1_343360712	TCCACATCTAAAGCCTTTATAGCCATATTTCCAAG[C/T]TCTTTTGCTCTACACCTCCTCTTTTCTCCTTCTAC
AX-183562953	Affx-473349529	chr1LG6	151999999	chr1LG6_151999999	ACGTCATTAAGGACAAGCACTAACAGAGAATAAAA[C/T]CAAACAGCTTGAAATAATGAAGTAAACCAAAAGGA
AX-183571769	Affx-473358397	chr5LG3	501892205	chr5LG3_501892205	AGCCTTTGTTTTACACAAGATATTCAAACGTGATC[G/T]GAATAAGGTTGTGAGGTGGACGAATGCTATGAACG
AX-183572964	Affx-473420664	chr1LG6	99590651	chr1LG6_99590651	ACAACTGCTCCAGGATTGCCTTATGTCGAAGAGGT[C/G]ATTGCTCCGTCTGGAAATTGGCTTATAGGAGGAGA
AX-183573440	Affx-473427358	chr3LG5	113982264	chr3LG5_113982264	AAGAAAAAAATAATCCTGGGATACGTGACCAAACG[G/T]GACCGTAAAGATTTACGTCAAAAGAAAATCACAGC
AX-183574789	Affx-473427359	chr3LG5	113982621	chr3LG5_113982621	TTGGGTGGCAGAAAATATAACTGCAATTTACACAA[C/T]GCAAATCCATTACTATTAATTACGCATAGTTATCT
AX-183571921	Affx-473358549	chr6LG2	30782664	chr6LG2_30782664	GAAAGAATGTCTCGCCGCTATCAGGTCAACGTAAT[C/T]GTGTAGATATTGAATCAGATTCTTGTGGCTATGTG
AX-183571578	Affx-473358206	chr5LG3	107139152	chr5LG3_107139152	AAGGTGGTGATCCAGCAAAGATTACATTCGTGAGA[A/C]GGAAAGTAGTGTAGTGTGTGCCCCAAGCAACATTA
AX-183582158	Affx-473428435	chr7LG7	129222190	chr7LG7_129222190	TAATTGGTTTGGAAAATGGTGAGTTATTGGAGAGA[C/T]GAGGGAGGTGATTATAAATGAACCTGCAAAGCATT
AX-183563079	Affx-473349646	chr1LG6	353421046	chr1LG6_353421046	TATGATCAGAGAACGATACCACAAGTTTATAAAGA[A/G]CAGTCAAACCTAGCAATCTAAAAAAATTAGATTTG
AX-183572332	Affx-473358961	chr7LG7	271065364	chr7LG7_271065364	TGGGGACGCTACGTTTCAGAAATAAGACTACCGGG[A/T]CAGAAAACTCGAATATGGCTTGGTTCATTTCAGAC
AX-183573179	Affx-473420946	chr1LG6	24380925	chr1LG6_24380925	CATCTAAACGAGACGGACTTTCCCCTTTATCACCC[C/T]TACTTAGTAGATTGACTGAAACATTTAAAGATTTC
AX-183572318	Affx-473358947	chr7LG7	234613081	chr7LG7_234613081	GGCACTGAAAGAGGCTTTAAGCTCTCATCCACAGT[C/T]AACAACATCCTCGGCTGTTGCAACAGAATATAATT
AX-183573050	Affx-473420748	chr1LG6	285506382	chr1LG6_285506382	TTATTTGTGCACAACCAAACCCTGTAATATTTGTT[A/G]ATACAGTAGCTATAATAAGATGAAAAATCACGAAA
AX-183979510	Affx-473421475	chr1LG6	285460091	chr1LG6_285460091	GAGTTTCTGAACAAAATAGGATTTGGTCAAGAAAC[C/T]GTTGTTTACGTCACTCAGACTAAATGGAGTACTGA
AX-183571035	Affx-473357662	chr3LG5	206041755	chr3LG5_206041755	TCTGCAGGAAATATTAATATGGAAGGTGGTGTTAC[A/T]AGTCCCACAAATAGTATTCTGTCCTTTGATCACGA
AX-183572074	Affx-473358702	chr6LG2	28412164	chr6LG2_28412164	AAAGGTCCAAGTACAAGGAACACACAGTTGAATTT[A/G]TCCAGTGCCCATGCTGGAAAAGTATAATAGCACAT
AX-183571593	Affx-473358221	chr5LG3	121680276	chr5LG3_121680276	TTTCACAACATTAAACGAAAGAGCGCGAACCTGAG[A/C]TTGGTGGGTTTTGGTTTGTGCTTATTGCGGAGTGG
AX-183581529	Affx-473427806	chr4LG4	440818342	chr4LG4_440818342	ATAGTACCTAAATTCATATTTTAAAACATGAAATC[C/G]TTACCTGAATATCATCGTTAAAAACAAGATGCGTT
AX-183574800	Affx-473427369	chr3LG5	139627545	chr3LG5_139627545	CGGGTAGCATTACCTTCCCCTGTTGAATCACACAG[A/G]GAAGGCTCTACTTCTGAACCCACCATCGCTGTTGA
AX-183574799	Affx-473427368	chr3LG5	139626188	chr3LG5_139626188	AAACAGTTGCTGTGATTATTTTTTTCTCCAATGGA[A/G]TAACCATCTATGAATGCCTAAACAATTTTGTAATT
AX-183582129	Affx-473428406	chr7LG7	102333637	chr7LG7_102333637	GTGAAGCCTCTGTGGTAGAATGGCTATATCCCTTG[C/T]TTAAAACATTGGGAAAACCAACCTACATGGGTCCC
AX-183571951	Affx-473358579	chr6LG2	74269982	chr6LG2_74269982	GGACAAAGGCTATTACTTGGAGCCAATTTTGCTTC[A/G]GCGGGAATCGGAATCCTTAATGACACCGGCGTTCA
AX-183563017	Affx-473349584	chr1LG6	281841245	chr1LG6_281841245	GTGGCCTAAGGGAGTTGAATTACCATTTGGACCTA[A/C]GAGATTAGGTGCTTCACTAGGGGAAAGAGCCACAG
AX-183581199	Affx-473427476	chr3LG5	142360879	chr3LG5_142360879	ATATCAATACTTACTTTGAACACAAATGAATAAGA[A/G]GCTTCCCCTCTAAAATGAACTCTTCCATTTGCTTC
AX-183571768	Affx-473358396	chr5LG3	501055209	chr5LG3_501055209	TCTTTGATAATTTCAATGTTTCTAGTTTCACAAAT[A/G]CAAGAAAGATTTTATATTTATGTTGTTACTCTTAT
AX-183573056	Affx-473420752	chr1LG6	298557700	chr1LG6_298557700	AGCGAAGGTGGTCGATCCATGAGGAAGGAGAACGG[A/G]ATTCTGTGGCGGCGGAGGGTGGAGGAAGGTGTTTG
AX-183563028	Affx-473349595	chr1LG6	298578917	chr1LG6_298578917	CTGATAAATCCTTTTGCAGATTTGACCATATATAA[A/T]AAGTGGATTGTGAAATATCATCATTAGCATAGATT
AX-183571483	Affx-473358111	chr5LG3	7508448	chr5LG3_7508448	GGACAAATTGTTGGCGAGGTTCTCAGACCTCTTGA[C/T]GATCAACGCAGTAAGATTAATTTATCACACATTGA
AX-183581213	Affx-473427490	chr3LG5	285076136	chr3LG5_285076136	TTGTGTAAGAAATTATAGAAGATGCGAAAATAACA[A/T]CGATAACTTTTAATACTTACCTGTAGAAGATCTCC
AX-183571498	Affx-473358126	chr5LG3	23959188	chr5LG3_23959188	TTCTCCGCATCTTTTAACCTAATGGTTAAAATGTT[A/T]AGTTTTTCCTATCCAATATAATAAAATAAATTCTG
AX-183581704	Affx-473427981	chr5LG3	319185096	chr5LG3_319185096	CTCAGATGGGGGACTTTCAGTCTATTTCCTTTGTT[A/G]GGTCTTTATATAAGCTTGTAGTTAAAATCTTTGTG
AX-183562940	Affx-473349516	chr1LG6	134478128	chr1LG6_134478128	TTCAATACGTAACATAACATGACTATGATTTAAAA[C/G]ATTTAATATAAATTAACGTAACATGACTATGATTG
AX-183570663	Affx-473357290	chr2LG1	125524579	chr2LG1_125524579	TGCATCATTGTTTTCTTTCTTGATTGCATATTGCT[A/T]GTGTTTTATAGATGCTAAATAACTTGATAATATTC
AX-183572620	Affx-473415876	chr2LG1	125523977	chr2LG1_125523977	TTGGATTTGGATGGAAAAGGAAACAGTACAAGTGT[A/C]TCGAACCGTTTAGCTTGTTGACTTCCAAAAATAGA
AX-183570664	Affx-473357291	chr2LG1	125537814	chr2LG1_125537814	ATCACTTACTTTCTCAGAAGCCGCGAAAGGATGCA[C/T]CAAACATGTGTCATTTGATGCGTCAGTTCCCTGTG
AX-183581209	Affx-473427486	chr3LG5	281129537	chr3LG5_281129537	AAGTCGCATGTTTCTTCAAGAGTAATGGGAACTTA[C/T]GGATACTGTGCACCTGAGTATCAAAGAACTGGTCA
AX-183573314	Affx-473427238	chr2LG1	409991000	chr2LG1_409991000	GGAGGCGTCACGCGGAAAAGGTGAGTGAAGGTTAC[C/G]GTGTTGTTAGAGAAGAGTTTTTGAAAGAGGCGGGT
AX-183571096	Affx-473357723	chr3LG5	106336253	chr3LG5_106336253	TATTCATTGTAAGAATGATACTTTTATATTTATAC[A/G]ATGTTTTTCAGTTATTTTTGTGATTTCGTATTTAA
AX-183574879	Affx-473420341	chr3LG5	9968101	chr3LG5_9968101	CCTCTCTATTTTGCCCGTTTTTACTTGCAGGTTGC[A/G]TTTAGGACTAAAGTTTTCCACCCAAATATCAACAG
AX-183861025	Affx-473357462	chr3LG5	9967978	chr3LG5_9967978	CACGATTCGTATCAGATTTGCGTGTTCATAGTTCA[A/C]TCGTTAGAGAGCTTTTCCAAGTTCTTGCCTTGATA
AX-183571410	Affx-473358038	chr4LG4	385259500	chr4LG4_385259500	AATTAACTATAGTTTCCTGAACCATTTTCAACCCT[C/T]GAAAAAAGGGAGAAAATGAGAAAATAGAGAGAAAC
AX-183571283	Affx-473357911	chr4LG4	200607767	chr4LG4_200607767	CCGGATCAAAGTGAACTTGACTTTGCAGCTCGATG[A/T]CTCTGAAGTTATCTTGATTGAGTTCTGGCAAAGCT
AX-183571870	Affx-473358498	chr6LG2	292762357	chr6LG2_292762357	CTGCTTCTAGTGCCATGTCTTCTGCTCTATCTATT[A/T]CCTTTTCAGGTAAACACATAACAATCAATCGGTTT
AX-183573095	Affx-473420790	chr1LG6	351786755	chr1LG6_351786755	CATTGATCTCTCAGGGTTGCGGCATCGGGAATTGC[A/C]GATTCTGGTGGGTTGATATGGGTCTTGTTTCGTGA
AX-183574275	Affx-473415380	chr5LG3	288684083	chr5LG3_288684083	TTCAACATACAAACACAAAAACATGATATCATAAA[C/T]AATTAACAAAGATTTTCACCATTTTAGACAAATTA
AX-183581688	Affx-473427965	chr5LG3	288611020	chr5LG3_288611020	TTCAACACTGTCATTTAGAGAACCGCCGACTTTTC[A/G]ATTAAGCGAAAATGATAACTTTTTTGTGCTTAGCT
AX-183582254	Affx-473428531	chr7LG7	359351163	chr7LG7_359351163	GACGTGGCATTGGAGTTGGAAAACGAAGGCGACAC[A/G]AAAACGTCGACGTTTCGCGGTGATAGTAACTGTAT
AX-183979505	Affx-473426177	chr7LG7	125334033	chr7LG7_125334033	ACTTTTCTCAACATTTCGACTTGGGTGGAAAATGA[A/G]TGTTGATGCCATACCTTCGAACCCATCTAACAAAC
AX-183979471	Affx-473423313	chr4LG4	39773479	chr4LG4_39773479	AACCTTTTGTGAATGAAGTGACTGAGATACAGAAC[A/G]CTGATACAAGCAAGGAATCAGGCGAGGCCAGTGCA
AX-183571685	Affx-473358313	chr5LG3	280338154	chr5LG3_280338154	CTGGAAGATGGAAGCATTTGGTGTGATGAGGCTGT[C/T]AATGATCCAGTTCACCCCCCAAAATTTGTCAGTTG
AX-183571161	Affx-473357788	chr4LG4	46985812	chr4LG4_46985812	AACAATACAATTTACGGCCATGAGTGATAGTAGAA[C/G]TCCAAACTTCTTCAACCAACGGCAAAAAATCGGAT
AX-183572023	Affx-473358651	chr6LG2	413044572	chr6LG2_413044572	TCGGTTAGTATCTTTTGAAATTATGCTAGGATTAT[A/G]TTCCTATTTAGACTAATAAGTAGCTGTTCCTTTCA
AX-183572889	Affx-473416143	chr7LG7	110282798	chr7LG7_110282798	TATATATTATTTGCCTGTGCTGAAGTTGGTGCGTC[A/G]TGATAGTATGATAAGTGGCGAGGGAGGTAAGATTT
AX-183570704	Affx-473357331	chr2LG1	358151364	chr2LG1_358151364	GCCTCAGGTAAATGCTGCTGGTTTGCTGACTAACA[C/T]GCGAAGAGTTCCAAGATCACCATGGCTGCCATTTC
AX-183573256	Affx-473427183	chr2LG1	358153544	chr2LG1_358153544	TTTCTCGGCCTCAATATGAATTTGTGATTGGATGC[A/G]TTAAGGCCTAAAGAGACATGTGATTTACAACATGT
AX-183581200	Affx-473427477	chr3LG5	250965353	chr3LG5_250965353	TTGGATCGAGCACGCCAAACCAATCCCCACCCGTT[A/C]CGCAAGGCTTTAGTGAGGTAAAAATTTAAAGTTTC
AX-183582221	Affx-473428498	chr7LG7	255304572	chr7LG7_255304572	CTGAAATTAATTTTGAAAAACATTTAAATTTCCTA[C/G]CAAAATGCAGACAAGTTTCAAAGGTTTAAATTCCA
AX-183572989	Affx-473420689	chr1LG6	144839584	chr1LG6_144839584	CAGGACATGATCAATGAAGTAGATGCTGATGGGAA[C/T]GGTACTATTGACTTCCCCGAGTTTCTCAACCTCAT
AX-183571873	Affx-473358501	chr6LG2	274713731	chr6LG2_274713731	CCCCTAAATCGACAATCTCACCGCCTTAACTTTAG[C/G]CTTTCCTTCGCATCGGTGACTTGGCCGGTGAAAGA
AX-183577613	Affx-473423573	chr4LG4	184181291	chr4LG4_184181291	TAGTAATATGGTTATTTGTCTACTAATATTTTTGT[C/T]GTATTACAGTGATAAGATATCAGAGTGATGAAACT
AX-183571266	Affx-473357894	chr4LG4	184179503	chr4LG4_184179503	TCTGAGACGAAAGAGATGATTCCCCATGTTTCTGA[C/T]GCTCTCTTGAACTCCCCGAATGGAGACGGGCTTAT
AX-183582064	Affx-473428341	chr7LG7	38239025	chr7LG7_38239025	GCATCATGGTGTCCTTTTGATACCGGACCATTTTG[G/T]CTAGGACTTGAAATCACCGTGAATCCTGTTTTGTT
AX-183571409	Affx-473358037	chr4LG4	384592684	chr4LG4_384592684	TTTACATGTGGAAGAATTGCAACAAGTGTAAGGGT[A/G]TCTCCATGATCAAGTGAAAAGCCATTAAGGGCCCA
AX-183572739	Affx-473415993	chr4LG4	22590621	chr4LG4_22590621	TGCAAGTGGTCAACAGGGGCTGGTCCACGCATTGG[C/T]TGTGTTCGTGACTATCCTGAACACTTGCAATCAAA
AX-183581970	Affx-473428247	chr6LG2	425432036	chr6LG2_425432036	CACAACTTGGATCTCAACATTAGGCAGAATTTCAT[C/T]GTTCCATCAAAAAGCTCATGGCCATGGTTTTGAAG
AX-183581971	Affx-473428248	chr6LG2	425433959	chr6LG2_425433959	TGTAGTTGTGGACCGCAATTTAAAACCATGATATA[G/T]CATGTTGTTCCTTTGAAAAGAATGCTGATGTGTTT
AX-183570770	Affx-473357397	chr2LG1	263475188	chr2LG1_263475188	GGTGATGTTGCATGCGTACCATACCGGGGATGAAA[C/G]AACACTTTTAGCTTCGTTTTCACTCTTGCCGCCAC
AX-183582117	Affx-473428394	chr7LG7	87686090	chr7LG7_87686090	GAATAGCTAAGCGCTTGCGACATAATCTTCCCCAC[A/G]GTTGTCTTCCCAGAGCCCATCATTCCTGCATGTCC
AX-183570865	Affx-473357492	chr3LG5	42276424	chr3LG5_42276424	TGTTAGAAAGCTGGTAATTTCATGTTTGTAGCTTG[C/T]TAGAGTTAATTGTTCATTTGTGTTTTTGTGTGGAA
AX-183572971	Affx-473420671	chr1LG6	109256278	chr1LG6_109256278	TGGTCTTATTCGAGATACTCTGCGCTCGGCCGCCT[A/G]TTATCAGAACCGCGGAAAAGAAACAGGTGTCACTC
AX-183572312	Affx-473358941	chr7LG7	224934022	chr7LG7_224934022	CAAACAAACTTCCTCTGCTTCTCCTCCATTGATTC[A/G]CAATCACAACACTGAAGAATTATATGAATCTGATC
AX-183580787	Affx-473426809	chr7LG7	483319381	chr7LG7_483319381	AAGGCAATTGGGGTCTTGAATTTTGATTAATTTTA[C/T]GTAATGAAGAGTGTTGTGGCTTTGATTATTGAGAT
AX-183582303	Affx-473428580	chr7LG7	483325095	chr7LG7_483325095	TTTTATATTTAGAATCAAAATATTCTCGAAAAGTT[C/G]GATTTCTTTATCAACTACTTGTGATGAATGGATCA
AX-183581387	Affx-473427664	chr4LG4	202896440	chr4LG4_202896440	TTCTTCTGTCAACAGCCCATCCTCATCTATCAGCA[C/T]ATGTTTATCAGAATTGCGGAAACCAATTTGATTAT
AX-183570856	Affx-473357483	chr3LG5	392342257	chr3LG5_392342257	TCTAACTTCATCTTCACCACCACATACTTGATTTT[C/T]ATATTTATTTTAATTTTTTAGTAAAATATATATAC
AX-183570805	Affx-473357432	chr2LG1	421648114	chr2LG1_421648114	TATGAGTTGTTCAAAGGTGGAGCGAATGTTGTGAA[C/T]CCTGGTTACACCAAGGGGGATGGTCTTGGAGCTGA
AX-183571801	Affx-473358429	chr5LG3	537294127	chr5LG3_537294127	GTTCCTTCCCTATATGATCTTTGTCGCCTTAGTAG[A/G]CAATATATATTGGACCTTCACAAAGGATCATTGTT
AX-183581782	Affx-473428059	chr5LG3	537294233	chr5LG3_537294233	AAGATCTTTGTCACCTTACCTGTTGCATCCCAAGA[C/G]AAAATCCTCTCCGACCTATCAAGCTGTCAATACTC
AX-183573310	Affx-473427234	chr2LG1	406158544	chr2LG1_406158544	TGTCTCAGGGTATTTACTTTCTTCTTCCTGATTCT[G/T]ACTTGTTAGCATTCTAATGGCTTTTTTGTTAGGTC
AX-183979586	Affx-473426034	chr7LG7	67421460	chr7LG7_67421460	AACTCACTCCAAGCTGCTTACTTTTGCTGCATTGC[A/G]CTTTCGGAGTTGGAATGGCATATTTGTAGATCATC
AX-183572879	Affx-473416134	chr7LG7	67543704	chr7LG7_67543704	GACATAAGCCTTAAAAGTGAAGCATCGGGAGAATT[A/C]ATGTCTTCTGACCTTAACATTGTAGTCATTGATTC
AX-183865679	Affx-473420356	chr6LG2	86647095	chr6LG2_86647095	GGTTCAAAGCATATTAAGTCAAGAAGATCAATATT[C/G]TTTTGTAACAACCTCATAAGATCAGCATTTACTTT
AX-183572808	Affx-473416064	chr5LG3	446313312	chr5LG3_446313312	TTATTCTTAGCACCTTCATCAATCAAGTCACCATC[A/T]CCGTTAAATTTTGCCGGAGGCTGAAACGCGTTGAG
AX-183574829	Affx-473427386	chr3LG5	152472386	chr3LG5_152472386	ATGATAAAGGGAAAAAACTTACTTGATTAGTATCC[A/G]AGTAATTGTCATGATTAGTTTCTTCATTTAATTAG
AX-183579562	Affx-473425560	chr6LG2	285150953	chr6LG2_285150953	GAAGCAGCAATCAAGCAGATGAGAAAGAACTTGGT[A/G]ATTAGAGCAAAACCGGTACCGAGTTTCTACTATGA
AX-183581942	Affx-473428219	chr6LG2	285149964	chr6LG2_285149964	AACATGCACTCGTCGCCTTACTCGTCAAAGAATTC[A/G]CAGGTAATTGATGTTCTTAGTGTTGTGTTATGTTT
AX-183569007	Affx-473355625	chr6LG2	73346908	chr6LG2_73346908	ACTAGATGGCATGGATGGTAGAGTTTAGAACAAGT[A/G]AATTTCTAGGTTTTTTTTCTTTTCTTTTTCCTCAA
AX-183581327	Affx-473427604	chr4LG4	110611897	chr4LG4_110611897	GTTCAAGATAATAATGTACAGTGAACTGATGTAGC[A/G]AAGAACATGAGATAGTACTATGTATTCCCACGCGA
AX-183574854	Affx-473427411	chr3LG5	192415278	chr3LG5_192415278	AACAACAAATCATCAACTTCATTGCTACAATCACT[A/G]AATCTACAATCATTTTCAGCTTCCAAATTCCTCTT
AX-183571389	Affx-473358017	chr4LG4	367060457	chr4LG4_367060457	ATTTCTTCCTGATGGTTTTGCATATGCAGTGTACT[C/T]CTGACTAAAAGTATGAAGAAGCTATACTTCCTCGT
AX-183570829	Affx-473357456	chr3LG5	419450121	chr3LG5_419450121	TACAATTTTCATGTGGTGCCAATCAATTAATTTTA[C/G]ATAAATATATATTAAGGTCTAATATGAGTTTTTGT
AX-183571545	Affx-473358173	chr5LG3	67113686	chr5LG3_67113686	TAATCGACTTGCCAGACTTGGTAAGAGATTTACTG[A/T]CAGTTTTTATATGAACTTTACTAGCTTGGTTCAAG
AX-183571546	Affx-473358174	chr5LG3	67115200	chr5LG3_67115200	ATGGATACTAAGGAATGGTTTGCGTTGTGTTTTAT[C/T]CAAATTTGGTTTTTTTTCTTTCTCTAATTTTTTAG
AX-183571917	Affx-473358545	chr6LG2	28125395	chr6LG2_28125395	TGCAAGGAATTGGTGTTAATTATGGCACAATAGCA[A/G]ACAATCTTCCACCACCATCTCAAGTTGCAAAGTTT
AX-183570814	Affx-473357441	chr2LG1	423696042	chr2LG1_423696042	TGCCACTTGAACCAACGACGTATACATAAATAGAT[A/T]TTCTAGTTGTAGTTACTAGTTAGTATAGTATGTGT
AX-183572938	Affx-473416191	chr7LG7	445022928	chr7LG7_445022928	TTCGATAACAGGGATTTCATTTCCCTACGCGCCTT[A/G]TCGTCTTTAGCTTGTAGAACACCACTTAGAAGGCT
AX-183571506	Affx-473358134	chr5LG3	35595510	chr5LG3_35595510	TGATTATAGGCATCATAGGATGAAGTAAAAATTAG[A/C]AATCAAATAATGTAGTACCTCTGAGCAAGAAGCTT
AX-183582248	Affx-473428525	chr7LG7	345817327	chr7LG7_345817327	TAGCTTCCGGCGTAGAAGTTCGCGCTCTTTCGTTC[A/G]ATTCGTTAAAACAAATCACAGAATGTCTCCTTGAG
AX-183562850	Affx-473349472	chr1LG6	83118919	chr1LG6_83118919	TTTATGAGCAGCAAGGTAAGAAAATACAATCGGAT[C/T]CAAACTTTGACCGAAGATTGTTCTAGCCGGAGATC
AX-183572625	Affx-473415881	chr2LG1	146027683	chr2LG1_146027683	TTTCCGGTTCGGGTTATTATACCTGGTTTTATTGG[G/T]GGTCGCATGGTGAAATGGCTGAAACGGATTGTTGT
AX-183570677	Affx-473357304	chr2LG1	146030997	chr2LG1_146030997	TGGATATTTTGAATTAGTTGTCAAAATCTACTTCA[A/G]AAACGTGCACCCCAAGTTTCCTAATGGTGGACTCA
AX-183571623	Affx-473358251	chr5LG3	173641074	chr5LG3_173641074	TTTCAAGTTGAATTCTCTCCTGCAAGAAGACAATA[C/T]AGAAATCTAGTTAAATTGAAAGAGAAAAATATCAT
AX-183867851	Affx-473358594	chr6LG2	188897576	chr6LG2_188897576	TCGCCGCAAACTGCAGTCTATACTGTTGCTGCAGT[C/T]TGAAGCCCTGATCCGTCTCGCTCACCAGCGGCCTT
AX-183575591	Affx-473421511	chr1LG6	301397461	chr1LG6_301397461	CAACTCTTGAACGTATCAATTCTCTCATTCCATTT[C/T]GATTTACTTAAACCTATTTTGCCGAGCAATGCATC
AX-183571621	Affx-473358249	chr5LG3	171374517	chr5LG3_171374517	TTGTACAAACTTTCAAATTGGGGAAAATGAATACA[A/T]TAAATTATCCTTCCCATGTTTGATCCATTCTGAGA
AX-183581648	Affx-473427925	chr5LG3	201562027	chr5LG3_201562027	ATGGGTTGCAGCGTGCTTGGAATGTCAAAATGACA[A/G]AGACGTTTGATTCTGGTTAAAAAGTTTCATGTATG
AX-183575084	Affx-473420916	chr1LG6	12134359	chr1LG6_12134359	GCAAGAATAACCATAAGGTTCTTATTTGGTTAATT[A/G]TTGTGAGGACTGTTTGGTTACTTAGAAAATATATT
AX-183571743	Affx-473358371	chr5LG3	458197415	chr5LG3_458197415	AATTATCCAGATCTAATTGATGAAAGGATCATTGA[C/T]ACACATGATTACCATCAATTATTTTGGATGATACG
AX-183581371	Affx-473427648	chr4LG4	188270991	chr4LG4_188270991	CGCGTCTCCAGCGATTTTGCCATGGTTTTAGACAG[A/G]TTGAACACCTCTGGGGCTTTGCAATTCTGGAGAGT
AX-183563004	Affx-473349571	chr1LG6	261242545	chr1LG6_261242545	GCTACGTGAACTTCAGTAATCTTGAACTGAGGAAT[A/G]AGTTCTGCTTCGGAAATTTTCTCTTCTTTTTCGGT
AX-183582239	Affx-473428516	chr7LG7	335164342	chr7LG7_335164342	AGCCACACTCACCGTCGCACCCCAACTCACGAGGT[A/T]AACTACGACTCCCTCCTCTCCGATTCGTCGAACGA
AX-183571881	Affx-473358509	chr6LG2	8790859	chr6LG2_8790859	GACTAACACAAAACGTGCAGCTTCTGGACTTGCCA[A/G]CATCACACATGGACATCCTAGGATGTTTGTCTTGA
AX-183581851	Affx-473428128	chr6LG2	8868994	chr6LG2_8868994	TCCAAGTCTCCAATGACTGTAGGTTTATATGCAGC[C/T]TCCGATTCATAAAGCATGTCCCACTGAATACCCTT
AX-183581995	Affx-473428272	chr6LG2	461199639	chr6LG2_461199639	ATGAGACTGATCTTGCAAACTTAGTAAAAAAAACA[G/T]AGAAATTATTCAAGAAGTATAGTATGGCTTTTAAA
AX-183581251	Affx-473427528	chr3LG5	14746962	chr3LG5_14746962	AGTCAATTAATGATGTAGGTGATGCATGATATGTA[G/T]GGACAACCTCAAGCCCCTCTTGTTCCGCAAAATGA
AX-183573057	Affx-473420753	chr1LG6	300836742	chr1LG6_300836742	ACTTTTGCAAAGTCCAAAGTCCTCTTTCCTTGTAA[G/T]TTATTTGTCACATAATGTTTACTATACTCTCCATG
AX-183573206	Affx-473420970	chr1LG6	32154172	chr1LG6_32154172	GTCGATCAGAATTTCATCAGGAACCTGAATATTAG[A/C]AAACTTAATAACTTAGCAAGGAAAATTGAACAGTT
AX-183573205	Affx-473420969	chr1LG6	32151154	chr1LG6_32151154	AAGCAAAATTGAAAATCTGGTTTCAGAATGTTTAG[A/C]TTATAAATATTGAAGATCTGTTACCTTGGTTTTCC
AX-183573086	Affx-473420781	chr1LG6	342175403	chr1LG6_342175403	GAAGATGCTGTTGAAATTAGGAAGAAAGTTGTTGA[A/G]TTTTGTGAGAGTACTTTTGGGTTAAGGTTAGATAA
AX-183979504	Affx-473421640	chr1LG6	342175043	chr1LG6_342175043	GCGACAAAGAAGAGGATTCTTAAAGAGAATGAACC[A/G]AAACCGGATCCTTATTGGTTAAGAACATTCTTCAG
AX-183581600	Affx-473427877	chr5LG3	104671717	chr5LG3_104671717	AAAAAAATCAAATTAAGCCCCACTAAAATTTACAA[G/T]AAATGTATACAACAAAATAGACCAATAAGTCCTCT
AX-183572628	Affx-473415884	chr2LG1	329570940	chr2LG1_329570940	CTGCAAGGTCTACCTGTCAATCTAAAGGACACAGC[A/T]AAGCATTTGGATGCTAGGCATATAAGCTAAGAATA
AX-183582203	Affx-473428480	chr7LG7	196672189	chr7LG7_196672189	ACTTGTATATAATATGTGTTTACTTTATTCATTAA[C/T]TTACTTGTATATATAATGAATAAAGGTGGTGGTCG
AX-183572923	Affx-473416177	chr7LG7	209395828	chr7LG7_209395828	TCAATGTCTTGCCAAGAGATATTGCTTAAGGTTCC[C/T]TCAATTCTCATTTTAGATGAGGGACACACTCCCAG
AX-183563031	Affx-473349598	chr1LG6	299921765	chr1LG6_299921765	TCTCAAGTTCGAATTCCGTTAGGTGCGAACAATAT[C/T]TGTGTTGGGTCAAGACATGGTAGTATTGTGGGCAA
AX-183571613	Affx-473358241	chr5LG3	141534672	chr5LG3_141534672	CAAAATCCTGCTATACTGTCCGTTTTGCGGCACCG[G/T]TATAGCGTATTATGGCGGAAAAACCCGCAATATCG
AX-183581633	Affx-473427910	chr5LG3	156578776	chr5LG3_156578776	GGCATGCACCTAGCGATCACAAACACATAATAATG[A/G]TGTGTCTTATCCTGTCAACACTCACTGAAACAAAG
AX-183571561	Affx-473358189	chr5LG3	95997601	chr5LG3_95997601	GATCCCAAGTTATGTATACGCCATGCAAGTTTTTT[G/T]TATCTGACCTATGCAGGTTTGTGAGCTGGTTATAG
AX-183581597	Affx-473427874	chr5LG3	95995870	chr5LG3_95995870	CGATTTTGATTGATTGTTTCTTCTTATCCAGACTT[A/C]AGCTGCTTATTTGAGTATGCTTTCTATTTTAGCTT
AX-183572781	Affx-473416036	chr4LG4	442868090	chr4LG4_442868090	CATTACTTATTTTTATTTTTCTGTATTTAAAACTA[A/G]TAGAGATTGTATTTGGCCCAGTGCGCGTTTGCATC
AX-183572415	Affx-473359044	chr7LG7	450499805	chr7LG7_450499805	CCGGCATTGAAAGAGAGCGTGCTATCTTAAGTCGA[C/G]TTTCTCTTTTCTGCAAAATAAACTAACAACGATAA
AX-183581457	Affx-473427734	chr4LG4	312449965	chr4LG4_312449965	CTTCCTCTTCGACAAAAAACTTCTTTCTCTCCGAC[A/G]TAATTTGAACACATTCACCATATTCTTTAAAATAA
AX-183573376	Affx-473427297	chr3LG5	16925002	chr3LG5_16925002	ATGGCTCCTATTTTGTAGTACATTTTGTTTGCTTT[C/T]GATAAAAACAAGATATGTGAAAACAGGTGACAAGA
AX-183571214	Affx-473357841	chr4LG4	110822557	chr4LG4_110822557	GCTCTTGTTAGTGATAGAGCTAGATATACAATGAG[A/T]GGAACAGCCGCAAACCAAGTGAAGATGAAACTAAA
AX-183581657	Affx-473427934	chr5LG3	238289372	chr5LG3_238289372	CGTAAACGCGATTTTAGACCATTGGAATGCGGAGA[A/C]GGAGAAGGTAGAGACTGTGAAATAAGGTCTTTCTC
AX-183573323	Affx-473427247	chr2LG1	416677035	chr2LG1_416677035	AATATCAGTCAAATGGAATGTGATGGGAAAATTGC[C/G]TTCTGGATCAACATTCACAATGCTCTTGTGATGCA
AX-183582210	Affx-473428487	chr7LG7	207680660	chr7LG7_207680660	GACTCACTGAGTGGGAAAAGAACAAGCAAACCGAG[C/T]GACTCATATTTCATCTCATCTAAACCGTTGTAGTC
AX-183571062	Affx-473357689	chr3LG5	166944269	chr3LG5_166944269	GAACACTGATATCAATGCTCATGAAGGAATTCCCA[A/T]CGATGTTTGGTTTTTCTGTGAGCCACACCACTCGT
AX-183581196	Affx-473427473	chr3LG5	166943758	chr3LG5_166943758	CATCAATGGAAGAGCTTGAGAAGCGCCTTCGTGAC[A/C]GGTGAGTAGTGGCCGCTTAGTGATGCATATTTAAT
AX-183575637	Affx-473421558	chr1LG6	319028428	chr1LG6_319028428	GAGTGCTTTATCGCCGTTGATTGGTTCTGCCATTG[A/G]AATCAACGGACGGAATCTCGCGCAGTTGTGTGCTG
AX-183573925	Affx-473415027	chr3LG5	208994014	chr3LG5_208994014	TTTGTTATGATTAACCCTTTCACATTGATGTTTTC[G/T]TCTTGTGCCTTTTTATGAGCTTCTTCAAGTGCTTC
AX-183571034	Affx-473357661	chr3LG5	208993627	chr3LG5_208993627	CTTGAACTCTCCGCTAAAAACTTATCCATGAATTT[A/G]TCATCGGATAGCATTGTAGCGAGAAAATATTGTGT
AX-183563033	Affx-473349600	chr1LG6	300706296	chr1LG6_300706296	TTGAACTCCGATGTAAGTTTGATAAGTTTACTTGT[C/G]TGAGATTTACTGTAACTCTCACAGGCGTAACCTTA
AX-183574801	Affx-473427370	chr3LG5	142067529	chr3LG5_142067529	GGATGTGCCAAAGCCAGCAGCCTTGATCTTGGTGG[C/T]TTGAGTGCATGTTTCATCACTCTCCGAGCTTGGAG
AX-183575096	Affx-473420928	chr1LG6	16851322	chr1LG6_16851322	GTTTCCATTTCAGCATTTTCACTTCTTTTGACTTC[A/G]CCATTTTTTTGGCAAGCCCCCTCAACATTGTTGCC
AX-183572353	Affx-473358982	chr7LG7	322557062	chr7LG7_322557062	CTAAAATTGACCATGTGGAGATTAAGATTGATATT[C/T]GTTCAGGGCCACTCATAAGGCACAAGACGAAAGGC
AX-183571043	Affx-473357670	chr3LG5	232295495	chr3LG5_232295495	TTTGAATGATGATGCTATGGTGCTCACAAACAAAC[A/T]TATTATTCTTTAATTGTATTTAGAAAGGATCATGC
AX-183562962	Affx-473349538	chr1LG6	180044259	chr1LG6_180044259	ACTCCACAAAACATGTTTCAATTCCTTCAAGCTTT[G/T]CACTGCTACATAATCATTTTCTGAAGTGAAGCTTT
AX-183563047	Affx-473349614	chr1LG6	324254249	chr1LG6_324254249	ATCCGAATTCTGGGTGTTGAAGTGGGACTTTTGCC[C/T]CATGATTTTTTGGCCCAACCAGGCAATCCCTTCAT
AX-183563114	Affx-473349682	chr2LG1	4653030	chr2LG1_4653030	GCAAGATTATACATATCAATTCATTAGAAGATAAC[A/G]TACTCTCATTCCAACAGAAGTAGCACCAGGAATCA
AX-183979564	Affx-473426262	chr7LG7	156503855	chr7LG7_156503855	GCGGTGGGAAAACGAAAGGCTGTTGAAGAAACAGT[C/T]GAACTTGATAAAGCTGCTCTTCAGAAACAGAAAAG
AX-183582173	Affx-473428450	chr7LG7	154440180	chr7LG7_154440180	TGAATAATACTAATATAGGAGGAAAATAAGCTGTG[A/G]GCATATTCTCAAGTTTACATCAATTTTTTGATGTA
AX-183563113	Affx-473349681	chr2LG1	3523841	chr2LG1_3523841	AGCTTGTCTACCAATGACGGAACATCATAAGATGC[A/G]CCCAAATACCCGACAGTAGCTTCAGTACGCTGTTT
AX-183563112	Affx-473349680	chr2LG1	3521827	chr2LG1_3521827	GGATACTTTCTTTCTAGTGATTTGTTTTCTCCCAA[C/T]TCCAAGGGATTCTCTGTAGTATCGAATCAAAGCAT
AX-183570780	Affx-473357407	chr2LG1	285980812	chr2LG1_285980812	TCATAGAATATCTCATTTAAAAGGACTGTTTTTTT[G/T]GTGCCAAATATGCTCTAAAATTAAAATAAGACACG
AX-183562944	Affx-473349520	chr1LG6	139518978	chr1LG6_139518978	ACCCAACGGACCGATCAGAAAGACTAATATGGTGC[A/G]ACAGGATGCATGCAAGAAGATGGAAAGTTCATCTC
AX-183575410	Affx-473421325	chr1LG6	139414775	chr1LG6_139414775	GGGCACTTTCTACTAGGCTTTTTGACTATGTTTGG[A/G]TTCAATTTTACAACAATCCTATTTGTAACTTTGAT
AX-183572282	Affx-473358911	chr7LG7	162040159	chr7LG7_162040159	AACTTTCAAGCAATTAGAGGTAGAGATTATAGATA[C/T]GACACAAACCCACCAATGGCAAAGTCAACAAGTCC
AX-183572283	Affx-473358912	chr7LG7	162040331	chr7LG7_162040331	ACCTGAGATAATAACACCTTAAGTAAATCACATGC[C/G]AACAATCTTTCCGATAACTACAGACATAACAAATT
AX-183570800	Affx-473357427	chr2LG1	420612115	chr2LG1_420612115	TGAGATCACGTAAACAAGACTTTTACATTGGTATC[A/G]TAGTGTACAAAATTTGGCAAACTCAAAAACAGGGA
AX-183574864	Affx-473420325	chr2LG1	51806357	chr2LG1_51806357	TAGTATTTTAGGGGGTCGGTGCTACACAACGCTAT[C/T]CGAGATTAACAAGATAGATTAAAATAAAAGCTGTA
AX-183572131	Affx-473358759	chr7LG7	40391862	chr7LG7_40391862	TTGGCTATTGTTGATGCTTTCATAGTGGAAATCAC[C/T]GAGGAACAAGTAATGTAGTATGATTTTGTCACATG
AX-183582228	Affx-473428505	chr7LG7	314085750	chr7LG7_314085750	TGAAAAATTGCCATAATTTTTCACGTTTAGGAATA[G/T]TTTTAGTTTTGTAGCTTCTCCCAAATCACATAAAA
AX-183581557	Affx-473427834	chr5LG3	36710617	chr5LG3_36710617	AACCAAAACCGCAGCAGCCGGCCACAAACAACAGC[A/C]GGATGTATACGAAAACCGGCAGCATGTGGAACGAC
AX-183581595	Affx-473427872	chr5LG3	94956985	chr5LG3_94956985	AATCATCAACACCCAACCTCTTTAAATTCATCGGT[A/T]AGTGCGTCCCTTCCAATAATACCATTATTGACAGT
AX-183571626	Affx-473358254	chr5LG3	185272386	chr5LG3_185272386	CGTAATCAAAGACACTTTTTGATATGTCGTCTCCA[A/G]CACTAATCTCAAGCATATGAGAATTTACAACATTA
AX-183581611	Affx-473427888	chr5LG3	112760182	chr5LG3_112760182	ACCTTGCTTAACTCATAGATTGCATGGGTAGGAGT[C/T]CCAACAGCTCCAGCTTGGCTTCCTACATACATGCT
AX-183571039	Affx-473357666	chr3LG5	229873693	chr3LG5_229873693	TCATCTGCAATAAGATGAGAAGTTAATTATGAAAA[C/G]TGTTGTATTGTTTTGGAACATGAATGATGAAAGAG
AX-183571742	Affx-473358370	chr5LG3	458151846	chr5LG3_458151846	ATAAAGCTGGCTTTATCTAAGTTGAAAGATGATCC[A/G]TTGCAGTCACTGAAAAACTTGCCAAATCTGCTGAA
AX-183573338	Affx-473427261	chr2LG1	419041037	chr2LG1_419041037	CTAGCATTTTAGCCTTATCTTATTCATGATATTAT[G/T]TATATCTAAAGGCATCAAAAGGAAAGTGCTGGTGC
AX-183862720	Affx-473427260	chr2LG1	418865952	chr2LG1_418865952	TTCAAAACATAGTCCTATAACTACTTCAAATATCA[C/T]CAGCCAAACAATGTCAAATTACCAGGCTGCTTTAC
AX-183979594	Affx-473422664	chr3LG5	133615973	chr3LG5_133615973	CTAATAAAAAATATTCATGGTGGTGGGACAGTCAC[A/G]TAAGCCCCAAGAACTCAAAATGGCTCCAAGAAAAT
AX-183572390	Affx-473359019	chr7LG7	401617420	chr7LG7_401617420	GAGCCAAAATCGGAGACTTTGGATGTGCTAAAAGC[A/G]TAAACGAAGCGGCCGCACCAATCCGCGGTACGCCT
AX-183571608	Affx-473358236	chr5LG3	134736739	chr5LG3_134736739	AACCGCCAACCAGATTCCCAGGATCCTTAAAATTT[A/T]GAATTTCTCTTTTGGGCATTCTTCTACTGCTCTAT
AX-183979494	Affx-473424295	chr5LG3	134723018	chr5LG3_134723018	ACTCCAATTACAAAACTAGCTATTAATCCTCGAAC[G/T]GTTATCTGTTTCCTCCAAGGTGCTATTCTATTCAC
AX-183582145	Affx-473428422	chr7LG7	114632210	chr7LG7_114632210	TTGCAAGGTTCAGAAAAGGGTATCACTGCGCAGAA[C/G]ACTTCACATACTGCGATTCCTTACCAACTCCAACT
AX-183570649	Affx-473357276	chr2LG1	101583553	chr2LG1_101583553	GTAGTCATGTGATACATTGTGTAGTAGCATTTTTA[A/C]CACTGGTATGTAGTGGTGTGTAATATGCGCACAGT
AX-183573020	Affx-473420719	chr1LG6	231353692	chr1LG6_231353692	ATTGTCGCATATCATCAACATCCAAGTATCCAACC[C/T]AGTGTCACTTTTTGAGCCCTTAAAAAGAGGATCAA
AX-183581189	Affx-473427466	chr3LG5	180097378	chr3LG5_180097378	AAACATTACTGTCAACACTTAATAATGGTCACTCA[C/T]TAGAGTATCCATAACTATAGTCTTAATGAAGTCAA
AX-183572669	Affx-473415925	chr3LG5	173401244	chr3LG5_173401244	ATTAGGAACGATGTAAGGAACAAGGAAGCTACATC[A/G]GGACCAAAAACCAGTCTCCCACCACAGAGAAACTT
AX-183572950	Affx-473420345	chr4LG4	210289318	chr4LG4_210289318	TTGCATTGATCCTCTTATTGCTGAGAATTGTCGCA[C/G]TGTTCATCAAATTCCTTTTAGTAGCGATTCTTTTG
AX-183570935	Affx-473357562	chr3LG5	134849404	chr3LG5_134849404	CTCTTTGAATTTGAGGTGAAATATACTTGCAATGA[C/T]ATATAACACATCTTCCAACTTATTTTTTACAATGA
AX-183571995	Affx-473358623	chr6LG2	289931171	chr6LG2_289931171	GAACATCATCCGGCGGTCGCACAATCCCTCTCCTT[C/T]GACCTAGATCCTTCAACTGCTTCCTATGGCCGCGC
AX-183581154	Affx-473427431	chr3LG5	212113906	chr3LG5_212113906	ATCATCAATTACTTATCATTGTGCTAACAAATATT[C/G]AAAACCAGATGATGTAAAAAAACAAAGTATACAAT
AX-183581394	Affx-473427671	chr4LG4	206902589	chr4LG4_206902589	ATTATAGTATTTCGCTATTTCTATTGATATGGATG[C/T]TTACTTTGTAATTTGTAAATGCATCTAAACAGTCA
AX-183582233	Affx-473428510	chr7LG7	325313014	chr7LG7_325313014	TTAAAAGCCATTTTTCCAATATCAACAGCTTCGTT[A/T]ACAAGACTACTTTGATTAATATCATTGAGAAACTC
AX-183563137	Affx-473349706	chr2LG1	21852961	chr2LG1_21852961	TAATCCATTAAAGACTTAACATGATCATGGATGCA[A/G]TCTCTTTTTTCCACAAAGAGGAACACCAAAGAGCT
AX-183581949	Affx-473428226	chr6LG2	211097791	chr6LG2_211097791	CTTCTTCTAGTGCTTCCAATCCAAACCACCAACAA[C/T]CATCATATTCCTACTTAATCTTCACCATAATTCAC
AX-183571230	Affx-473357857	chr4LG4	124633779	chr4LG4_124633779	GTGCTTAAACTTGAAGGTAGAGAAGGTCTTGTTTT[C/T]TACAAGGGTGGGAAACTTGTTCTTAGTAATAGAGC
AX-183581930	Affx-473428207	chr6LG2	190926543	chr6LG2_190926543	TTTTTTTTCCTTTAAATTTAAAGCTTCAATCTAAA[A/T]TTTTTAATCATGTATCCTCAGGCTATATTTCTACA
AX-183570938	Affx-473357565	chr3LG5	139783141	chr3LG5_139783141	ACGTTTTGCAGAAGACTGGTGAGCCTTTGTAAAGC[C/T]GCGGTTGTTTCGGTTAATTACCGACGATCGCCGGA
AX-183572362	Affx-473358991	chr7LG7	337077758	chr7LG7_337077758	TTAGGGGAGGGAATTCAGTTGAAGAGGGTTTCGGT[A/T]AGACTATTATAGGTTCTGGTTCAGTTCAGTTAGGA
AX-183579223	Affx-473425214	chr6LG2	11402863	chr6LG2_11402863	TAATCTCCAGGACCAGGCTTAGGAGGTGGAGATTT[C/T]GGTATGAATGGCATAAGAGGAGTTCCATGTTCAAT
AX-183574617	Affx-473415725	chr7LG7	145734403	chr7LG7_145734403	GCAAATGTGGAGTCAAACGGTAAATTCTCTTGAGA[C/T]TGTAGAACCAAAATGAATGTCTATTCTCATGAATA
AX-183582163	Affx-473428440	chr7LG7	145734645	chr7LG7_145734645	CTATTTTTATTTGATTATGTTTAGTAGTCATTCGC[A/T]TATGTTAAATTATGGCGAGTTTTTAATTTTGTAAG
AX-183571874	Affx-473358502	chr6LG2	206461696	chr6LG2_206461696	CTTCACCACTTGGGAAGTGCTTTGATCCCTTTGCA[A/G]CAGAAGATAGCATAATGCAACAGTTGTTTCATGTT
AX-183574827	Affx-473427384	chr3LG5	152849266	chr3LG5_152849266	GGGCACAAACACAACTCACTTCCCTTGAAGCATTG[C/T]ATATTCAGTCTTGTAAGAGCTTGGAGTCTTTCCCT
AX-183570956	Affx-473357583	chr3LG5	152850334	chr3LG5_152850334	AAGGTCTTGATACAAAGAAATGTTTATATCTGTTT[C/G]TCAAATGGGCTTTCAAGGAAGGAGAAGAAGAAAAG
AX-183571315	Affx-473357943	chr4LG4	232142823	chr4LG4_232142823	TCATTTGTGTTAGCAACCAGGTCAAAACTTTTATC[C/T]GTTTTTTCTTGAATTTCTTCCTTGGACTTTTCAGT
AX-183581400	Affx-473427677	chr4LG4	212023113	chr4LG4_212023113	TATACCTCGGTATATATTTCTGAAGAGTCTCCGGA[G/T]GTCGGATTAGTTGTATGGATGACAAAAGCATAGTC
AX-183573180	Affx-473420947	chr1LG6	25027774	chr1LG6_25027774	TTCGTTTCGTCGCAACTTTTCTGAGAAAGTCTAAG[A/G]CTGATATGTAGTTTTTTTCAGTTATGCAAGAAGTT
AX-183581241	Affx-473427518	chr3LG5	75171907	chr3LG5_75171907	GAAGCTTTGCCCGACGACGACGATGCATGAGTAGT[A/C]GTGTTTTCAGGCATGGTGATGTTGTTGTGTATGTA
AX-183563044	Affx-473349611	chr1LG6	320552278	chr1LG6_320552278	GAATACAAGTTATCTTGAAATAGAATTCAGTTGTG[A/C]TAAAAAACTTCTTTATATATTTTTTCAGGACACCA
AX-183573037	Affx-473420735	chr1LG6	270563882	chr1LG6_270563882	ATAGGATCAAGTCCTATCAAATTTTCTTGTCATAA[C/T]TTTTGCTGAGATATTTCGGTTTTGATTTTTGTGGA
AX-183581337	Affx-473427614	chr4LG4	128043842	chr4LG4_128043842	TTAGTGAAGGTCAAGCAACGGATTATTGAATACCT[C/G]GCAGTTCGCAAGGTTGTCAAATACTCTGTTACTAT
AX-183571234	Affx-473357861	chr4LG4	128045647	chr4LG4_128045647	TAAGCTTGGACGGACTGAATAGAAGCATGACCTAA[C/T]CCCCTTCTGATACCAAGTTGACAGGACCGACCCAA
AX-183581437	Affx-473427714	chr4LG4	296466230	chr4LG4_296466230	AATCTTCCACCTCTGTTCTTCATTTCCATTCACCA[C/T]AACACACCACCATCGACCTTAAAAAAACCCGCCGG
AX-183572708	Affx-473415964	chr3LG5	87224271	chr3LG5_87224271	CGGCGGCGTCCCAATGAAACCTTCACGCTTTCTCC[A/G]AGGGAAAGTACAAATTCTAGGTTATCTCCTTCTTC
AX-183581181	Affx-473427458	chr3LG5	229437968	chr3LG5_229437968	CAATACAAAAAGCGGAGGGAGAAGAAACATAAGCA[A/G]TTCAAAGAAGATTGAAACAGAAGTGAGAAGAAGTA
AX-183572069	Affx-473358697	chr6LG2	468918457	chr6LG2_468918457	GAATCCTGGAAACCATTTTGTGTTATAAAAGGAAA[C/T]ATAACAGTCTTGTTTACCATTTATTCCCGTCTTGT
AX-183571644	Affx-473358272	chr5LG3	224358187	chr5LG3_224358187	AAACCAAACATGAAAAAGCTATATGTTCCCTGTAT[A/G]TAGACAAGTTTTGAGGTTGGAGTTAACTCAAAATA
AX-183581876	Affx-473428153	chr6LG2	249159544	chr6LG2_249159544	CAACCAAGACTAGGATATGTTAATCCTAACGTCAC[G/T]GCGGCAATCAGAGCTACAAATGGCCTCAAAAGCGA
AX-183570812	Affx-473357439	chr2LG1	379721181	chr2LG1_379721181	GCAACATCAAGAACACCTTTCTTTTTAACAGATGA[G/T]ACGGAGTTGAAGTCCAAAACATTTTTGGGCATCAA
AX-183571899	Affx-473358527	chr6LG2	17039760	chr6LG2_17039760	TTACAAATATTCTAATCCCTACTACACTAATTTTC[A/G]AGTAAAAAACTAGTTTTAAGCTCTAATCACACAAA
AX-183577095	Affx-473423047	chr3LG5	288636104	chr3LG5_288636104	GTGATAAGAATAATGAGAAGGATTCTTCCATCACA[C/T]GCCAAAATCTCCGACGATGCGAAAGAGACGATTCA
AX-183582164	Affx-473428441	chr7LG7	146545793	chr7LG7_146545793	AATAAGCGCTTTTCTCTTATTCTGTTTTAGCTGAC[A/G]TGAAGTTTGTATACGGACTCGATCCATTCTGCTAT
AX-183570699	Affx-473357326	chr2LG1	338399887	chr2LG1_338399887	AATGAATATATTACACATCCCTGTTGTGGATGTCA[A/G]GGCCATTTTTGAAGACGTGGAAGACTGACTATGAT
AX-183572633	Affx-473415889	chr2LG1	338399986	chr2LG1_338399986	AAATAAGACTTCATAAAATATTTATCACGTTTAAA[A/C]CATAGTCAAATGGAGTCTCTCTTATCTGATCAGAA
AX-183581464	Affx-473427741	chr4LG4	321005435	chr4LG4_321005435	TTATTCAACAACCTTTCTGAGTTTCGTAACCAAAA[A/G]ATAGTTAAGTTACCTCATCAGCCAAAAGAACCAAA
AX-183573319	Affx-473427243	chr2LG1	268476793	chr2LG1_268476793	AGATTAGTCTTGTGCATTTTGGTGTTGATATTGAT[A/G]TGTCTAGCTTCGGTCTCCAGCTTCTGCAACTCCTT
AX-183582000	Affx-473428277	chr6LG2	464780145	chr6LG2_464780145	CAATGAGATCCATATTATTATCACATGTGAGGCAT[A/G]CAAATACCATTTAAAAATCTGGTAGCTTTACTGCT
AX-183571699	Affx-473358327	chr5LG3	301750502	chr5LG3_301750502	AAGTAGACGATGCAAGGTGGTGTTAGGAAAGAAAG[A/G]AGAGGGAGGGGTTACCTGACCAGGTCCAAGTTTAG
AX-183581694	Affx-473427971	chr5LG3	301756987	chr5LG3_301756987	TTTTCCAGAGATGTCAATGCTATGAAAATCAATAA[C/G]AAAGAAATAGGTATTGAGCACATACATCTGGGGAT
AX-183573014	Affx-473420714	chr1LG6	228354625	chr1LG6_228354625	TATCTGTGTATTAATTGTTTCTTGTTTCAGATACC[C/T]GAGTTAGCGAAAACCTATCCAGAGCTTATGACATT
AX-183570871	Affx-473357498	chr3LG5	44785934	chr3LG5_44785934	GTAACTGAAAGAGTAACACATCTCCTCAGCCACAT[C/T]AAGTTTCTCCTTCGCCGTCGTGCAGCAGCACTTGC
AX-183572409	Affx-473359038	chr7LG7	441506652	chr7LG7_441506652	CGAGAATTCTGCATTTCCAAGCATAGATCAGCATA[A/G]TATTAGAGTTGAAAACACAAAATTAGGCGAGGACT
AX-183572130	Affx-473358758	chr7LG7	38943844	chr7LG7_38943844	ATTGGCGAAGGTTTTGTTATATCCTTACCTATACA[A/C]ACTTCTATTCTGTAGGTTGAGCTAACAGCTGCAGA
AX-183572271	Affx-473358900	chr7LG7	155282087	chr7LG7_155282087	CCTTTTTCTTTAAAAGAAGCTAACAGAATGAGACG[A/T]GTACAGTTCTGATTGCATGGCTTGCATATAGACAA
AX-183572270	Affx-473358899	chr7LG7	155279837	chr7LG7_155279837	ATAAGTTTGACCAAAGTTGCAGAACCTCCAGAGGA[A/G]AGAATGGAGCAGGCTTTTTTTAGCCCTCCACTTTC
AX-183573418	Affx-473427337	chr3LG5	55284479	chr3LG5_55284479	CTGTTTTTCCAATTCCACCCATGCCCAAGTCTGCC[C/T]CTCAAATTGTGATAGAGATTCAAGAGGTTCATCAA
AX-183581287	Affx-473427564	chr4LG4	44467626	chr4LG4_44467626	ACCGGACATGATTCCGGCAAAGAGAACAAGAAAAC[A/C]GCAGATTCCGGCGTAAACTATCCACTTTATGGATC
AX-183563018	Affx-473349585	chr1LG6	282207571	chr1LG6_282207571	GGTTCGCTGGCGAAGAAGCATTGGCACTCGAATCA[C/G]TCGAAGACGAAGAGATTATGAATGGCGTTGCATCA
AX-183570976	Affx-473357603	chr3LG5	356535095	chr3LG5_356535095	TATTCACAATTCATCATCACTCTCACTTCACCTTC[G/T]TCCTCTTTCTGGATCACGAACCACATCACCTGCAC
AX-183582027	Affx-473428304	chr7LG7	7688105	chr7LG7_7688105	ATGTCTGGCGAGGTAAGGAATGAAATTCATGAACC[A/G]TTTCTATGTCTCGAGGTTTCTTCTTTCTTTTTTTT
AX-183581835	Affx-473428112	chr6LG2	362395026	chr6LG2_362395026	GGGTATCAATAAGTGATGATATTTGAATAACTAAT[C/T]GATTAGATATGGCTCCCCAACCATAATTTGGAGAA
AX-183571828	Affx-473358456	chr5LG3	563525431	chr5LG3_563525431	GGAGTGAAAATGAAAAATGATGCCAGTAGAATTTA[A/G]GAGAAAGGGTTTTCAAAGAAAGGAGAAGGGGAAAA
AX-183581450	Affx-473427727	chr4LG4	307803387	chr4LG4_307803387	TATCCAGGTAGAATAAAGGAACATCTCCAACCCTT[C/T]ATATCTAAAAAAACAATACATTTACACATCCTTAG
AX-183581603	Affx-473427880	chr5LG3	105473548	chr5LG3_105473548	GATGTTTGCTTTAGTCTTCCATCAGGGAAAACACA[A/G]GTTGAAATTCCAAAACTTGTTTTTCATTTTAAAGG
AX-183581593	Affx-473427870	chr5LG3	91257405	chr5LG3_91257405	ACCATTTGATCAATCAGTCGTCCCCCAGAGCACAA[C/T]TCCATCACAAGATGAAAGGATTCTTCTTCTTCGTA
AX-183581592	Affx-473427869	chr5LG3	91221709	chr5LG3_91221709	GAAAATAAGGCTTCACAGGGGTCTACTCCTCCAGC[A/G]TTGTAGTTGAAAAGATTTCATCCAAGTCCTTCTTT
AX-183581763	Affx-473428040	chr5LG3	508244147	chr5LG3_508244147	TCACCTAACTTTTCTGTTATTAATTTCTTTTCTGC[A/G]TCCACGTCTAATCCAGCAACACCATTTAGTGAATC
AX-183582122	Affx-473428399	chr7LG7	97030915	chr7LG7_97030915	TTTTTCTATTCGCACCTCTCAAATCAAACTCCCGA[A/T]TCCCATTTCTTCCTCCCTGTTAATTCCACTCTTCC
AX-183571724	Affx-473358352	chr5LG3	414216195	chr5LG3_414216195	ACCGACGAAAGTGCTTCAAATATGCACTTTATAAG[C/G]TCAAATAAGTGCTCATACAACATTTCATATGTAGG
AX-183570774	Affx-473357401	chr2LG1	414567613	chr2LG1_414567613	GCATGAAGTACCATCCCAGAATAACACAGTTAATA[A/G]CTCTGCGGAGGTTATCGTTGAACTTCAGGTTAAGT
AX-183575077	Affx-473420909	chr1LG6	10817053	chr1LG6_10817053	ATCCATTGCTACAACATTAACACACACTCCAAATT[C/T]CCTTTCAAATTTATACACACAACCATGTCAACAAC
AX-183574889	Affx-473421033	chr1LG6	10817618	chr1LG6_10817618	GTACTTTGGGTGGTTTGCATGAGAATGGCAAGATT[C/T]TACTAGCTTTGGATGGTAATAAGCTCCCAGTTGAG
AX-183563074	Affx-473349641	chr1LG6	348407577	chr1LG6_348407577	TGTTAAAGTTAATCAATATGAGTATGATTCTTGAC[A/C]ATCTCACCGCAAATTCAAACAAATATGCATGTATC
AX-183572440	Affx-473359069	chr7LG7	481170719	chr7LG7_481170719	TTTCCTGCTCTTGATTGTCAGCTCAGCTACTCTCC[C/G]ATGGTTCGCGACGACGATGAAGAGCGGCTGAGTAA
AX-183572441	Affx-473359070	chr7LG7	481171355	chr7LG7_481171355	TGTATGGATATGTGTATAGGGATACTCTTTAGTGA[G/T]AGGTCCCTAGTTTGATCCCTTGTGAAAATTAAATT
AX-183572310	Affx-473358939	chr7LG7	208179389	chr7LG7_208179389	ACCGGGAAGATTAGAAATAACAAAGGATTCAGTAT[C/G]AGAAGAAACATTTCTGAAAGGTTGATAGAGTCTCA
AX-183581250	Affx-473427527	chr3LG5	16629342	chr3LG5_16629342	GTGGCTAATAACTAACTATAAAATTTATTGGGTAT[A/G]CAGGATTTGTTACATCAAAGGTAGCATGTTGTGGA
AX-183573348	Affx-473427271	chr2LG1	421767826	chr2LG1_421767826	GGGTACATTGGCTTGAACCTGTTTTTGGCACGCAG[A/C]AGTAGAAGTGCAACGAGTCCACGCATGAACTTTAT
AX-183570775	Affx-473357402	chr2LG1	280130674	chr2LG1_280130674	TGTCCAACGCAATCCATGAACTCCCTTCTCTGCTG[A/C]GAATTGATGCAATGGATGGGGCTCCGGAATCGATG
AX-183573150	Affx-473420841	chr2LG1	16918576	chr2LG1_16918576	TCTGCGAAATTAGGAACTGTTGCAACCGTTGTTGC[C/T]GCCGCCAACTCAACAGCCTCAGAATGTTCTAAAGA
AX-183581802	Affx-473428079	chr5LG3	555679006	chr5LG3_555679006	GTATGTAATCTTCTGTGTGCCGTATCTGTTTCTTT[C/T]TTAATATGGGCATGTATATTTCCAACCCGGAACAT
AX-183571880	Affx-473358508	chr6LG2	271653384	chr6LG2_271653384	TAATGGAATTATGGTAGATTAAAGGTAGATAAACT[A/T]TGGATTTGATAGGAGACCTGGGTTCAGCTCCTCCT
AX-183571652	Affx-473358280	chr5LG3	241226635	chr5LG3_241226635	TCATCATTGTGGTATCAAGTTTGTTACTTGGAAGC[C/G]AAGGAAAGAGTGCATAAAGGGGAACAGATTTTGGT
AX-183581659	Affx-473427936	chr5LG3	241128477	chr5LG3_241128477	TCGGAAGCTCACAAAAGTTGCTGCAAAAAATAACA[A/C]GAAATTATCTTAAACATACCAAAGGATAGTCTTAA
AX-183571651	Affx-473358279	chr5LG3	241129023	chr5LG3_241129023	TCTGTAACACCATCAACCGTTCAGTGATCAACAGT[A/T]GAAAGAGAAACGAAGAAGAAAATCTTAGAGAAAGG
AX-183572417	Affx-473359046	chr7LG7	455518603	chr7LG7_455518603	GAGTTTAAATCTTCCATATACCGCTCCAAAACAAA[C/T]AAATTTAAGTCTAGAGAACGGACTTTCTGCATTAG
AX-183565780	Affx-473352373	chr3LG5	436677693	chr3LG5_436677693	GTTAGGCCAGAAGGAAGTGTTATTATTAGAGATGA[C/T]AAAGATGTAATTCTAAAAGTAAAAGAAATAACAGA
AX-183573233	Affx-473420994	chr1LG6	44191386	chr1LG6_44191386	CTTGTGTTGCACAATTTCCCAATTCTTGATTTTTG[A/G]TTTCATTTTCTATGTCCAAATGTCTTTTAAGTGCT
AX-183573311	Affx-473427235	chr2LG1	408060176	chr2LG1_408060176	GCTGCTTCGCCTGCTTATTCTGCTGATAAGCCTCC[A/G]TTGCCGCGTAAATCTTCGTTTATGAGTTCGGTTTC
AX-183570763	Affx-473357390	chr2LG1	400168301	chr2LG1_400168301	CCAAAATGATAAAATAATCTAATCCCTTTCTACAA[C/T]CTACAGGATCAAACCTAGAACGTGCTGGAACCAAC
AX-183563119	Affx-473349687	chr2LG1	6819951	chr2LG1_6819951	TAGAGTAAACGAAACGCCTCAGTAAACAAAGAAAT[A/G]AAGTGGAAAGACTAAGAAGGAAAATATAGAAAGAG
AX-183572838	Affx-473416094	chr6LG2	75206719	chr6LG2_75206719	CGTCTGAAGCCCAAACGAGAGAGAGCAAAGGGGAC[G/T]AAGAACTCCCATCTCACTTCACCCAGTCTTCTTCC
AX-183571018	Affx-473357645	chr3LG5	271475276	chr3LG5_271475276	TCATCATTTGTACTTGAGCTGAGAAACTTCAATGC[C/T]TTATTGATTGATCCTTGAGAACATGTTTTGGATGC
AX-183979524	Affx-473424438	chr5LG3	196506733	chr5LG3_196506733	GTTTGTGATTTCTTATGCTTACTCTTTGACTGTAA[C/T]TAATTGAAAGGACACTGTCATGTATTTGCACATCC
AX-183571846	Affx-473358474	chr6LG2	7063487	chr6LG2_7063487	TCTAGTTTGTTGTTTATTCGACGAAAAAATCAATT[G/T]GGATAACAGTATCCATCATTTGGTAAGCATTGTTG
AX-183581173	Affx-473427450	chr3LG5	226244913	chr3LG5_226244913	ACCAAAAAAAAAACATGCAAGTCCAATGAAAACAT[C/G]AGAAACTTACTATAAACACCATCATGATAACACAT
AX-183581720	Affx-473427997	chr5LG3	420491204	chr5LG3_420491204	AATAATTCATTATAAACATTTTTAAGGTTTGTGAC[A/T]GTAAGATGAACAAGGAGTACATGGAGATTTATGTT
AX-183582153	Affx-473428430	chr7LG7	128386799	chr7LG7_128386799	GATTTCAGTTTCTAATAGAGATTGTGTACAAAAAA[C/T]AAGAGATCATGTACAACAATCATACACACCTTCTT
AX-183572003	Affx-473358631	chr6LG2	352809252	chr6LG2_352809252	ATAACAATCTTCCGGTTCCCAATAGATGAAGCTGC[A/G]GAAAAATCTCGCGGCGAAGGCAAGTCACCAAAGCC
AX-183571554	Affx-473358182	chr5LG3	90345458	chr5LG3_90345458	AATAGCTTTTTAGATGATTCATCGAATCCTCGCTC[A/T]GGAAAATGACGCGGGAAAATGTAAGTTGCTCTATG
AX-183572782	Affx-473416037	chr4LG4	443050990	chr4LG4_443050990	GCACTACTAGCATACAAGAGTGGCTGTTTGTGTAA[C/T]AGTCCCTGAGACATAAAATTTCTCAATAGAAGCAT
AX-183573438	Affx-473427356	chr3LG5	104672947	chr3LG5_104672947	TAATTAAACTTCTCTTAATCGGTGATAGCGGTACG[A/G]TTTGTTTCACTCCTTTAGGTTTCTTCAACTATCGT
AX-183573439	Affx-473427357	chr3LG5	104672856	chr3LG5_104672856	TCTCGTTTATGTCAATCCTAGCTTCTGATTTGTTC[C/G]TTTAGTAAAAGGGAATGTTAAGATTTGTAGGGTTT
AX-183581916	Affx-473428193	chr6LG2	62697705	chr6LG2_62697705	TCCATTTTGTCCTCGCATCTGGTGTACAGTGCCTC[A/G]CAGAGCTTAGAAGATCGGTACTCGTTTTGCAAAAT
AX-183571961	Affx-473358589	chr6LG2	169670660	chr6LG2_169670660	TGATTTGCATTTGAGGGTGAGCTGAGCCGCTCCGC[A/C]GCCTCCGCCGCGGCGGAGCATTTTTTCCGGCAAGG
AX-183573371	Affx-473427293	chr3LG5	8315713	chr3LG5_8315713	ACTCACAGGTTGAGAAGGATGCTCTCAGTGTTGTG[C/G]TCAATACGAACGAGTGCATCAGTTCCTTAGAGCGC
AX-183572169	Affx-473358798	chr7LG7	74608155	chr7LG7_74608155	AGCCAGCCAACATTCCCCTCAAATGAAACATCTTC[A/G]ACTCTTTCACTCTTTGATGGTGATGATGAAAACCC
AX-183571857	Affx-473358485	chr6LG2	373722359	chr6LG2_373722359	AGTTTGTTCTGTTTGTAATTATGCAGTGACGAGAT[A/T]AAATTACCAAAATAGTAGCAATGTTCATTACAATA
AX-183571686	Affx-473358314	chr5LG3	286706056	chr5LG3_286706056	ACCTTGATGCAAAGGTTTCAATGCTTGGTATGTTA[A/C]TGCAGAAACAAGGTAATTATAGTTAATGTATGTGT
AX-183860925	Affx-473427360	chr3LG5	124073495	chr3LG5_124073495	TCATATCCATTTGGAAGAAATCTAGTGGAATGCAA[C/T]GCTGTTGCTCATTTAGAATGCATGTGCGCTTATAA
AX-183572397	Affx-473359026	chr7LG7	414506668	chr7LG7_414506668	AGCATAAACTGGGGAGAAAGTGGGAATACTCCTTC[C/T]TCTAGAAGTTCCAATTCAATAGACAGCCACTTGAC
AX-183563056	Affx-473349623	chr1LG6	333170841	chr1LG6_333170841	AAAAATATCAGCATAAGGGTAACCAAAACTCTAGC[C/T]GAACTCAGCTCAGAAGAAGAAAAAAATGCTTAAAT
AX-183864833	Affx-473420983	chr1LG6	38762300	chr1LG6_38762300	AAGGAGGACTTAGAGCGTGACAAGGTTATTGATCT[C/T]GAGGCTTCATCAGATGCTAAAGCCAGTACTACAAA
AX-183572179	Affx-473358808	chr7LG7	79382031	chr7LG7_79382031	CCGGTGGAAATCGATCCGGCAACAATCCGTAAACC[A/G]AAGCGGAGAAACGTTCGAATCAGCGACGATCCACA
AX-183581846	Affx-473428123	chr6LG2	208347945	chr6LG2_208347945	GTGTGATGGAGGACAAATTGAAAAAGGACAAGGGA[A/C]GAAAAGGACGAGAACAGTTTACTACGAGTAATGGA
AX-183581847	Affx-473428124	chr6LG2	208350367	chr6LG2_208350367	TCACCCCTGGACCTGTCCCGAATGCTGTTATCGAG[A/G]CCTTGAACAATGAGGTTGGTTAGTTTGTTGTGTAA
AX-183571624	Affx-473358252	chr5LG3	176080659	chr5LG3_176080659	TCTTCACGGTTATTCTCCGATTGGTACATCGGAAA[A/C]TGAACCCGAACCGATCGAAGAGTTTTGGTTAGGGT
AX-183572719	Affx-473415974	chr3LG5	40188964	chr3LG5_40188964	AAAAAAACAATGAAGGGGTATCTCTTTTGTGTTTG[A/G]CTAATTGAGGATTTTAGAGTTATTTTTAGAGTAGT
AX-183572877	Affx-473416132	chr7LG7	66248789	chr7LG7_66248789	GTTCCATTCCCGCTTGACTTTTTCTAGACATGGAA[C/T]CGTTAGGTTCTTGTTTGAGAAACATCGTTTTTGAA
AX-183572618	Affx-473415874	chr2LG1	124034951	chr2LG1_124034951	AGAAAGAAAGCCTGAGAAGAGGAACATTAGGGCTA[C/T]AATTCCCATTATGGTTGCTACTGATTTGTTGTTCT
AX-183979538	Affx-473422777	chr3LG5	183816296	chr3LG5_183816296	TGGCTTATGCTGTGTGATGATTTGAATGATACATG[C/T]TGGGGTTTAAATCACAGGCTTTGAGTTTGATATAT
AX-183581997	Affx-473428274	chr6LG2	462463427	chr6LG2_462463427	GGTAAAACTACCTTAATCAGGTCAAGTTTTTTCGT[G/T]TTTTTTTCCGTGTGTATCTATTAGTTCGTCTTCGT
AX-183574805	Affx-473427374	chr3LG5	144952476	chr3LG5_144952476	GGACCAACACGCTCCTTAGAACCAAGTACAGCGCG[C/T]GAGTTTCCAACATTGGCAAGATATAGTATCCCTCT
AX-183570946	Affx-473357573	chr3LG5	144957182	chr3LG5_144957182	TTCATTTCATCAGAAATTTTGTATGAATCATGGAC[A/G]CCGATCATTGTAATGATAATAATTTTATAAAAATT
AX-183581419	Affx-473427696	chr4LG4	237301100	chr4LG4_237301100	AGAAAAAGTCCGTCGGCCATCAACCGGTCGCCGCC[A/C]GGAATGATCCGTTGCAATTTCTTCATCTTCCGACT
AX-183572374	Affx-473359003	chr7LG7	351712702	chr7LG7_351712702	AGAGAACTAAGAGCTCGAAGACGTCCGTAATATTC[G/T]CCAATCACAATAAAACATCTCGCTGCTTGACGAAC
AX-183572438	Affx-473359067	chr7LG7	480231481	chr7LG7_480231481	GTAATGGGTTGTGCTCGAAAAGTTGTAAATCTAAT[A/T]GAATTAAGAGGATTGAAATTGGAGGAATAAGAACA
AX-183572437	Affx-473359066	chr7LG7	480227725	chr7LG7_480227725	TTAATTTATTATTTTCTCAAACTATTACCGGTGTC[A/G]ACGTGTAAGTGCTGGTGTCGTGTTTCCCGTGTCGT
AX-183571746	Affx-473358374	chr5LG3	462247155	chr5LG3_462247155	TATGATTGATCAAATTGGCTCCATCTGTTGCTACC[A/G]ATTATTTGTCTTTGTCCTATAATCCTTAGGGTTCG
AX-183582253	Affx-473428530	chr7LG7	358851314	chr7LG7_358851314	GCCCCGGAGCCGGTCGAAGGCTATTACGTCGTTGT[C/G]GTCATCGATTCAGAAATCGGATTAATTCTCGGAGA
AX-183570673	Affx-473357300	chr2LG1	138979067	chr2LG1_138979067	GTAGGATAAAGAGATTGAGGAAGCTGATGATAATA[A/T]AGTGGTGATGCAGGAGCGTTGTTGTACATGATAGG
AX-183563043	Affx-473349610	chr1LG6	318139839	chr1LG6_318139839	TCTTTGCTGGGAAATGATGGCGTTGAAGATGTGAC[A/G]ATTTCTGTGAACTCTTCTCCAAATAAGTTTTTGGG
AX-183572110	Affx-473358738	chr7LG7	27453613	chr7LG7_27453613	TAATCATAAATGAGGGGTTCTCAGTTTTAGACCCA[A/G]AAAAAGTAACTCTCCTCCATCAAGAACCGTCTAAT
AX-183572187	Affx-473358816	chr7LG7	87428220	chr7LG7_87428220	AGAATATTTTGAAGACACATAAAATTCTCAGTTCA[A/G]ATAATTACTACAGTAGTACCACATAATATTTTGTT
AX-183581976	Affx-473428253	chr6LG2	430719523	chr6LG2_430719523	CTAACTATGGGTTGGTTCATGTAGGGAGGAGCACA[A/G]TTGGAATATCGTCCGACAACCACTTTTGGATATGG
AX-183571882	Affx-473358510	chr6LG2	173232428	chr6LG2_173232428	AATATTATTTGTGATCCTTGAAATCATATTGTGAT[A/G]TGTAATTTTTGTTTATAGAAAAGTGTATTGATTGT
AX-183582108	Affx-473428385	chr7LG7	76819918	chr7LG7_76819918	GCAGATCCTATACTCAATCGCTTTGACATGAATGG[G/T]GCAATCCTCTCACAAATACCATGTGCTTCTCCATC
AX-183581609	Affx-473427886	chr5LG3	109491922	chr5LG3_109491922	GTTAGGATAATCTGTCTTTTGAAGCCACTACTAAA[A/T]TACGACATTTCACATGCGTTATTTGGCTTGTACTG
AX-183574845	Affx-473427402	chr3LG5	182340698	chr3LG5_182340698	CTTGTATTTCATCCGGTCTTCTGCCTCCGATAAAC[C/T]AGTCAAATTAGTCAATAGCCAAAACCCTAAAAAAA
AX-183563121	Affx-473349689	chr2LG1	8795203	chr2LG1_8795203	TACTGAGTTTCTTCACGCTTATATGCACGATGAAT[A/T]TAATATATTACAAAACAAGTCACCATGTATACCAC
AX-183571509	Affx-473358137	chr5LG3	37840913	chr5LG3_37840913	CAATATGTGGGTACTTCTCGTGTCTTTTAAGATGT[C/T]GACGCTGAATAAAAATCTTGTTAGATACATTTCAC
AX-183581873	Affx-473428150	chr6LG2	26182339	chr6LG2_26182339	CTTGATACAAATAAGCAGAATTATACCATTTAAGA[A/G]AATTTGTACAACTATGTTTAAGAATTGGTTATGTT
AX-183563125	Affx-473349693	chr2LG1	14678041	chr2LG1_14678041	ATCTTTAAGGGCCTTCTCCAAACTCAGTTTCTCCT[C/T]AGACCAGTCCCCTGACTCGTGTTTCTTCTCACCAG
AX-183562922	Affx-473349498	chr1LG6	108662995	chr1LG6_108662995	CAGCGGACACCATACCAGGAACAGTGACCGGAGGA[A/G]GGGTTCCACGTGGAGAGTACGCCGGCGGGGTCGGA
AX-183577593	Affx-473423552	chr4LG4	176159832	chr4LG4_176159832	ATACTCGTCAACTTCATTGATAAACATTAAGCATC[C/T]ATACGTAGAACGTGAAGTGAACATGGTGAATCTTG
AX-183581476	Affx-473427753	chr4LG4	376682961	chr4LG4_376682961	AATTTAGTACTAAAAATAAGAAGCATCAAGACATT[A/C]AATATACATAGGACACACCCGTTTTGAATATCAGG
AX-183570767	Affx-473357394	chr2LG1	408487770	chr2LG1_408487770	TAATAACACTTGATTAGGCATGATAATCCTTCTCC[C/G]ATTACAGTAAAACAAAACCGGGTCCCTCATTAACA
AX-183580424	Affx-473426433	chr7LG7	253286125	chr7LG7_253286125	GCTTGAATTTGCTTTGTAAATTTTGCATCTTCTTC[C/T]TGTTTGAGAATGCTTGAATATTCTTCCATTTTTAT
AX-183572328	Affx-473358957	chr7LG7	253286106	chr7LG7_253286106	GATAATCACTACCTCTTGTGCTTGAATTTGCTTTG[C/T]AAATTTTGCATCTTCTTCCTGTTTGAGAATGCTTG
AX-183571606	Affx-473358234	chr5LG3	130605607	chr5LG3_130605607	AGAGCTAGTCAGCGACACGTGTACAAAGATAATGA[A/T]CTTACTTGAATGAAACAGGATTAGAAGGCCACTCA
AX-183581636	Affx-473427913	chr5LG3	167009628	chr5LG3_167009628	AACATCCCCGAAAGCCTCTCCGTGTTGTTGCCTAA[C/T]TCCATTAACTTCTCACACAATCTTCTTTCTGGTCC
AX-183979487	Affx-473421340	chr1LG6	147016887	chr1LG6_147016887	GGTTCATCTATAGGTCCCATGGAAAAGCTGAAGAA[C/T]GTGGTGGATCAATCCAATTATTCAGATTCAAAGTC
AX-183562949	Affx-473349525	chr1LG6	147017161	chr1LG6_147017161	AAACATTGATGCTGATGTAGGATCTATCTGTACAC[C/T]AACAATAGTGAACAGTTAGTTCCATAAAAAGCTAA
AX-183574811	Affx-473417867	chr1LG6	71799805	chr1LG6_71799805	ATTGCAGCACAAGCATCACGTGGATCTTTGAATTT[C/T]GCAACCTGAAAGCAGGATAGGAAATTAAGAGACAA
AX-183581981	Affx-473428258	chr6LG2	435917350	chr6LG2_435917350	TCTGTCCTTTGTTCTTGTCATCTTTGACAACATTG[C/T]TGTTCTTCTGCTTTTGATTCTGATTATTGTTACTT
AX-183572451	Affx-473359080	chr7LG7	487601077	chr7LG7_487601077	AAATCCAAAGAAAGAGGTTAAGAATACAACAAATG[C/T]GTGACATCTTATGTGGTTATGTGGGGGAAAATGGG
AX-183572185	Affx-473358814	chr7LG7	86606333	chr7LG7_86606333	GGAACAAATATGACATTTAACGTAATTAAGAGACA[A/C]TTAATAATTATTCTAGTTTTAGAAAGGTTTTTTTA
AX-183572727	Affx-473415981	chr3LG5	433873147	chr3LG5_433873147	CGCGGCTTGACATAGCTGCCAGCTCCCCGACCATA[A/G]TAAACCAACTGAACCGTAAATTGGGTTCACTATTC
AX-183568941	Affx-473355559	chr6LG2	99452754	chr6LG2_99452754	TCACTCTCGGAATCTTTGGAAGCTCTTGATAAGGC[A/G]GACTTCCTTGTGGAGTTTTTTGGTGATAAGTTATT
AX-183570737	Affx-473357364	chr2LG1	337244600	chr2LG1_337244600	TTACAACTATGTTTATTTTGAAGCAAGTTCTATGT[C/T]GATCACTAAAATTGTATGTCTTTGTAGGTTCCTGA
AX-183571304	Affx-473357932	chr4LG4	219167543	chr4LG4_219167543	GAATTGTCATTTTCACTTGAATCAGTGTTAAGATA[A/T]ACAAAAACAGGACCAAAAACCTTTTTATAACTTTC
AX-183581985	Affx-473428262	chr6LG2	439328874	chr6LG2_439328874	CTGAAGGATCCTTTTTTTATGTTTTTGGGTCTGAC[A/T]TCAAATTATTTTGCAGATTTGTTATCACTGGATGG
AX-183581984	Affx-473428261	chr6LG2	439327415	chr6LG2_439327415	AAGCTACAGAAATGGCTCCAGCACCAGGGCCTCAA[G/T]GTGATAGTACTCTTATTCTGGCGGCGAATAGGACT
AX-183979541	Affx-473422633	chr3LG5	101947132	chr3LG5_101947132	ATGCAAAATTCTGCGGATTCTGAAATCCTTGGAGA[C/T]GGCTTTCGCTGGAGGAAATACGGACAGAAGGTGGT
AX-183571084	Affx-473357711	chr3LG5	286799461	chr3LG5_286799461	GTGTTAGATCTTACAATAGTGGGTTTAGATGATGC[C/G]GACGGAGAATCAAACGCACAGGGTCAAAACTCTCA
AX-183582227	Affx-473428504	chr7LG7	313695251	chr7LG7_313695251	ATTAGCTTTTGTTTGTCTGAAGGAATTCCCTCTTT[A/C]TCCTGAACTTTCGCCTTTACACTACCAATTGTATC
AX-183582277	Affx-473428554	chr7LG7	433290385	chr7LG7_433290385	GTAGAACTCTCAAACGCCGCAGCTCTATCGAAACA[A/T]CCGTAAGAGTATAAATCCATAAACGCCGTTGATAA
AX-183581964	Affx-473428241	chr6LG2	382627996	chr6LG2_382627996	GAAGCAGATGAAATCAAAAGAAATGCCGATGTTCG[G/T]GAAATACATCAAAGGACTCATTTTTATTCACTTTC
AX-183570813	Affx-473357440	chr2LG1	423375696	chr2LG1_423375696	GCACTTAAATACCCATTATTCTAGGAAGCATAATT[A/T]TCTTTGAAGCAGAAATGAAATCCTGAGTTTGACAG
AX-183573071	Affx-473420767	chr1LG6	322188360	chr1LG6_322188360	GAATGAAGGTACCTGACACGCTCCTGATCTTTCGC[A/G]AGCATGTCAGAGAATAAAAATGATTTGGATTTCTG
AX-183573167	Affx-473420934	chr1LG6	20199456	chr1LG6_20199456	ATGCTACAGGAATATTCAAAAGGAATCATCACTTC[G/T]AAAAGCACTCTAAACTAAAAATTAGTGAAAATCAC
AX-183573168	Affx-473420935	chr1LG6	20207868	chr1LG6_20207868	AAAGACCATTAACCCAAAGCACAAATAAATAACAA[G/T]AACATCCCGAATAGTTATGAAGATAATGAGTGGAT
AX-183582289	Affx-473428566	chr7LG7	463025403	chr7LG7_463025403	AGCGGAGGTGTCAACGTTGTTGCTACTTTTATTTC[C/T]ATCTTTACTGTAGACAAGTTTGGAAGAAGGGCTTT
AX-183570815	Affx-473357442	chr2LG1	424014476	chr2LG1_424014476	ATTAAAAGTAAGAAAACGAAACATAGGCTTCGAAT[C/T]GCGAGCAGCGTGATTACAGCCGGACTAGCCATTGC
AX-183570816	Affx-473357443	chr2LG1	424058688	chr2LG1_424058688	TCCTCTGGTTTCATTGATTGTAAAAAATGAGAACA[A/G]GCATGCTGAAATTATCTTCAAAACTGCAAGGCACA
AX-183576476	Affx-473422414	chr2LG1	424059129	chr2LG1_424059129	TGTCTTGCTTTTTTCCAAGCTTTCTGATAATTTAA[A/G]CATCTGTTTCTCAAGATCTGGTATTGTAATCCCTT
AX-183573356	Affx-473427279	chr2LG1	424102389	chr2LG1_424102389	GCGAGAAAATGCATTTTCTTATGACAAGGTACAAT[C/T]TTATCTCTTGCTTTATTTTGTATTCTGCTCTATTC
AX-183573354	Affx-473427277	chr2LG1	423744645	chr2LG1_423744645	CCTACACCTTCTTGATCATGCCTTATTCAATGCAC[C/T]TGTGATTTAGTCAAGGGAGTCAGAAATTATAAGCA
AX-183581211	Affx-473427488	chr3LG5	285383994	chr3LG5_285383994	GTGAACTTCTAGGTGCGTTTAATTTGGGTGATATT[A/G]TTGGGTTTATGAGACCTTTTGATCTACAAGGGTTT
AX-183582167	Affx-473428444	chr7LG7	148179996	chr7LG7_148179996	ATGTTAAGCTTGTGCATCAAGATATCAGCTCTAGA[C/T]GGAATTTCATTCAGAAGAAACTGCTGAACTATTGG
AX-183582166	Affx-473428443	chr7LG7	148042372	chr7LG7_148042372	GTGGTGATGGATTTTCTCCTGATGGATTCGCAACA[A/G]CTCCAATCCTTTATTGCTGCTGCTCTTGTTGCTAC
AX-183572268	Affx-473358897	chr7LG7	153949595	chr7LG7_153949595	ATCTATCTATCTTCCATTGAATGCAAAGAAAGAAG[A/G]AAATTAAAGAAAAAAAAAGGGTTTATAGTTTACCT
AX-183582231	Affx-473428508	chr7LG7	315707156	chr7LG7_315707156	ATATTATATCATCAATTATCAATGTGAAATGCGTT[A/C]TCTATTCTTTGGTGGATGGAAAAAGAAAGTAATGT
AX-183581146	Affx-473427423	chr3LG5	202404410	chr3LG5_202404410	AAGTATCTGTGCCAACGAGAATTCTTAGTTTTCAG[A/T]ATTGAGTTTGTCTTTAAATTGAGTGCATCACGCAA
AX-183581145	Affx-473427422	chr3LG5	202405007	chr3LG5_202405007	TATTTACGTCAAATAATATCACGATTATCAGTATC[A/G]TGCATGAAGAATATAAAACAAGGCATTAGAAACAT
AX-183582120	Affx-473428397	chr7LG7	92575322	chr7LG7_92575322	TAATAAACCATACCAAAATCAAAATCGAGATAGAG[A/T]ATGAATGAAAAGGAGGAATACGGAACCTGATAGGT
AX-183979581	Affx-473415539	chr6LG2	251124813	chr6LG2_251124813	GCATACGAAACAACCTCACGTGCAGGTGAATCTGT[C/T]ACGGTTACCATCCCTGACATGTCACACCCCAGTGT
AX-183571014	Affx-473357641	chr3LG5	214957243	chr3LG5_214957243	TGAGGTTGGTTGTTAATGAGATAACACAGGCTGCG[A/T]CGTGCATGGACAGTTGGAGAAACCATTGTTCCAAC
AX-183563054	Affx-473349621	chr1LG6	329030078	chr1LG6_329030078	AACCCATTAACGATGATGCGTTGATGGAGTGAAAT[G/T]CCAGGGAGAAAGAGGTTAAGAGAGGAACATGCTTT
AX-183582252	Affx-473428529	chr7LG7	353947750	chr7LG7_353947750	GAATTGGAGAAAGGGAAGAACAACGACACCCATGA[A/G]AAGAAATGTCCTTTTGTTGCATGTTGGATCGTGGT
AX-183572376	Affx-473359005	chr7LG7	353943009	chr7LG7_353943009	GAGAGTTAAGGCGTCAACTCTCGAATTTAGTTCAA[C/T]CAACAAGGAATCCTTTCCTTCTAGTTTCTCTTGGC
AX-183572972	Affx-473420672	chr1LG6	110327980	chr1LG6_110327980	GAGAAGTCTCTAACATTGCATCCATTGAAGTTTTA[C/G]TGTGATCTTTTAGCATAGATCCTCCTTTTCCCTTT
AX-183572973	Affx-473420673	chr1LG6	110328306	chr1LG6_110328306	TTTTCCTGAGAGAATTTTTGGAATTCAGTCACAAA[A/G]TTATTAAATGAAGTGCTCGGCTTTGTTGGAAGCCG
AX-183563023	Affx-473349590	chr1LG6	285791431	chr1LG6_285791431	GTGACAACATCGCTTTGTATACCCTGGTCAACATG[C/T]TCCTAAACATTAATAAAATCATGCTGAATTGCATA
AX-183573052	Affx-473420749	chr1LG6	285788493	chr1LG6_285788493	GATAAAATCTGTGACTTGTATTAACAGTGACAAGA[C/T]AATAATTACAGATTAGAAAAAGAAGAATCTGATAG
AX-183571517	Affx-473358145	chr5LG3	41184516	chr5LG3_41184516	GGTATAAATTTGTTGCTTCTACAAATAAAGCCACA[A/G]CACACAAAATAATGTATTTTCTAAATATTTAAACT
AX-183571518	Affx-473358146	chr5LG3	41187311	chr5LG3_41187311	CATTCCAAGATCACTAGTTCCATTTGTTTATATTA[C/T]CAGTATTTGAAAATGGAGCTATTTTCATGGAACTT
AX-183581564	Affx-473427841	chr5LG3	41136618	chr5LG3_41136618	TCAAATACTACTATAATTCATCAACCTGCTGCGTC[C/G]GAAATGTTTAACAATGTTACCCTTTTGAATCAAAC
AX-183575023	Affx-473420646	chr1LG6	78592286	chr1LG6_78592286	GTCCAATGGGTTTTTGCCATTTTCGTCTTCGTTGG[A/G]AACCTCGACATCTATAAAGCTTGGTTGGTTTGTTG
AX-183575987	Affx-473421914	chr2LG1	46307176	chr2LG1_46307176	GCGCTATTTTGAATCGATCTTAGTTATTTCTTTTT[G/T]TCATGTATGTTTCTGATGTCAGATGATCCTTTCAA
AX-183573458	Affx-473414547	chr1LG6	122106477	chr1LG6_122106477	TCATAGGGTGTTCCTTTGACTGATGAAAATCTTCC[A/G]GTGGGAATTAGATTGTTGTCTATAAGTGTGATTTT
AX-183572979	Affx-473420679	chr1LG6	122107379	chr1LG6_122107379	ACGTCATTTGTTTTTGAGTCTTAGGTTAACCCCTC[A/G]ATGGTTTTTCCTCTTTATTGGACTTATATTCAATC
AX-183563092	Affx-473349659	chr1LG6	360362919	chr1LG6_360362919	GTTGAAGAAGGAGTAAATTTTAAGGTTGTGGTTAG[A/G]CAAGGCTAGGCACAAATGGGACATTTAGTGACCTT
AX-183572969	Affx-473420669	chr1LG6	108139312	chr1LG6_108139312	GATCCGAATTCGCTCTTCTGGATTCGTGAACAATG[A/G]GAATTTATGACGAACACGCGATGCAACGGCATAGA
AX-183571670	Affx-473358298	chr5LG3	268919747	chr5LG3_268919747	CACTTGTCTTTTAGATCAACCTCAAATGATAAAAA[G/T]TGAAGTGTTAATGCAAAGCACGAGTCCCAAAAGAA
AX-183581527	Affx-473427804	chr4LG4	440201645	chr4LG4_440201645	CTAAAGGCAAGAAAAGCAGTAGCCTGTCCTTTACC[A/C]GAATTAACTTGAAAATGCAACATCCCTTGTGGAAA
AX-183574858	Affx-473420319	chr2LG1	48001345	chr2LG1_48001345	CTATAATCAAGTTTATAATGGTCTAAAATGGTTAT[A/G]AAAATATTGCCTTAATAAGAGAACACAAGCATTAC
AX-183574859	Affx-473420320	chr2LG1	48003064	chr2LG1_48003064	CCGGCATCACGCCATCCGTTACGAGGAAGAAGAGA[A/G]AAAGCATTGGAATGATCCAAAAGTTGGTCACCAAA
AX-183581937	Affx-473428214	chr6LG2	278561139	chr6LG2_278561139	TCTATTTTCCATGTTCTTTCGTAGTTTTGATGATT[A/G]AGAATCTGAGTTATTTCTCGATTTCGATATAAAAT
AX-183570788	Affx-473357415	chr2LG1	328622354	chr2LG1_328622354	ACGCGCTTTTGGAAGTAGCTTTTTTAGCTATGGCC[G/T]GTTGCCGTTCGTGCTGCTGTTGGATGTTGCAGCAG
AX-183581914	Affx-473428191	chr6LG2	54955692	chr6LG2_54955692	TAAAGTTCTTCCAGACTGAACTTGACCTGTTAACG[A/G]CACGTTAAGCACTGTTTTGTTCTGATGACCTTGGT
AX-183572751	Affx-473416005	chr4LG4	185118969	chr4LG4_185118969	TTCTATAGATTGGTGGAACCCCGCCGCCGGAAGCG[A/G]TTTCTGGCGCGACACGGCATTTTTTCCGGGGATAA
AX-183574872	Affx-473420333	chr1LG6	100616295	chr1LG6_100616295	TGTACAAGTTTTTTTTTTGATAATATCATCATTCC[C/T]GAATAATTTTCCTAAATTTGTTGAGACATAACAAA
AX-183581928	Affx-473428205	chr6LG2	189001008	chr6LG2_189001008	GACGATGCTCGGAAAGGAGAGCCATTTACAGTAAA[A/C]GAAACTAGTTTTGGCGTAACAATCACATATTTGCA
AX-183572149	Affx-473358777	chr7LG7	52410395	chr7LG7_52410395	ACGATTCTCAGTATTTAAATCTTCTTTCAGACCCC[A/T]GTAGTTTCCCTGCAAACGTTTGTGCGAAACTTGTT
AX-183581323	Affx-473427600	chr4LG4	107834101	chr4LG4_107834101	TTTCTCCCGCTTTCAATAATATATCAATGTTGTTT[A/T]AATGTTATCTTTGATTTAGGCAATTCACCTTTCTT
AX-183571477	Affx-473358105	chr5LG3	5010183	chr5LG3_5010183	CTTTACAACATGAATTTTGATCAAGCAAGAGCAGC[A/T]TCTTTTCCTTCTCAATCTCAGTTTTACACAGGTAG
AX-183582245	Affx-473428522	chr7LG7	340185290	chr7LG7_340185290	GATATTATCCAAATGCTACCTTAGCATCATATGAT[C/G]ATGGTCATGTTTTGAGGGTAACAAATCTTCTTGGA
AX-183563129	Affx-473349698	chr2LG1	16458812	chr2LG1_16458812	CGCTGGTGTTTCTGAGGACGATTCTTCTCTTGGTA[C/T]GTTAAGCATGAATTTCGATGTATTAATTATACTAG
AX-183573148	Affx-473420839	chr2LG1	16459619	chr2LG1_16459619	GGTTCATTTCATGCTATAAAAAAAAGCTGGTCACG[C/T]TTTTCAATTTGATTCATCTGTCAGTCTATTTTCAC
AX-183574831	Affx-473427388	chr3LG5	154036177	chr3LG5_154036177	ACTGTGCCCAACTCAATTGCAAAATTAGAGCACCT[C/G]CGTTTCCTCGATCTTTCTCGTAATGACAAAATCAG
AX-183581551	Affx-473427828	chr5LG3	26146435	chr5LG3_26146435	GTCAGAACTTTGATTTGGCAAGTCTTTTGCCCTCG[C/T]TTATCTTATGGGTTTGAATTTCATGATGCCGCTCG
AX-183562920	Affx-473349496	chr1LG6	104541979	chr1LG6_104541979	TGATCAGAAGTGTTGGTGCTATAGAGCTGATGTTA[C/T]AGTGCTCTTTTGAAATCATTGTTAATTGTTAGTAA
AX-183572811	Affx-473416067	chr5LG3	447714524	chr5LG3_447714524	ATTGCAACTTTCAACAAAATAAGTCTTGTGAAGTT[A/G]CATTTTCTTTCCACTCCAATTTTTCTCAAACTATA
AX-183575094	Affx-473420926	chr1LG6	14890224	chr1LG6_14890224	GGTTCACCTGAGTTGCTGCATCAGGCAAATGTTTG[C/T]TGCTGATGGCATGGCCATCTGTATGCAAGGGCTTT
AX-183572382	Affx-473359011	chr7LG7	363535164	chr7LG7_363535164	ACATTTTGCTTGGTTAGCATCTGATCCACAAAAGG[G/T]CCTGAAACAAAAAGAATTGCTGCTTGGAATGGAGC
AX-183572930	Affx-473416183	chr7LG7	363535336	chr7LG7_363535336	AATCAAATAAGTCAATCCAAACAGACGCTAATTCA[A/G]GTGAGTATAAAGAGAGAATAGTAAAGGATACGATT
AX-183571553	Affx-473358181	chr5LG3	90269021	chr5LG3_90269021	GCGCAGATTCCGATATTAGCTTCACCGTACACTCA[C/T]ACTTTTTCATCTTCACTCACTCACACACACCTTTC
AX-183582103	Affx-473428380	chr7LG7	75378839	chr7LG7_75378839	ACCAATCACTCTCAAAATCGCAACTCTCACGCTAT[C/T]GTCTCGCAACGATTCAACATTAGAAGAAAAACGGC
AX-183571538	Affx-473358166	chr5LG3	57814250	chr5LG3_57814250	GAAAAAGCAATCAAAAGCCAATCTTTCACCACGCC[A/G]GCAACATTCATCGTCAAAGCAGAAGTTTTCCCAAC
AX-183867882	Affx-473358043	chr4LG4	397025411	chr4LG4_397025411	GGAATCGCGCCTGATTCTGTAATTACGGGTCGGGT[A/T]TCCGGGTCTTGTTTTGACATTTGCCGAAGCTCGCA
AX-183570751	Affx-473357378	chr2LG1	385949710	chr2LG1_385949710	TTATATTTTTTATGATTAACATTATTATGAGAGTT[A/T]TGTTGATGTTTGGTGTTAATATTTTCTGACAGGGT
AX-183581110	Affx-473427132	chr2LG1	99756156	chr2LG1_99756156	AAAGCAATGAAGTTAGCTATTGTTACAAAATTTGT[A/G]TTCCATTTTATTGATTCTCGAAATTTTCCATTAGG
AX-183582307	Affx-473428584	chr7LG7	484094773	chr7LG7_484094773	ATCCCCGTCGAAATCAGAGAACCTACTGGTCGAAC[A/C]GAGTATCCCCTCGACGAGGAACTAAACGACGAAGC
AX-183582284	Affx-473428561	chr7LG7	460074937	chr7LG7_460074937	AAGTAGTGAAAGAAGCTGAAATCGAATGTGGTTCT[C/T]CGGATGAACCTTCTGATGTTACGAAAGAGCTTCAA
AX-183571495	Affx-473358123	chr5LG3	21881947	chr5LG3_21881947	GATTAGGTAACACTAATTTTGTTAGAGCGATGAAA[A/G]CTTACAATCATATATATCTGATTGATTATGTTAGC
AX-183575017	Affx-473420640	chr1LG6	70661508	chr1LG6_70661508	AGTACTAATGCTGCAGGTTCTGTCATTCAAACATG[C/T]GTTTATCTTTATGGGAGTGGAAGCAAGAGAGGTTT
AX-183581249	Affx-473427526	chr3LG5	432489057	chr3LG5_432489057	AACACATGAGTAGAAAACAAAGGTTGATCTTCACT[A/G]GTTGCTGAAATGGTGCTTACCTTACTTGTATGAGA
AX-183573215	Affx-473420979	chr1LG6	35066505	chr1LG6_35066505	GTTTTGGGGTCTTACTCCTTTTGTAAGCTAGCTAG[C/T]TATTTTATGCTCTATGAATGTATATTGTTGAGCAA
AX-183571356	Affx-473357984	chr4LG4	301569083	chr4LG4_301569083	GAAGAAACAAGTCTATACTATCAAGAGATTCAAGA[C/T]ATCACATTACCATCAACTGGTCACAGTAACAAAAC
AX-183570972	Affx-473357599	chr3LG5	174714587	chr3LG5_174714587	ATTATTTAAGCGACACTTCAGGCATTGAGGAATGG[G/T]AGATTGCAGTTGTTGATTCCAATTGGTCCCTGATA
AX-183571876	Affx-473358504	chr6LG2	193491691	chr6LG2_193491691	CAGGGCCTACTCCGTTGCAGTTGGTGCCAAAAATC[A/G]CGTCGCCTATTTTACTTTTATGGGGAGATGATGAT
AX-183571237	Affx-473357864	chr4LG4	131582307	chr4LG4_131582307	AAATGATTCCTATCCAGTAGAATGAATTTTCTTCA[C/T]ATGAAAATAAGTTTTGGGTTCTGTTTTGGCTTATT
AX-183582102	Affx-473428379	chr7LG7	74302812	chr7LG7_74302812	TTTCAGATTCAAACACATTTATACCATTTTTCTAC[A/C]TTTGCTTCATAAACAGCCCAAATATAAATTTCCCA
AX-183570877	Affx-473357504	chr3LG5	49909948	chr3LG5_49909948	AAGAGGAAGAACTCAGAACCTTCAGACAACAATTC[A/T]AAGTCGCAATGTCTACGTCCAAGTAACGAGACAAT
AX-183570888	Affx-473357515	chr3LG5	365104753	chr3LG5_365104753	GATTCAATGGAACCCATAAATGAGTGGAAAACTGA[A/G]AATCATAGGATGACAAAACCTAGTAGAAGCGTTTC
AX-183581544	Affx-473427821	chr5LG3	10543601	chr5LG3_10543601	ATTCCTGATTTGTTTGGGTTTAGTCTTGGGACGCT[A/T]CGCGTGCTTGATCTTCGTTCTTGTTCGATTGGAAA
AX-183571592	Affx-473358220	chr5LG3	120102674	chr5LG3_120102674	CCCTACCGCGATAGTGCAAGACAGAATAATGAACA[A/G]CTGCAGACACCAGGAGCAGATCAGTTTAATAATAG
AX-183581940	Affx-473428217	chr6LG2	286141090	chr6LG2_286141090	TCCTCTCTATTTCCGATCGGACCACCACTTCCTCT[A/G]CCGCAAGTAACGATTCAAGATTATCATGGTATACT
AX-183572932	Affx-473416185	chr7LG7	369853457	chr7LG7_369853457	ATTAGTTCACATTATTTTCCCCCAACTTTCTTACA[A/C]CAACATTCACCATTTCCAGCCATAATAATAATACA
AX-183979601	Affx-473422710	chr3LG5	329675595	chr3LG5_329675595	GCTCCTTTTTAAAGGTGAAATAAGGAGTGGATTAC[A/G]AGAAAAGAGGGGAGAAAGTGGTGAGCAATGTGATT
AX-183562976	Affx-473349552	chr1LG6	218479194	chr1LG6_218479194	TTTTCATTTTAGTTGTTTTCAAATGATGAAATCCC[A/G]GTGTCCTTTAGGTAAGACTGTGTCTAAAGTAGGAC
AX-183572357	Affx-473358986	chr7LG7	326988739	chr7LG7_326988739	CTCCTGCTGGTGGAGCCTGATTGGCCAGAAATCGT[A/T]GTTCCGCAACCTAGAAGCTCGTCGTCCTCTTCGTC
AX-183581727	Affx-473428004	chr5LG3	433767822	chr5LG3_433767822	GTACCTCATGCTTGTGTGAGTTGTTACTATGTATG[C/T]TATGCTGAGAATCCAGACAACAGATTGTTTGATAA
AX-183582318	Affx-473428595	chr7LG7	489126280	chr7LG7_489126280	TGATAAAACCATTGACACAACACCACCATCCACCT[G/T]TGTCAAATCAACCCCCTTCAATTGTGTGCAGTTTT
AX-183574806	Affx-473427375	chr3LG5	145889950	chr3LG5_145889950	TGGAGAATGATAATCAACATAATCATCTTCAGCCT[C/G]AGCCTGCTCATATTCTGGACTTGAATTCCCTCGTA
AX-183572120	Affx-473358748	chr7LG7	33603982	chr7LG7_33603982	TCAAGAGAATTTTAGGGGGAAAATCAGAAGCTTGA[A/C]AAAATCTTACTGTCTCAGTAGCAAAGAGGGCCTTT
AX-183581816	Affx-473428093	chr6LG2	22064385	chr6LG2_22064385	GTTACTAAGAGAAGACAATTGTTTTGTACCTGTTA[A/G]ACTTTGTAAGGATTGTTCTATCTCCCAACAAGCCA
AX-183572796	Affx-473416052	chr5LG3	182878406	chr5LG3_182878406	AACAAATTAAAGAATCCTACTACATTATTGGCAAC[C/T]AAATAAAAAATGTCGACAAGTATAAACAATTTATA
AX-183574040	Affx-473415144	chr4LG4	223519443	chr4LG4_223519443	CAGCTTGTGCTCCAAAATACTCACCGTCGGACATT[A/G]TTATAATTGCATGCTGTTTTACAACAAACTTTATA
AX-183581871	Affx-473428148	chr6LG2	23296913	chr6LG2_23296913	CCACCTCCGGCAATTGTTCCTTTGATGAGAGTGTC[A/G]AGTTCTTCGTCTCCACGGATAGCAAGCTGTAGATG
AX-183571900	Affx-473358528	chr6LG2	23272197	chr6LG2_23272197	CTCAAATATGTGTACTAGAGGTATATGAAATCTCC[C/T]ATACTGGCCTTTTTTGACTTTTTCAATTTCTATTG
AX-183572906	Affx-473416160	chr7LG7	133016589	chr7LG7_133016589	TGTTGAAGTTATAACTGCATTGATTTACAAGTGTG[C/T]GGTTTCTACATTAGGATTAAATTTCAAAACAACAT
AX-183572907	Affx-473416161	chr7LG7	133056859	chr7LG7_133056859	CCATCTGATTTGAGAATATACCCTCTTTCTTTTAT[A/T]GATAACGCTTTTTACCGCAAGTATGTGCCAGTTCT
AX-183570661	Affx-473357288	chr2LG1	118788220	chr2LG1_118788220	GTGTAGTTTTGAATGAAGAGTGTATGAATTTGGAT[G/T]CATATATATAATGGGCTGGTGAAAGAGTAGTTTGA
AX-183582251	Affx-473428528	chr7LG7	353861707	chr7LG7_353861707	AGCTTAATGGGTTCCTTTTTCCTTGGAGGGTCTCT[A/G]GTGCTGAAAGTGCAACTAGACCACTCACTGTAGAA
AX-183581753	Affx-473428030	chr5LG3	499353145	chr5LG3_499353145	TTACGGCAGCACCATAGGCTGCTATGGCGTGTTTG[C/T]TGTCGGGTTTTGGCCTTCCACCATCAACAACACTG
AX-183571374	Affx-473358002	chr4LG4	321353835	chr4LG4_321353835	TCAAGACAGTGATGATAAATGAAATTTGAGATACT[C/T]GGCGGCGTCTGAAAAATTATACATGTATATATGAT
AX-183581090	Affx-473427112	chr2LG1	70183395	chr2LG1_70183395	TTACCGGGTTTGGGCTTAGATGGGCCCATGAGGGT[C/G]AAGATGAGGCTTCCTAAAGCCCAGTTGGAGAAGTT
AX-183570622	Affx-473357249	chr2LG1	70183365	chr2LG1_70183365	TCCGTTTCGGATATTTCGTCGGTGAAACCGTTACC[G/T]GGTTTGGGCTTAGATGGGCCCATGAGGGTCAAGAT
AX-183573374	Affx-473427295	chr3LG5	408510012	chr3LG5_408510012	CGAATCACAACAACATTCACAGATTTTATTGCTTC[C/T]GGGTTTCTAAACAGGGATTTCGCATGCACACAAAA
AX-183570883	Affx-473357510	chr3LG5	58519984	chr3LG5_58519984	TGTCTGTTGTGACGGTTCATCTTCATTAGATGTTA[C/T]TGGAGTAGATTGACTACTCATGTGAATGGCGTTTG
AX-183572649	Affx-473415905	chr3LG5	58519566	chr3LG5_58519566	AAATAATTCCTGACTGTTGCGAAACGCACGAGATT[A/G]ATTACATGATAAACCAATTGTTAGAACAACAATTT
AX-183562975	Affx-473349551	chr1LG6	217666851	chr1LG6_217666851	TCTTTCATTATTTTACTTCAGGCTGACAAACTGTT[C/T]TTCATGCTATAGGTAAAGTATGTCTCTGAAGGAAG
AX-183571429	Affx-473358057	chr4LG4	406591710	chr4LG4_406591710	AAAAGTTTGTGCAGTATGGTAACTATTCATCAAAG[G/T]CAGAAAAAAACAATGCAAAAGAAAATATAGGTAAA
AX-183563050	Affx-473349617	chr1LG6	325302286	chr1LG6_325302286	GAAAGTGTATTCGGTATAATCCCAAAATTAGTTTT[A/G]GATACTTGAATTGGTAGTTGATTGCGCTCTCTCTG
AX-183578515	Affx-473424492	chr5LG3	228653105	chr5LG3_228653105	AAGAATCATTGAGAGAGTGTGTGTGAAAACATGGA[G/T]GAGAGAAGCATGTCAGGCTTTTGTATTAGAAGTGG
AX-183582147	Affx-473428424	chr7LG7	115629859	chr7LG7_115629859	ATGGGGATTGTTGGTGGACCTGGTGGAAGGTTTTT[A/T]AGCCTTCTTGATTGGGTTTGGAGTAAAATTTTGAT
AX-183572643	Affx-473415899	chr3LG5	27668560	chr3LG5_27668560	AACCTCTAATATTGTGTATGTGTGTGTATTTACTT[C/T]CCAATGCCAAGTTCTTTTGTGATGTCTCTTGTCAA
AX-183570869	Affx-473357496	chr3LG5	389396874	chr3LG5_389396874	TGGATTTAGTGGAGGATTGTAGCTGAGAAGAGCAT[C/T]GCCGGAGCTCCGGCGGGAATTGCTCCGGCGAACGG
AX-183573115	Affx-473420810	chr1LG6	366687959	chr1LG6_366687959	TATCTCGTTGTTGAAATGTCGCGTAAGGCTTTTAA[C/G]GAAATCCTTGCATCCTTTTTTCATGATTGATTTTG
AX-183571773	Affx-473358401	chr5LG3	503940907	chr5LG3_503940907	ATTACTACATTTTTTACCGTATGTAAGATGCATCC[A/T]GACGAGCCAAAAAATGAGTGTAACATGTTTTGTCT
AX-183582141	Affx-473428418	chr7LG7	109270953	chr7LG7_109270953	CCATGCACCAGATACAGCCCCTAGAATCGGAGAAA[C/T]CATGTATATCCATATTCCTCGATATTCATTGTGCA
AX-183572715	Affx-473415970	chr3LG5	422147788	chr3LG5_422147788	TCGAAATCGGAATTATCATATTTTTCGATTCTCAT[A/C]TCTATGCTTTGTGGCAGCTGCCTACATATCCGGCC
AX-183571639	Affx-473358267	chr5LG3	209244218	chr5LG3_209244218	AAGCTCCCGTCATGTCTTCATTCTCGGCACTCTCC[G/T]GTAACTCTCATTCCTTCTATTTTGTTTTCTCTTTC
AX-183571413	Affx-473358041	chr4LG4	392879668	chr4LG4_392879668	AAGAGTTTTTGATTTTCAGTGACGTTGAGTGATCC[A/G]GCCGATGATGTGAAAACAAATCTCCGAACAGTTTT
AX-183582065	Affx-473428342	chr7LG7	39444789	chr7LG7_39444789	TTACGGTAACAGTCCCCCTCGTGACAAGAATCAGA[C/T]ACATTAGGAAGAACAATCTTAAGTTATCATTCCTA
AX-183582068	Affx-473428345	chr7LG7	40480473	chr7LG7_40480473	ATCGGCGCCGGAATGAGATATGATTGTATGTGTTT[A/G]TTATCAAACATTTGTGGCTAAACATTTTTCTACCG
AX-183570819	Affx-473357446	chr2LG1	424912350	chr2LG1_424912350	GTTATCATCAACACTTTTTGGAGGTAAGATATTAA[A/G]TAAGAAAAAAATTGCATCCAATTGTTTAATTCCAC
AX-183570820	Affx-473357447	chr2LG1	424943286	chr2LG1_424943286	CATCACTTTTACATCCCTTACTCTTTTGAATCTGC[A/C]CAGTAAACCAATCATAACTCTGTAAAGATGCATGG
AX-183571041	Affx-473357668	chr3LG5	231812434	chr3LG5_231812434	ATAACACGCCCTTTGTCTTATCCGAGACACGTTCG[C/T]TTCGTTTGGGGGCACTGTCATGGGGATACCTGCAA
AX-183576997	Affx-473422945	chr3LG5	231826503	chr3LG5_231826503	AAGAATGTCCCTAAACTACATGCACCAAAATCACA[A/G]TTATTTAGATATAGTGTAGCAGTACCATAATTACA
AX-183573030	Affx-473387547	chr1LG6	50675385	chr1LG6_50675385	CTTTACCTCCTTGAGACTTTTCAGCTTGACTTTGG[A/C]CACTAACCCTTGATTTCAAACTTTTTTTATTCTCA
AX-183572373	Affx-473359002	chr7LG7	347433656	chr7LG7_347433656	TAGAAACACCATCACGTTCCCTCTGTCTTCTATGT[C/T]TCCTCTCTCTCCTCTCCCTAATCATACCCAAAAAT
AX-183572809	Affx-473416065	chr5LG3	446605729	chr5LG3_446605729	TTTGAAGCATGCATTGATCTACATGAAGAGGAAGG[C/T]GAGTTTTTGAATGCATGGAATTGTTTACTTGCTGA
AX-183572747	Affx-473416001	chr4LG4	159692234	chr4LG4_159692234	CATTGCAAGAAACATATAAGTCACTCGATATTCAT[A/G]TCGGACAATCAATGACATTTTTAGTCACACTAGAT
AX-183582024	Affx-473428301	chr7LG7	4871646	chr7LG7_4871646	AGAGCGATTATGACAATGATTTTCTGCAGTGTGTC[C/T]GCAGCGAGAAACCGTAGGTTCATTTTGTATGGATT
AX-183570918	Affx-473357545	chr3LG5	103753103	chr3LG5_103753103	TTATGGAAACAATTTCTCTTTAAAACTCCATCAGA[A/T]TGTCTCGCAACCCCCGTCATCACACATTTCGGTTT
AX-183573076	Affx-473420771	chr1LG6	324115833	chr1LG6_324115833	TTTGTCCGAATCTTTCTTTTTCTCGGGCTCTGCAG[C/T]TTTGGGCTTCTCCGCCTCTTTAGCGGGCTTGGGCT
AX-183581321	Affx-473427598	chr4LG4	106032569	chr4LG4_106032569	TGAATACAGATGGATTTTAGTGTACATAGGCATCT[A/T]GGATGATGTATGGTGCACAAGTTTTATTAACTGAT
AX-183563030	Affx-473349597	chr1LG6	299729757	chr1LG6_299729757	TAGCAGATATGTGATTGAACTATTTATAGAAGAAA[A/C]GAGGATTTGAGTAATGTTGTTTCTGTCTCAGCATC
AX-183581341	Affx-473427618	chr4LG4	132479285	chr4LG4_132479285	TACTGTGAAAATTTTGAATCGCGGTCTCAAGTTTT[C/T]AGAGACCAGGTGTAGGTCTTATTTTTTCACGGTTC
AX-183571238	Affx-473357865	chr4LG4	132477903	chr4LG4_132477903	CTCTCTGATCATCTTCATGAAGCATTACAAGACCT[C/T]AACACCGCGATAAAATCACAGCCACGGCTCTTCTT
AX-183571442	Affx-473358070	chr4LG4	417303831	chr4LG4_417303831	CATTAAATTGACATCCATAACTGGGTGGGACTAAA[C/T]CTGAAGCTTGCCCAAGAGAGATTGCTTCCTCATCG
AX-183581257	Affx-473427534	chr3LG5	436484592	chr3LG5_436484592	TCCATCTTCTGGTATGCGGGGAAGCTTAATGTAGA[G/T]GAAATAATATTTAGTTGTGGAGAGTTACCAAATTT
AX-183572602	Affx-473414577	chr2LG1	30281698	chr2LG1_30281698	CGCGCGCTAAAGAAACTAATAAATTTTGTTACTTC[A/G]AAATGAAATAGATTTAGCTGTGATAATCGTACATT
AX-183573487	Affx-473414576	chr2LG1	30281151	chr2LG1_30281151	ACATGGGAAGGGAAATGGGAAAATGTTATAATGTT[A/G]TACTACGAATTCCCCGAACAAGCTCATACAGCAAT
AX-183573100	Affx-473420795	chr1LG6	354867625	chr1LG6_354867625	GAACTCATTAAAATCTCAGTATCATCTTCAATGAG[A/G]ACACTATTGGCATTGTTAACAAGACCTGAAAGGTT
AX-183572634	Affx-473415890	chr2LG1	340248956	chr2LG1_340248956	TAGCAATAGAAACACATTTGAAGCAAATTAATAAA[A/T]GAAACAGTTTTCTATACAAGAGAATTTCACTATGA
AX-183581430	Affx-473427707	chr4LG4	284563083	chr4LG4_284563083	TAAAATAAATTATAAGAAAAAAAATAATTATTACC[A/G]AGAATTACAAGGTTTAAATTACTTTTTAATTTCTC
AX-183571646	Affx-473358274	chr5LG3	235096243	chr5LG3_235096243	TGGAACCCAAACCAGTTATTAATTTCAACATACCG[C/T]ATTCTCTTAATCCATCCCTTCCTTTTAATACTTCT
AX-183572442	Affx-473359071	chr7LG7	482154303	chr7LG7_482154303	TTATTTGATCGTAACATCATATTTCTCAGGGAAAG[A/G]CCTGTTACATTTGAAGACGCTTCAAATCTTTTATG
AX-183571604	Affx-473358232	chr5LG3	130197709	chr5LG3_130197709	TGGAAGTATCATGAAGAGCAACTCTCATCCACCAC[C/T]AATATCACCGGCTTCACTACTGCCATGTCAAGCCT
AX-183571432	Affx-473358060	chr4LG4	410446071	chr4LG4_410446071	GAATACGGAGCAAATCTTTCTCTCTACGCGGAAAT[C/T]GTGCAGGCACTCGGCAATTCCGGTATGTCGGAAGA
AX-183571491	Affx-473358119	chr5LG3	17747386	chr5LG3_17747386	AGTTCCAGTTTCGTGCCAACTAATAAAAGTATCTG[A/G]AAAAAACTCGTAAACACATGAATTATATGCTTATC
AX-183571492	Affx-473358120	chr5LG3	17748539	chr5LG3_17748539	AAATTAAAGGCACTTGATTCTGCATATTCCATTTA[C/G]ATAGATTAAAATATCAAATAATAACTCAACATTTT
AX-183570979	Affx-473357606	chr3LG5	187014608	chr3LG5_187014608	AGGCAACTAGGGGGCGATGACGGCTCAATCATTAA[A/T]TTTGTATTGGAGGATTATGCTTGAGGGAATTAGGG
AX-183575937	Affx-473421864	chr2LG1	17958007	chr2LG1_17958007	CCGGAAGATTTCTTTGTAAATATTGCAACTGCGGT[C/T]GGTGCTGAGATTAACCGTGGTTTGAGGGTTCTTCA
AX-183582299	Affx-473428576	chr7LG7	479951043	chr7LG7_479951043	TCTACATTTGAATTTATGATGAATTTGTCAGAATC[A/G]CAGTGATACCATAATTCTCTCCCGAGTATAATTTT
AX-183572436	Affx-473359065	chr7LG7	479950520	chr7LG7_479950520	TTTTTCACGGTCGGATTAGGTATTAAACCTTGTAA[A/T]TCATGTGTTGCTGGAAATGGTAGCAGAGTTGTAGC
AX-183581960	Affx-473428237	chr6LG2	378904932	chr6LG2_378904932	CGTAGCAAAGATGAGGAGGTTGTGTTGGATGTGTA[A/G]TAAGACTAGATAAGATAGAATTAATAATGGCAACA
AX-183581943	Affx-473428220	chr6LG2	289555748	chr6LG2_289555748	CTGTACAGACAAGGCCGCAAACGATATCTTTCCAC[A/T]GTCTCCTTTGTATGTGAGTGCAAGTGTGTGTGTGA
AX-183571044	Affx-473357671	chr3LG5	185062633	chr3LG5_185062633	ATTTCTTTTATCAATTCTCAGAGTAATAGGTACAG[A/G]AAAGAAACAATGCATAACATACCCATGAAGAATTC
AX-183581186	Affx-473427463	chr3LG5	185067627	chr3LG5_185067627	CGCCGCCACACATGACCAGAAGCTTCCTCCAAGAA[G/T]TAATTTCTCCAGCAATAAACATATGGAATTGCTCT
AX-183571719	Affx-473358347	chr5LG3	379389137	chr5LG3_379389137	GCTGTAAAGATTGAATTGATTCGTAGACTAGCATC[A/T]ACCGGGTTATCTGTCATTGAGGCTACTAGTTTTGT
AX-183581393	Affx-473427670	chr4LG4	205792489	chr4LG4_205792489	AAGTAGCGTACAAGTTAACTAAATGTTGAGATACA[C/T]TTATTATTCAACGAATCTATGAAATTACGTACCTG
AX-183571597	Affx-473358225	chr5LG3	125584811	chr5LG3_125584811	GGGCTTTGGAGACCAATCCCTTGGAACCTGCAGCT[C/T]GCTCGAGCTTTGGAGCAATTTTTTTGGTCCATTTA
AX-183581313	Affx-473427590	chr4LG4	94690385	chr4LG4_94690385	ATTGTAACTAACTAGAAAGGGAAATCAATTCCTTC[C/T]ACAATAGTACAATTAACACTAAAACAAAACGCGTA
AX-183571582	Affx-473358210	chr5LG3	108663363	chr5LG3_108663363	AAAGGAAAAGATATGCATCTAAGGAGGCAAGTGAT[A/G]ATGAATTAGAGTATGGCTAGAAATACCTCGAGTCT
AX-183571908	Affx-473358536	chr6LG2	25277887	chr6LG2_25277887	GCTGGGGTTACCAGAAAGGCCAACAAAGAGATTCT[C/T]GAGCATGACCGCAAGCGTCAGATTCAGCTCAAGCT
AX-183581877	Affx-473428154	chr6LG2	25278604	chr6LG2_25278604	CTAACATAAACTCTTCTGTGAAATTTCAGGGTTTC[C/T]GATACACAGACTCACCAAATTGCTGCTAGAAAGGA
AX-183573061	Affx-473420757	chr1LG6	314910469	chr1LG6_314910469	AGATGGATTCTTTGGGAGTCCGAGAGAGCTCTCGC[G/T]GACCGAAATGGTTACGAAGAATTGTAGAGCAACGA
AX-183571219	Affx-473357846	chr4LG4	114283824	chr4LG4_114283824	TGATGACCCAAACTGCTGGTTTTTTATTTGGATCT[C/T]GTGCTTGTCTGTGATAACTGTTCCTTCTAGGTCAT
AX-183582105	Affx-473428382	chr7LG7	75616903	chr7LG7_75616903	TGGCTCGTTTAGTCATTTAGTTATTCACATTTAGT[C/T]TCAAAGCCTATGGAATCACTCATAATGTAGCTGTA
AX-183563080	Affx-473349647	chr1LG6	354243609	chr1LG6_354243609	TGACAACAAGGTGTAACCGATCCACCAGCTTTTGA[A/C]ACTTTCTTAACATGATGTTCACTCCCTACTACTCT
AX-183573099	Affx-473420794	chr1LG6	354214935	chr1LG6_354214935	TAGTCTTATTTATGTTTATACCGTTGGATCTGAGA[A/C]TCTTTGATCTACGGATGAGATTTACCTGTTTGTTG
AX-183572692	Affx-473415948	chr3LG5	221911887	chr3LG5_221911887	TTTTTCAGGTTTATATATACCAAAGAGAAACCATT[A/G]AACAAAGTGATTCATTTGTCTTGAAAATTATTATT
AX-183571530	Affx-473358158	chr5LG3	47330284	chr5LG3_47330284	AAGTGAAGAAAAAAACACACAGCTTGGAATTTCAA[A/T]GAGAGAAGAGAAATTAACAGGTTTGAATTTGAATA
AX-183575011	Affx-473420634	chr1LG6	52460848	chr1LG6_52460848	GTTCAACTACCAGAAGATATCATAGCTGAAGTTCT[A/G]AAAAGAATTCCTGTTAAAATGCTGGTACAGTGTAA
AX-183572099	Affx-473358727	chr7LG7	20330601	chr7LG7_20330601	CTCCGGCTTGGTTTCAACAGGGCACCCTCCCTTAA[C/T]AACTGTGGCGGCCATTCTATTTGGTGGCCAATAGC
AX-183570908	Affx-473357535	chr3LG5	91483115	chr3LG5_91483115	AGAACAACCCAAGGTGGTGTGATTTCGTTGATTAA[A/T]CCGGAGATAACACCGACGTTTGCGCCGAGGTCTTT
AX-183573860	Affx-473414960	chr3LG5	91484267	chr3LG5_91484267	GAGTAATATTTCAATCCAAAAATTTCTGAAATGAT[A/C]GCAAACATCAACGGCCATTGAGCTCCAAAACAAAA
AX-183570977	Affx-473357604	chr3LG5	357123541	chr3LG5_357123541	TTTCAAAAGAAGAGTATATAGGCTATATTCTAAAT[C/T]TAATTTATTGCTAAATGATATCACCATATGTTTGT
AX-183571489	Affx-473358117	chr5LG3	15801800	chr5LG3_15801800	TTCTGCATTGGGCCTTTGATCGGCTCAGAACCGTT[G/T]CCCCCAAGGCTTGACAGTTGCTTGCTAGCCGAGAA
AX-183573088	Affx-473420783	chr1LG6	342869287	chr1LG6_342869287	GCTAATCTCTAATTAAATGCCAACTTCACTTCCCC[G/T]GTGTTGGAAGTTTAGAGCCAAATCTCATTTCTAAA
AX-183563065	Affx-473349632	chr1LG6	342869530	chr1LG6_342869530	GGGGAGTGGTCACTAAGACATTCACAGCACTTTTT[C/T]CACTTGCTGAAATGTTTCAAATTTGTCAAAAGTCA
AX-183572377	Affx-473359006	chr7LG7	359857152	chr7LG7_359857152	TGGTGTATTGCTCAACACATTCTTGGGTGTAATTT[G/T]TGTCTGGTTATTGGAGTGTTAATGTTGATCTTAAA
AX-183571692	Affx-473358320	chr5LG3	295489912	chr5LG3_295489912	TAGAAGCACGTTTGTGGTTTGGCCTGGTGCTATAA[C/T]AATGGTGTCGGTTTTGAAAGGTTTTACATAGGTTG
AX-183582029	Affx-473428306	chr7LG7	8525340	chr7LG7_8525340	CTAAGGCTAGATTCTTGGTGACCCAAACCCTCACA[G/T]GATCCACAGTGTTTTCCAGGGCAATCGATTCGTGT
AX-183571407	Affx-473358035	chr4LG4	383151760	chr4LG4_383151760	ATTAATACTGCTACTATTACTCTCATGTATCATAA[C/T]GTATTGGTCTTGTATTTCTGGAAAATCTTGTTGTG
AX-183571406	Affx-473358034	chr4LG4	383127511	chr4LG4_383127511	AAGAAGCTAGAGGAAAGCGAGCAATTGCTAAATCA[A/G]CGAAGGTATGTACAAATTGTATTAGATATCTCTGT
AX-183573065	Affx-473420761	chr1LG6	318452663	chr1LG6_318452663	TATTGTTTAAACTCAAACTGCTAACTGCTATTTGG[C/T]ATCTGTTGATCAATTTTGTTCTCTTATCAAATCCC
AX-183572910	Affx-473416164	chr7LG7	133725531	chr7LG7_133725531	ACCACGACGCATAATCCAGAACCGCCATGGGTGAA[G/T]ACTATCCCAATTTGCAAACCATTCTGTTTGATTAA
AX-183572641	Affx-473415897	chr3LG5	26310097	chr3LG5_26310097	CTTTTCCCAGCAAAACAACTATGTATCCTCTTGAA[C/G]AAACCAGTTTCGTGTTCTTTTCCAGTCCCACGTGC
AX-183571576	Affx-473358204	chr5LG3	104493356	chr5LG3_104493356	ATATGCGGAAAATGATTGTCCTGAGCAAGCACTTG[A/C]ATTGTTCTTAAAGTTACAAATTCTAGGGATGAAGC
AX-183581651	Affx-473427928	chr5LG3	213182588	chr5LG3_213182588	TGCTTCTTTGCCCGAAATGTTTGAGCGGACTGTGA[C/T]GATGAACTCGTTAGGGAAGACATTCTCCTTGACAG
AX-183571031	Affx-473357658	chr3LG5	223809180	chr3LG5_223809180	TTATCACAATTGTACCAAAAATGTAGTAGAAGACG[C/G]GAAATAATTACCTCGAGGTAAAGAGGATGATCGAT
AX-183572780	Affx-473416035	chr4LG4	442716407	chr4LG4_442716407	AGTTATGAGAAATGGATGTTGAAACACCATCTTTG[C/T]TGTTTTCTTGTAAAAGTCTCTTTATTTCTGGAATA
AX-183573364	Affx-473427287	chr3LG5	423083730	chr3LG5_423083730	TACGCATAAGCCTCTATAGGAGCATTACTCTTTCT[G/T]CGTTCTTGAAGCACCTCATATCCCAAATCAGACAT
AX-183581919	Affx-473428196	chr6LG2	96411040	chr6LG2_96411040	ATTCACCACTTTATAATTAATCAATTCGGTTCTAT[A/G]TTCAACTCCAATCCAACTAAAACAAGTTTCTCTTC
AX-183571063	Affx-473357690	chr3LG5	166836138	chr3LG5_166836138	CAAGATCATCAATCAAGAGTAAGATAAACATAAAG[C/T]CCTCATAAAAATTTACATGGAATTAGGCGGCGGCA
AX-183577032	Affx-473422981	chr3LG5	166880343	chr3LG5_166880343	AACCTTTTTGAATAACCTAAAAAACTTCGGCATTC[G/T]ATGAAGAAAGATGAATCTCGTTGAATGGACTAGAC
AX-183571776	Affx-473358404	chr5LG3	507022092	chr5LG3_507022092	TCGTGTCATACCAATCATGGGAGAGTTTGGAGATC[A/G]GTACTTTAGAACTGATGATGACGCTGAACAAGTGG
AX-183571291	Affx-473357919	chr4LG4	207574391	chr4LG4_207574391	TGCAGATGTTAAGCTTTTTTATTATCAAGTTACAG[A/C]TAATAAGAAATGAGCATGGACTAATAGGGTGGGAT
AX-183571907	Affx-473358535	chr6LG2	148606495	chr6LG2_148606495	GCCGCCTCCTTGGATCCCTACAGCGAGAAACTATT[A/C]TTTCAGATTCAACCATATGGCAAGGTATTACAAAA
AX-183581852	Affx-473428129	chr6LG2	272491550	chr6LG2_272491550	GCGGGGCGCGGCTGAACGGCTTTGAAGTGCAATAT[G/T]GCTCGGCTCAATATCTCTAGATCTTTTCCATTTTG
AX-183581175	Affx-473427452	chr3LG5	210456599	chr3LG5_210456599	ATCAAATGAACCAATAACAATTTTCTCAGCACCAA[A/T]ATCATCATTTTGAATGGCCAACCAATTGAGAGTTT
AX-183581745	Affx-473428022	chr5LG3	472801168	chr5LG3_472801168	TAAATATAATAATAAATAAATCTAACACGACGGAA[A/T]TTTTTACTTACGGTGTCACATTGCAAGTCGCTAAG
AX-183581370	Affx-473427647	chr4LG4	181069975	chr4LG4_181069975	TAAGGTTGGATACCCGTCGCCGCCGGAGGCAATTT[C/T]GGCGCGGCATGATTGAGATTCTCAGGCCATGGCTA
AX-183979484	Affx-473422871	chr3LG5	213352713	chr3LG5_213352713	CATTCACCTCAGAATCTCCAATACCTTTTTAATCA[A/G]TTTGCTCATCGTCTTTCTCACTTCTGTGCAGTGCT
AX-183581627	Affx-473427904	chr5LG3	143235662	chr5LG3_143235662	CAAGCCAATGAGCGTGCCAACGAACCAGCCACTAA[A/G]GGTACATACGGAGTTGCGATGGGAGCATTTTTGGC
AX-183573299	Affx-473427223	chr2LG1	387068457	chr2LG1_387068457	AAATCACCATCTAAGCATTCTTCATGCATAATCAT[C/T]AGTTCTTCAGCTACCTCTTCAACGCTACCATCCTG
AX-183563107	Affx-473349675	chr1LG6	370759716	chr1LG6_370759716	AAGAGTGTAGATGGAGCCAAGATAGAATGCGCATC[A/G]ATGCCGTTGAGGTATGCCTTGACCTCGGGTATGCC
AX-183581392	Affx-473427669	chr4LG4	205617943	chr4LG4_205617943	AGTCCTGAATTGCACAGGACAGAACTGACATTGCT[A/G]GATCTCTATTCTGGCTGTGGTGGCATGTCAACCGG
AX-183571794	Affx-473358422	chr5LG3	532353029	chr5LG3_532353029	TTTGATCTTCGCAGATCTTTGAGTTCTCTTTCTCC[C/T]ACACCTTCCCCGTCCCCACCGCCTGCTCCGATTTC
AX-183573461	Affx-473414550	chr1LG6	325630347	chr1LG6_325630347	CAGTTTTAGTTGTAGATGTGTTTTCATATGTTGCC[C/T]TTATATCTGCCCATCCATCTGGGATTTATACTTGT
AX-183570778	Affx-473357405	chr2LG1	276728885	chr2LG1_276728885	CTATGAACCCTAATGGTGAGAAATCCTCCGGATTC[G/T]CGAATGAAGTGTGAGTTCGTGTGTGAGAGAGTTCG
AX-183572352	Affx-473358981	chr7LG7	320639576	chr7LG7_320639576	TTGCCGGATTTGGATATGGATTCGGAGATTTTCGC[C/T]GAGTTCTCCGAATCAGAGATAAACTCATCCGCCAT
AX-183571596	Affx-473358224	chr5LG3	125021367	chr5LG3_125021367	TCATATTCGAGGTCTTCTCCACTTCCAAGTAGATT[A/G]CATACTGCTTGCGCTAAATCCTCCTCTACACTTTC
AX-183581772	Affx-473428049	chr5LG3	524382194	chr5LG3_524382194	AACTGTTCAAACGCATGCAAATTCCAACCAACCAA[A/G]CAATCGATTTATAGTGTATAATTTTTTCAAATAAG
AX-183572689	Affx-473415945	chr3LG5	249255565	chr3LG5_249255565	TACCCTCAATTTTTGCTAACAAGATTATTTTGAAT[C/T]ATGCTATAAAGAGTTACCCTTTTGTTCCGTTGTTT
AX-183562971	Affx-473349547	chr1LG6	211269741	chr1LG6_211269741	ATTATCACCAAGCCTTTTCATTTTGTTAACCATTT[A/T]AAACTTAGCTCTTTGATTGATTCATGCAAATCCAT
AX-183562972	Affx-473349548	chr1LG6	211272580	chr1LG6_211272580	GCAAAGGACTTGCTCTACATGCAGTGACATTTGTG[A/G]GGCAGTTTCAAGTGTTTTCCGTGCCGGCACAGTGT
AX-183579459	Affx-473425455	chr6LG2	109241711	chr6LG2_109241711	GGGAGGAGGCGGAGGAAGGCGGCGAAGGCGAAATC[A/G]TGGTTTCCGGCGAGGAACACGTGTCTCTGATTAGG
AX-183573079	Affx-473420774	chr1LG6	328844759	chr1LG6_328844759	AAGTTCTCTTTTGACAAACTAAAGAAAGTATAGTG[A/G]TTCACTTTCTTGGTCATTGTATATGTAATAATTTC
AX-183571217	Affx-473357844	chr4LG4	113911768	chr4LG4_113911768	ATTCCGGCGGGCAATTCCAAAATAATTCTTCCCAC[A/G]GGAACTCTTGCCTTATAAATCACAATATTCAGAAT
AX-183573478	Affx-473414567	chr2LG1	9675660	chr2LG1_9675660	AATGGAGGGTGCAACAAAGTGGGATCCTGTACGTC[C/T]AAAAACATCCGATGAGGCGCAGCATATCTACGCCA
AX-183581634	Affx-473427911	chr5LG3	159150136	chr5LG3_159150136	GACTAAATATATGCATGTTTTACATGGAGAGACAA[C/T]TGTATACTATTTTCACGCATAACAAACATGTCAAG
AX-183867524	Affx-473357805	chr4LG4	76615095	chr4LG4_76615095	GAAGTAGCCCAACAATTTGAGTTCATGGCCGATGA[C/T]GCCGGAGCCTTCAAAACTTATACTCAACAAGCCGG
AX-183573182	Affx-473420949	chr1LG6	25581452	chr1LG6_25581452	AACTTCTTATACTTTTCCTTTTCCTCCACACTCAT[A/G]AAAGAAGTAACATGAAAAGACTTACCAATCCCCAA
AX-183573181	Affx-473420948	chr1LG6	25493969	chr1LG6_25493969	CATATACAACCTCAAATAAAGTGAGTTTCATAAAG[C/T]TGGTATGGAACCAAATGTAATTTCATAAAGTAAGA
AX-183581262	Affx-473427539	chr4LG4	2475179	chr4LG4_2475179	CCACCGTCGATTCCGGTATGTCCTCCGCAGATGGT[C/G]GTTCCGATTGGGGTATGTTGTGGATCATGCTATGA
AX-183571723	Affx-473358351	chr5LG3	413428180	chr5LG3_413428180	CAAACCCTGAACATAACACCGGCGACGCCGAATAT[G/T]ACGGCGATGAAACCGGCGTAATCGATCGGAAGGTC
AX-183571525	Affx-473358153	chr5LG3	44220899	chr5LG3_44220899	GTTATTTGACATTGATTCTGGAAAAACTGATTGTT[C/T]AATGATGTGGTGAAAGAGCTTCTAGTGACCATATC
AX-183571560	Affx-473358188	chr5LG3	94855300	chr5LG3_94855300	TCTTGGGCAACAACTTTTGTGGATATATCCTTTAA[G/T]TCACAAAACAGGACAGAGAGACAGGCATGTTAAAA
AX-183571559	Affx-473358187	chr5LG3	94854814	chr5LG3_94854814	CCGAATTAGCTTGATATAAAACTGAGCTATTTGAA[A/T]CTATGGGCCATGCAACAATGAAATTTTTTAGGGAT
AX-183572694	Affx-473415950	chr3LG5	241755846	chr3LG5_241755846	TGTTTGCACAACTAATGCCGGACCAGTGACACGGG[C/G]TAAGGTCGTCTTCATTCCAATCAGAAAATGCGGCT
AX-183581621	Affx-473427898	chr5LG3	126462225	chr5LG3_126462225	AATCAAAAGCCAAGTAAAAAGAATAGAAAAGAAAA[A/G]CATTCACTCTCTTTGGATAAATATGAAACTCACTC
AX-183581363	Affx-473427640	chr4LG4	174414950	chr4LG4_174414950	TGCTATATTGCTCAAGAAACCAGTTTTTGAGCATA[G/T]TGATTTGTATGTCAAGTTTGATTTTTCTAGAAATA
AX-183571258	Affx-473357885	chr4LG4	174414429	chr4LG4_174414429	GCATACTTTTCTGCAACTTCAGCACACACATGCAC[C/T]GGAGATGGCAATGCCATGGTTGCTCGTGCTGGACT
AX-183571906	Affx-473358534	chr6LG2	148931900	chr6LG2_148931900	TTGATGCTTCACTTTCATAGACATTGCAGCTTCTA[A/T]CAAAGCTTTTGTTTTTGCTTTCAAATTTTTGACTT
AX-183581507	Affx-473427784	chr4LG4	415496041	chr4LG4_415496041	AGTGAAAAACAAATTTCAATTTTTATATAAAATGT[A/G]TAGAAGTTTAGCTTAGTTAGTAGTTATGCAGAAAC
AX-183571501	Affx-473358129	chr5LG3	30846381	chr5LG3_30846381	TTCCAATTCCCATCCACATTCTATGCTGGATTTGT[A/T]ATAATATACAATTTAGAGTCTCCAGGATCTGAAAG
AX-183581553	Affx-473427830	chr5LG3	30842388	chr5LG3_30842388	AGTTCCTCCTTTTTTACTCCCTTTGTCACACGAAA[C/T]GCTATTGAACGAGCAAACGCCAAAAAGGCAAACAC
AX-183563083	Affx-473349650	chr1LG6	355936932	chr1LG6_355936932	AAACATACTTTCACATGATATTCTTTGGCAAATTC[C/T]GGCGTTTCGTGCGAAACAGTTTTGCCCGGTGCATG
AX-183562926	Affx-473349502	chr1LG6	111254287	chr1LG6_111254287	TGCTCCAAGAGTGCAGTGCTATTACCAAAAATGAA[A/G]TCCACACTTCCTTCAATATAACAATCTTTCATATA
AX-183571499	Affx-473358127	chr5LG3	24436539	chr5LG3_24436539	CTAAAAATTGTATTAAGGTTTCTTGAATCTCTATC[C/T]GTGATTGTGGATATTTGTTCTTGTTTGATTGCAGT
AX-183572822	Affx-473416078	chr5LG3	535603963	chr5LG3_535603963	GGAACTGATTCCTCAATGTAAACAACATCAGCAGC[A/G]ATAACAAAATCAAACGGAGGATTAAGAGCGTTGAT
AX-183571335	Affx-473357963	chr4LG4	261506457	chr4LG4_261506457	ACCCCAACAATAATCACTTGCATTTTGGAAGAGGA[C/G]ACCCACAAAGACACTTATTATGTAAAAACGAACCC
AX-183572193	Affx-473358822	chr7LG7	88417965	chr7LG7_88417965	CATCGGAAATCATAAAGAATGCAACAGAAGCATTG[A/G]AAGAGATCCATGAAGACTTGATGGAATCCAATGTT
AX-183573392	Affx-473427313	chr3LG5	29863713	chr3LG5_29863713	GTGCTTCATGTAGGTTTGAGATTTTTTACATTTCC[C/T]CTAATTTTCTCGGTATATTTCGACCGTTTGATCCT
AX-183574813	Affx-473417869	chr1LG6	76888809	chr1LG6_76888809	TCCTTGTTATTCATGAAATCGCGTATTCTTTTGAG[C/T]GCGATTTCAAGGGTTTGTTCACTCATATTCGCAAA
AX-183581428	Affx-473427705	chr4LG4	281592503	chr4LG4_281592503	TAGGGTGAGTGAACGCAGTTCTTGCAAAGGAGAAC[G/T]ATTCACCGTGAGCATGGTAATAAAACCGGAGCGAC
AX-183570910	Affx-473357537	chr3LG5	91578007	chr3LG5_91578007	CTCTTCTACTATGTTATGGTAAGTGCTTCTTCCAT[G/T]CAATTTTCCATCTTTTGGTTATCTCGCACCATAAT
AX-183571233	Affx-473357860	chr4LG4	126617545	chr4LG4_126617545	GCTCTTGGTTTGTTCAAGTTTCCTCCCATTGTTAC[C/T]GTGTCAAGTGGAAGCATCACAAACACCGGCACTCT
AX-183571232	Affx-473357859	chr4LG4	126603392	chr4LG4_126603392	GGTCATCTCAAAGTCCAGAGCGACATGTGGAGTTT[C/T]GGAGTCGTACTCTACGAGATCCTCACGGGAAGAAG
AX-183563073	Affx-473349640	chr1LG6	347913502	chr1LG6_347913502	ATTATCATAGCTATCGTCGTGATTGTCGTTCTGAT[C/T]GTAGTTCTTCTTTGCATTTGGACAAAACCAGCAGC
AX-183573092	Affx-473420787	chr1LG6	347913520	chr1LG6_347913520	GTGATTGTCGTTCTGATCGTAGTTCTTCTTTGCAT[A/T]TGGACAAAACCAGCAGCTAAAATAATTAAACCTTG
AX-183571462	Affx-473358090	chr4LG4	442086773	chr4LG4_442086773	ATTGTTTCTTATTCAGTCCCAAAAATAACTACTAC[G/T]AATTTTTGAAAATATCCATGTTTCAACTAATTTAT
AX-183571358	Affx-473357986	chr4LG4	303033586	chr4LG4_303033586	TATTGAACCATTCCATTAGATTGAAGGCTTTCACA[A/G]AGTTCACATGGCTAAAAGAAAACCTTGACTCAATA
AX-183573416	Affx-473427335	chr3LG5	54816532	chr3LG5_54816532	ATTACGGTCTTTACAAGAAAAAAACAAATGAGGTT[A/G]TTACAGTATCCTGATTTATTATGGTTTTAAAAACT
AX-183572107	Affx-473358735	chr7LG7	25597162	chr7LG7_25597162	ATAGAAACTTAACAAAGATTAACCTTGCCCTAACT[G/T]CTAACTAATCTTCCTGAAACCCTTCCCTAATCAGT
AX-183571804	Affx-473358432	chr5LG3	539022152	chr5LG3_539022152	GACACTCCCTATTCATGAATGTCTCATGATGCATA[G/T]AATTTGGTCACCTTTTCTTTTCAGTGAACATGATT
AX-183979472	Affx-473421222	chr1LG6	82858848	chr1LG6_82858848	GAACGGAAGAAACAGACCCTATTGAAGCTTAAATC[A/G]AAGTTCGAGAAGGAAATTGTTCATTGGGAAAATTT
AX-183575027	Affx-473420650	chr1LG6	82860572	chr1LG6_82860572	GTTAAGTTATGAAGATTAAGTTTTAAGTTATGAAG[A/G]TTAAGTTATGAAGATTGATAAAGTTCTACCTTGTA
AX-183581731	Affx-473428008	chr5LG3	441884453	chr5LG3_441884453	AGGAATTGAAAGGAGAAGAAGAAATTGGAAAGGCC[A/G]ATTTTCTGGACGAGGTTGAGGATTATGAAGATGTC
AX-183571734	Affx-473358362	chr5LG3	441886166	chr5LG3_441886166	ACTGATTTTCGTGATCATTTCTGAAGCCTGAAACA[A/G]TTATGCAGCTTGGAGCTTTTAAGCACTTAAAAGTT
AX-183571187	Affx-473357814	chr4LG4	87277146	chr4LG4_87277146	TTGTTATCGTTATCTTAACGTGCCATAGGTATAGG[A/T]ACGAGGTATAGGTAGAAGGAAGGAAAGAAAGATCT
AX-183581744	Affx-473428021	chr5LG3	472209862	chr5LG3_472209862	ATAATGAAGAGGTTATGCATAAACTAGAAAAATTC[A/T]TATGTATTTATAGGTGTAAAGGAAGATGGTTATGA
AX-183573220	Affx-473420984	chr1LG6	39028212	chr1LG6_39028212	TTTGTTGTTACTGTCTCAACTTTATGACAGTGTGT[A/G]AAAACCAGAAAAGAAGTATTAAACAATTACCAAGA
AX-183572722	Affx-473415977	chr3LG5	431155804	chr3LG5_431155804	ACACGAGTTAGAACGTGCAATGAACGAAAGAGAAA[A/T]GATATTTTGACACGAAAAATGGAAATTTAAATTTA
AX-183571888	Affx-473358516	chr6LG2	10642497	chr6LG2_10642497	TTCATAGATAAATTGTTTGTACCTGGTGTTATCAA[A/G]TTTTGACAGTACCTCCTTCATGAGTACCACAAGAC
AX-183572915	Affx-473416169	chr7LG7	140788860	chr7LG7_140788860	TCAAATATTGCAACTACCAAATATTTGCATGTGAC[C/T]TGAAATGTTTTTCAATGAAGTAAAAGAGGTAGTGG
AX-183571298	Affx-473357926	chr4LG4	210110415	chr4LG4_210110415	CCAGCAGTGCTAAGTTTAAGGTTAAACTTGTCATA[A/G]AAATACTCAGCTATGATATTATCCACAGTCAACTC
AX-183581401	Affx-473427678	chr4LG4	212389101	chr4LG4_212389101	TCCCCGTAGGCGAAGACGGTGGCGTTTTGTGCTCC[A/G]TTTGAAACGGCGGCGTATCCTTGTTTTGAGATTAG
AX-183979537	Affx-473421675	chr1LG6	351355824	chr1LG6_351355824	TGAAAGGTTATTGGATTCTAGGAAGAGAGGGTTTG[C/T]TGATGTGATGAATATTGAAGAGCCTGCAACAAAGA
AX-183563077	Affx-473349644	chr1LG6	351355780	chr1LG6_351355780	CTTAACTTCCCAATAGAGAGAGTTACAAATACAAA[C/T]ACAAACAGTGAAAGGTTATTGGATTCTAGGAAGAG
AX-183582230	Affx-473428507	chr7LG7	314795379	chr7LG7_314795379	TTATTTTTTCCCTTTCTCAATAGTGATTTTATCAT[G/T]ATACTTGCTTTGTATTCAATTCGGTTCAATTCAGT
AX-183563042	Affx-473349609	chr1LG6	317777572	chr1LG6_317777572	TTAGGAGGCATTTTGCGGCGGAGAGAGGTTAGTTT[A/G]GAATCAGATGAAGAACAAAAAGCGTCTCGGAAATC
AX-183562901	Affx-473349478	chr1LG6	87700653	chr1LG6_87700653	GGTGTTGTTGACGAGTTAGATAATCCAGATCTCGG[A/C]CCGTTCTTATTGAAGATAACGAGAGATATGATATC
AX-183573322	Affx-473427246	chr2LG1	295446939	chr2LG1_295446939	TCGGACCATAAAGCTTCAATTCCCCGAGAAGAGAA[G/T]AAAGTAGCATGATGATGATAACCATATGAAATTAA
AX-183571791	Affx-473358419	chr5LG3	530886429	chr5LG3_530886429	TGGTTTGTTTTTGATAATCCGTATTCGGAGAACAA[A/G]ACCGGTTTCTTCAGTACTCCGTCGCCGTCTTCAAT
AX-183572916	Affx-473416170	chr7LG7	152283979	chr7LG7_152283979	AGAGCTACAAGACTTCTTCAAATGGCTCGTGATGA[A/G]ATTGACCTTGATAACTATGGAGTTGATGGTAGAAT
AX-183979474	Affx-473423633	chr4LG4	213453615	chr4LG4_213453615	TTGTGGCTGTCATAGAAATTTTCACCGTAAAGAAA[C/T]TATTGTTGTTACTGTAGAGCAGGCTTTATCCCCTC
AX-183581713	Affx-473427990	chr5LG3	350497018	chr5LG3_350497018	ACTAGGGTCCACCAGTCGTCGGAGAAATCTTCCAC[A/C]GTGCGATAAGCTAGTGGAACGAACATCGGAGCGTT
AX-183572723	Affx-473415978	chr3LG5	431391639	chr3LG5_431391639	TCAAGAAATCAAGAATCAGTTAATCGATCTTTTCT[A/C]TCCAATCGAAAATGGCGCGTACTAAACAAACCGCT
AX-183571334	Affx-473357962	chr4LG4	256862767	chr4LG4_256862767	GCCAAGTATTGGTTCCGTGCCACTTTTTTTTTCTT[C/T]AAAAACATTTATTAATTATCTGAAAGTTCCTCCAA
AX-183572363	Affx-473358992	chr7LG7	338408274	chr7LG7_338408274	CTTGAAACGTGTAGAGAGCGAAAAGAAGAAGCTCT[C/G]CAGGAAATCTTCTTGGGCCAATGTAAAAGAGATTT
AX-183572257	Affx-473358886	chr7LG7	142747585	chr7LG7_142747585	TACGTTCCAGTTTGGGATGAGTTGTTGCATAATGT[C/T]GGGGAAGAAAAGAGCAAAGAAGCTCTTTGGTATCA
AX-183572686	Affx-473415942	chr3LG5	275736640	chr3LG5_275736640	TTGAATAACAACCTCCACCTTTATTGTATCCCTTC[C/T]TCATGCACATCTGGTCACAATTTTCGCATGGCCCA
AX-183563091	Affx-473349658	chr1LG6	359154487	chr1LG6_359154487	GTTCTTGGAAACAAGTAAAATATCTTTCCTTATTA[A/G]AGATGATTGAATTTCCGTTCATATTACTGTTTATA
AX-183581191	Affx-473427468	chr3LG5	161838894	chr3LG5_161838894	TTTTGGATTTTTTTAGGGTTTTATAGTTTCATATG[A/T]TAAGTATGGATACTTTGCTCAAAACACCAAACAAG
AX-183573085	Affx-473420780	chr1LG6	337850237	chr1LG6_337850237	GCATTGGGAGAAAAGAAGCCATCCCCCTCCCTCTT[C/T]CCCTTTCCATCCCATGGTAAAATCTTGTAGCCTCT
AX-183571529	Affx-473358157	chr5LG3	46721185	chr5LG3_46721185	CTAGAAGGAATAATGAGGTGGCAGAGAAGTGTGTA[A/G]TGGGTGAATGCATTTTCTGTTATATTAGGAATAAG
AX-183571616	Affx-473358244	chr5LG3	154883964	chr5LG3_154883964	GCAATGTAGTTTGTCAAGCACTCTAGTTGTAGTGA[A/G]GGGACCTGAGAAATGCAAAGAAAACCAATAAAAAG
AX-183573304	Affx-473427228	chr2LG1	390360382	chr2LG1_390360382	GTGCCTACTATAAACATATCACTGCTATACATTGC[C/T]ATTACAAAACCTGCTGTTACAGTGCAAAATTAAGC
AX-183571865	Affx-473358493	chr6LG2	331301718	chr6LG2_331301718	GAAGGGGATTCTGTGTAAGCTTTGGCCTAAAGCGA[A/G]ATATATTGAAGCTGTTGTTACAGGGTCTATGTCTC
AX-183571866	Affx-473358494	chr6LG2	331301947	chr6LG2_331301947	TTCATTCCTCTTGGACATAATGGGAAACTGTTGAT[A/G]GATTTTGATGAAAATGAAAAAGTTCCTAATGATAT
AX-183574867	Affx-473420328	chr2LG1	58464777	chr2LG1_58464777	AAAGTTATTGCAAATATGTGATACTGTATATGGTA[G/T]ACTAGTTAGATCATCTAATCATATTGTTTTTCATT
AX-183572013	Affx-473358641	chr6LG2	381410333	chr6LG2_381410333	AACTAGTATGTAAGTGTCCTTGACCATGTGTGAAA[G/T]AAACTAACCTTCAAAGGGGCCATAAAATGTGTTCC
AX-183572004	Affx-473358632	chr6LG2	355378154	chr6LG2_355378154	TGAATTCCAACCACAGTGAGTCAAGAACCCACCAA[C/T]TGAACTGTGACTAAGGATTTGAATCTGGGGTGCCC
AX-183581869	Affx-473428146	chr6LG2	22789870	chr6LG2_22789870	ATAGAATTACAAAACCATGAAAAATCATTGGTCTT[G/T]GTTGTGTTTATGTATCCTACTTTTGTCTAAACTAG
AX-183575069	Affx-473420901	chr1LG6	6977103	chr1LG6_6977103	GGTGTCATCAGATCTTTGCAAGGCGGGGAATCGGT[C/G]AGGTTAGGGTTTGATCCCTCGGTGGGATATGCCAT
AX-183575068	Affx-473420900	chr1LG6	6976940	chr1LG6_6976940	TGACGCGTTAAGGTGTTTTCTGACGAAAGAAGGAT[C/T]GAATATGATAGAATTCAAAGATTTGGATTTGCAGA
AX-183571808	Affx-473358436	chr5LG3	543297981	chr5LG3_543297981	TCTCTGTGTTTCACTCAAGGCATAGAGAGAGATTG[A/G]CACAATAATAATAAAGCTTCATCAAGCGTCACGTA
AX-183571993	Affx-473358621	chr6LG2	285265715	chr6LG2_285265715	CCAGCAGCTCCGCCGATAGCGAAAGTCGTAGTATG[A/G]CTTTTCTTTTTTTGAAAAGTTCTTTCCTTTTCCTC
AX-183582090	Affx-473428367	chr7LG7	58967976	chr7LG7_58967976	GCATAGTTAAAAAGTTTAGTTTCCTGGTGGAATGG[G/T]TTCTTAAGATTGTTAGAAGGAAATGAAAGTGAGTT
AX-183577412	Affx-473423370	chr4LG4	71194298	chr4LG4_71194298	GTCGAGTCGGAGTCGGCTCATGGCTTCCCATGCAA[C/T]TTGGTTTGCCTTGTGAGGTTTAGCGTTGGAAGATA
AX-183575033	Affx-473420656	chr1LG6	94632498	chr1LG6_94632498	GAATAACATTACTCAAAACTCCATTAATACAATGT[A/T]ACAATACAAATGAGATGGAGCTTATTGGAAATCAG
AX-183572213	Affx-473358842	chr7LG7	98527062	chr7LG7_98527062	GAGATAAAGGTTTGGCAACTTTGTATCGGGTCTCT[C/G]GCTGATCAGGATCAAGATTTTATGATTTCCTAGGT
AX-183582125	Affx-473428402	chr7LG7	98525686	chr7LG7_98525686	GCCTCGGACCCAACGCTCACTTCTTGTCCCCTTTT[A/C]TGGCTTTTCTCATTAATCTAAACTTTTCCTTATCA
AX-183570939	Affx-473357566	chr3LG5	140035383	chr3LG5_140035383	TCCATCCCGGCTCAGTTATTCTCATTCCCGCTAAC[C/T]AACTTACAATTAGAAAGAAACCAATTATACGGTCC
AX-183571327	Affx-473357955	chr4LG4	243879464	chr4LG4_243879464	GATATACTTAGCAGCTACGGTACGAATCTGAATAG[C/T]CAAGTTCGATAGTAATCAATAATTTAGCAGAAATA
AX-183571182	Affx-473357809	chr4LG4	79402351	chr4LG4_79402351	AGGCATGCATAAACCAAGCCTTTTATAGGTATATT[A/G]TTACTATTTTCATTCACAAATTATGTCTCATTTGA
AX-183571002	Affx-473357629	chr3LG5	210605215	chr3LG5_210605215	CAACAATTTGTTATTGTTTCGCTTGATTTGAGGAC[C/G]GAGACATACAATCAATACTTATTGCCTCGTGATTT
AX-183572787	Affx-473416042	chr4LG4	444302684	chr4LG4_444302684	GTGGAGGCCGACAACTGACTCCGCCTGCTTGTTTC[C/T]GATGCCGGAGAATATGTATCAATATCAGCTGTAAC
AX-183581865	Affx-473428142	chr6LG2	9051495	chr6LG2_9051495	AGAAAACCAAAATCAGTACGAAAATGATGAATTAC[A/G]AGATAGAATTACAAAGATAGATTGAAAATGTTCGG
AX-183571630	Affx-473358258	chr5LG3	189192040	chr5LG3_189192040	TCTTGAGAATGAACAAAAAGGGGTCTGAAAAGTAG[A/G]ACAAGTAAAAGAACAACAGCAACCTTAAAAGTTGC
AX-183573169	Affx-473420936	chr1LG6	20283827	chr1LG6_20283827	GCTTTTGAATAAATAGCATGACCATTCAATGAAGA[A/G]TAAGCCACTGATTTATTCCCACTTTGAAACTCAAC
AX-183572862	Affx-473416118	chr7LG7	35481692	chr7LG7_35481692	ACCTTAAAAGTCATTTAAAATGATAGTTTGAGATT[A/G]GTTTGCAATTACAGTATCAAAGTTAATCTCTGTAT
AX-183572123	Affx-473358751	chr7LG7	35481101	chr7LG7_35481101	AATGTTCTCGAAAGTCTCAAAACTTCTGGCCTTCT[A/T]CATGCCGCTGGAGTTGCGACTTCTTTGACTAATTC
AX-183582157	Affx-473428434	chr7LG7	128971408	chr7LG7_128971408	GGACTCCTTAGTTCCAACGAGAGTAAAACACCGCA[A/G]ATCAATAACCAATCTCAACCTGCATCTTCAGAATT
AX-183573151	Affx-473420842	chr2LG1	18484385	chr2LG1_18484385	TGGCGGAACTTGGAGGAGTGTTTGGAGGAAGAGAA[C/T]ATTCTGGAAGGTTGATGACGTTGATTGAATCGGTG
AX-183571871	Affx-473358499	chr6LG2	280414555	chr6LG2_280414555	TGCAGATGCAGCCAGAACCAAAATGTGAATCTAAC[C/T]GCAACCTACAATGCACAACACTCCATTTAACCAAC
AX-183570667	Affx-473357294	chr2LG1	128246910	chr2LG1_128246910	GACAGAAGCCATTCCAAACATCCTTCTATATTTTA[C/T]GAATGAGCTTTAAAGGGACAACTACTGTTCCTTTG
AX-183581998	Affx-473428275	chr6LG2	68340990	chr6LG2_68340990	TCAGCTTACCACATGTTCTTTCTTTAATTTTGCTG[C/T]TTCTCGCTTTTTTACTACTTTTGAAAGTTATGATT
AX-183582193	Affx-473428470	chr7LG7	174239243	chr7LG7_174239243	ACCATACATCCGAATCCAATAGCATTTATGTACGC[A/G]GTACAAGAACTATTCTGCAGACAATTTCTTTCACA
AX-183582192	Affx-473428469	chr7LG7	174223585	chr7LG7_174223585	TGATAAATAAAAAATTAAAACTTGCTTTACTTACA[A/G]GTTGGTCTTCAGTATCTCCAACCTCACCAATATAA
AX-183572977	Affx-473420677	chr1LG6	112720998	chr1LG6_112720998	CGTGTGCAACATCAAAATTCAACAGCATTGAAGTT[A/G]GCCAAACTCTTAGAGACACATCCTAAGGTATATGA
AX-183573230	Affx-473420991	chr1LG6	41739915	chr1LG6_41739915	CATTTAAAACAGCTCTACCATTCAAAGTTTGGTGT[C/T]TATCTCGAGCATGAAATCGAAGCAAACACTTCTGG
AX-183572637	Affx-473415893	chr2LG1	347309180	chr2LG1_347309180	CCAGGGTACCCGACCCAAAGAATACTTGCGATTAG[C/T]TGATTTGTTTCGGCAAAGGAGACATCAAGGGGTCC
AX-183572638	Affx-473415894	chr2LG1	347311465	chr2LG1_347311465	CACTGACAAAAATAGGTGTGAAGTGGTGTTAACAA[G/T]TAACATCAATGATTGCTCTAACTTACTAGTAGTTT
AX-183572755	Affx-473416009	chr4LG4	225956215	chr4LG4_225956215	ACAAAATAAACAAAAATCACCAAAGAAACCAACAA[C/T]ACAATGAGCACAATCATTGCAATAAGGTAGAATAT
AX-183570802	Affx-473357429	chr2LG1	422844420	chr2LG1_422844420	ATTTGTCGGGTTTACCTCAAAGGAGTGAGCACCAG[C/G]AGTGAATTGTGTAGATCCTTTGGGGCGTGTGGATC
AX-183570693	Affx-473357320	chr2LG1	333614679	chr2LG1_333614679	AGAATCATAAGTAACAAACAAAAAGTGTAGAAATT[G/T]TGATGTAGAAAACCTGAAAGACGACGCGGGTTGAT
AX-183572047	Affx-473358675	chr6LG2	84059093	chr6LG2_84059093	AGCAGTAATGTTTACAGTGAGGAAAATGGTTAAAA[A/G]AATTGAACCAAAATTTAGTTACAACACCAGATAAA
AX-183581838	Affx-473428115	chr6LG2	333595150	chr6LG2_333595150	AAAAATGTAAAAGAAACGTACTATATATGGGTATT[A/G]GCTATCCAATTATGGGTGATTTAGTTTCTAGCACT
AX-183571065	Affx-473357692	chr3LG5	258551911	chr3LG5_258551911	ATCGACAATCAGCTGAGGCTAGACAGAGATCAAAA[A/G]GAAGGTGGTTGTGACGAGAGTGAACTGCAAGAAAC
AX-183581497	Affx-473427774	chr4LG4	410343293	chr4LG4_410343293	AGATCTGCCACGACCATACCTCCCATCAGGGGAGC[C/T]GCGACCTCTCCTATCAGGACTGTATCCATCCTTTT
AX-183572896	Affx-473416150	chr7LG7	125130587	chr7LG7_125130587	ACATGCAATAAACCTTTATGCTGTTTTAGGGTTTA[A/T]TTTGATTGAAAAATCTGATTCTGGTTAACTGAATT
AX-183571700	Affx-473358328	chr5LG3	302781116	chr5LG3_302781116	CAAAACGTCAATTACTCTGCCAAATATTCTGAAGT[A/T]ATCAATACTCAACAGAAACAACTTGAGGTATAATT
AX-183573201	Affx-473420966	chr1LG6	30684488	chr1LG6_30684488	GATAAATACGATAACATAAGCAACAGTCAATACGT[A/T]ATGGGATTGGTATGGGATGTTTTAGCTTCTGCTCT
AX-183581848	Affx-473428125	chr6LG2	192514137	chr6LG2_192514137	CTTAGTTGATCAATTTGATGTACTTTGTCAGTCTT[C/T]CTCGTGGCACGTGAATTAGTAGTAGCTTTTGAATC
AX-183581849	Affx-473428126	chr6LG2	192513714	chr6LG2_192513714	ACCCGCTGCCTACGCCGTTCTTGCTCTTTCTCTTC[C/T]CGTAATATGTTGTACTCTTCAAGCATTGAGAGTAA
AX-183582139	Affx-473428416	chr7LG7	108715461	chr7LG7_108715461	TAATAACCCATGATTTATGCATCTCCCTCGTACCA[C/T]TAAGGCAGCGAGATTTTTTCATCTATCAAGACTAA
AX-183581386	Affx-473427663	chr4LG4	202664920	chr4LG4_202664920	TTTTGGGGAAACAAAATGGAATGTGGTAACTGGTT[A/G]TTAAGAACGAAGGAGAACATGCTATTGATTAAGTA
AX-183571658	Affx-473358286	chr5LG3	248059298	chr5LG3_248059298	CTACCTCGTTTTTCTCGCCAAATTCATTATATAAC[A/T]CAAGGTATATCAATTTTTCTCTATTTCATATTTGT
AX-183581665	Affx-473427942	chr5LG3	248059929	chr5LG3_248059929	GTAATTCAGTCTTCGGCTTCCCATTCTCAGACGTC[G/T]GTTGTTGATCCGGTGTTGTCCCCTTCAAGAAGCAA
AX-183571010	Affx-473357637	chr3LG5	213146437	chr3LG5_213146437	CCAATCATCAATATGGCAAAGAGGTCTCAAAGATT[C/T]CCTGTGCAGTATGAGAAAGATCAGTCAGGTTGTAT
AX-183572680	Affx-473415936	chr3LG5	213147599	chr3LG5_213147599	AAGCATCGTAAATTTTTCTGGAAAAAGGTAAAGTC[A/T]CAATCAAAAGTAATTGCAAAGACTGAGGTTCCAAA
AX-183581695	Affx-473427972	chr5LG3	306539944	chr5LG3_306539944	GTTACCACATTAGGGTTGATTCCATTTTTTCATAT[C/T]TATGGCATCACCGGAATTTGTTGTGCAACTATAAG
AX-183562943	Affx-473349519	chr1LG6	136440597	chr1LG6_136440597	ACTGAACCCGGTTTCGAATACATTTCCGCTTCTTC[A/G]ACATAGCGGTTTTGAGTGAAACTAGACCATTTCTC
AX-183563146	Affx-473349715	chr2LG1	29064503	chr2LG1_29064503	CGAGATGCTTGACCGAATTCTGGAGGTATAGTACC[A/G]GATAACTTGTTATTCAAGATCGTTAGGCCAATTAG
AX-183571149	Affx-473357776	chr4LG4	19644965	chr4LG4_19644965	CAAACATTTTGTTAGTAAAAAAACAACACCCAACA[A/C]ACATGTTTTCAATCACTTTCTCATCTACACTAAAA
AX-183571148	Affx-473357775	chr4LG4	19626414	chr4LG4_19626414	GCAAATCTGCTTTAGGGATGATCCTTGAAGAGATC[A/T]ATTTTGTGAGTGATGAGGTTCATAGAAGGCTTAAA
AX-183570700	Affx-473357327	chr2LG1	340186800	chr2LG1_340186800	ATACACAGTTGAAAAACACGTAAAGATTTTTCATT[A/G]CAGTTGAATTGAGTTTTAGGGTTCCGAAATTTTGA
AX-183571421	Affx-473358049	chr4LG4	404464727	chr4LG4_404464727	ATAATGGAGCTTCTTGGTATGAGCTTAGGAGTTGG[C/G]AAGGAATATTTTAGAGAATTTTTTGAAGGAAATGA
AX-183570729	Affx-473357356	chr2LG1	378014121	chr2LG1_378014121	GGTGATTTGTCATTCTGTATTAAACTGTAACAAAA[G/T]TCTTCAATATTTATCTCTTTCCTCCTTATTTAAAC
AX-183571300	Affx-473357928	chr4LG4	211435590	chr4LG4_211435590	AACAAAGGAAACTTGAGGCAGTACCGAGCGGATAC[A/G]TCTTGGTCGAATACACCGAGAGCAATCACAGGAAG
AX-183581399	Affx-473427676	chr4LG4	211507708	chr4LG4_211507708	TAATCTACAAAAGCTTCTTTCCATTCAGGAATGAG[C/T]TGTCCTTCAAATTGCTTAGAGAATTTCACCATCTT
AX-183575020	Affx-473420643	chr1LG6	75677627	chr1LG6_75677627	TACTATCCAGCCACTAAGATCACATACATAACCGT[C/T]GGCGCAGAAATCACGGAAAGTCCTGAAAACATTTC
AX-183570795	Affx-473357422	chr2LG1	353423650	chr2LG1_353423650	ACCATACTAAGGTTTCAAATTATCTGTGTGATTAT[C/T]ATGGAATCTGAATTGCCGAATTCGGTCCAATGGTG
AX-183576965	Affx-473422913	chr3LG5	218301505	chr3LG5_218301505	AGAGGAAACAACTCTTCCCAAACAGCCCTCTGATG[A/C]TTTTTCCCAGCCAAACAAACATTGGCCAAAACCTG
AX-183581797	Affx-473428074	chr5LG3	552886991	chr5LG3_552886991	TGAACGTTGTTGGTCACTAAAGATATAATGATATA[C/G]TTGAACAATGCAAGGATAATTACCAGAACCATACC
AX-183571177	Affx-473357804	chr4LG4	76189888	chr4LG4_76189888	GAGATTACATCATTGATTTGAGAAACAGGTAGTGT[C/T]GGTGTGAAGCTCAAAACAAATAAAGCAGCAATTCA
AX-183573008	Affx-473420708	chr1LG6	214744705	chr1LG6_214744705	AATTTGAATTCAATCAAACTCAAATTATAAAATAC[A/G]AAGGCATTATTTTTTTGAGGATGCTATAACACAAT
AX-183571563	Affx-473358191	chr5LG3	97352787	chr5LG3_97352787	CGCCGAGGAACAAATTGATAGGTTATCTGTCAATG[C/T]TGAACAAATTATGCAGACACCTACTTCTAGAGCTG
AX-183571564	Affx-473358192	chr5LG3	97353417	chr5LG3_97353417	TCGCCTCAATCGCGAAAAATTCCATTTGCAGTAAC[A/G]AGTGTAGATGGAGACAAATACCTATTATATTATTC
AX-183571565	Affx-473358193	chr5LG3	97420061	chr5LG3_97420061	CTAATTTCATTAAATTTCGCCAGATTCCTCAAAAC[A/C]GCCGCCGCAGAAGCTTGTGAACCAGGTGTACCACC
AX-183571566	Affx-473358194	chr5LG3	97420769	chr5LG3_97420769	AGAGGGTTAGAGGTTGAGGAAGTGGAGTACTCGGT[G/T]GAGAAATCGGTGAGGTGAGTTTGGAGTGAGGTGAG
AX-183571567	Affx-473358195	chr5LG3	97420961	chr5LG3_97420961	ATGTTTTTTTCTCTGCTTCAATTGTTGAGAAGAGA[A/G]AAAAAAAATGAACTAGTGTGGTGTGTTTGTTTAGT
AX-183571568	Affx-473358196	chr5LG3	97520410	chr5LG3_97520410	CTATAACCATTACTTTGGACTCCACGATTATTATT[G/T]TTGCCACTAAAGTTAGGACATGATGAAGAGTGATC
AX-183571493	Affx-473358121	chr5LG3	17852122	chr5LG3_17852122	GACATCTTGGACAGCTTGTTCCATGGCAAGTTTAG[A/C]AACTTTACCAATGGAGGAATCAAAGGTGAAGATAG
AX-183581547	Affx-473427824	chr5LG3	17851732	chr5LG3_17851732	AACACAATAGGTTCACAAATCTTTGGTCAATCATG[A/T]TGCTACTGAATAACTAATTCAACACAACAAATCGT
AX-183572668	Affx-473415924	chr3LG5	176233821	chr3LG5_176233821	ATGTTATGGTAAGTGTTTGAGAAAATGTTGTTGTA[A/G]TAAAAGATTCATATGACTGACATAAGGCTATGGTT
AX-183581274	Affx-473427551	chr4LG4	19505598	chr4LG4_19505598	ATCGGGCGCTTGGCTCGTGTGGTTGCTTGGTGTCG[C/T]AACGAGTGCAAGTTCCCAACCAGTAGTTCCACTTA
AX-183581247	Affx-473427524	chr3LG5	423695862	chr3LG5_423695862	CATCTTTAAATTTTTATTTATTTTGTATAGTTTCT[A/G]AATAAAAATTTGAGTCCACAATTACAATTTTAGTG
AX-183571342	Affx-473357970	chr4LG4	292187456	chr4LG4_292187456	TTTTCTCTGGCGTTTATGCTGCGTCAATCGTTGAA[A/G]CCAATGCGGTTCTTTAAGAAGATGGAGGAACAAGG
AX-183571823	Affx-473358451	chr5LG3	559066723	chr5LG3_559066723	GGGTTTCTGATCATCATTTAAATGGTCATCGCCAA[C/G]CCGTTCTTGATCTACCTCATCCACCTCCTTTTTAT
AX-183571831	Affx-473358459	chr5LG3	574807009	chr5LG3_574807009	ATCTGAAAATCTTTTATTTGAGAGATATCCAAAGC[G/T]AATCTCGTTGCGAAGGTGGGCGTGGTCATCAAAGC
AX-183579018	Affx-473425006	chr5LG3	574795166	chr5LG3_574795166	GGTTTCAGTTGCTAGGCTCAGCCTTAATAATGTAT[C/T]GAGTGCCTTGTCAATTGGCATTTCCACCTGGCAAT
AX-183572331	Affx-473358960	chr7LG7	270975964	chr7LG7_270975964	TTTTGCTGATTAATCAAGTACAACAGTGCATCAAT[C/T]CTCCCCAAATATCAAACGATAGAGTCATACAACCA
AX-183581122	Affx-473427144	chr2LG1	113267407	chr2LG1_113267407	TGGTACCGAAGTTCTTGAATCATTCTCTTACCGCT[C/T]ACACTAAAATGCAACTTCTATATGCTATAAAGAAC
AX-183572687	Affx-473415943	chr3LG5	273981631	chr3LG5_273981631	CCTCTTTTGTTGTGTGCTTTTGCATGTTATTGTAG[C/T]CGGATGTGAGAGTCTAGAAGCACCACTACAAAAGG
AX-183571583	Affx-473358211	chr5LG3	111213322	chr5LG3_111213322	AAAATGAGTGCCACTATTACAATCAAAACCCAAAA[A/T]CTCAAGAATAACTAAAGTCTCCTTTGCAATTCTTC
AX-183571584	Affx-473358212	chr5LG3	111216697	chr5LG3_111216697	GACGAGGTTTTTCTGCGGCATTTTATCAAACAGTT[G/T]ATGAGCTTCATTGAAAACTCCTTTTTTGCAGTAAA
AX-183571585	Affx-473358213	chr5LG3	111235138	chr5LG3_111235138	ATTAACATCTTTGAGAACGTGCTTAACTCCACTAC[A/C]CGGCATTTCTCCAGCTTTTGCTTCATCTTCTGGTT
AX-183571402	Affx-473358030	chr4LG4	381590358	chr4LG4_381590358	AGAATCAAGAATAATCGGAAAATCATCGGTAAATA[A/C]GAAGAGATGATGATGATACCTGAAAACGGAGCTTT
AX-183577889	Affx-473423854	chr4LG4	381589125	chr4LG4_381589125	TTTCTAGCTAATAGCTATGATCACTTTGATGGAGA[A/G]TCATTAGTGTCAGATTCTTTCTTGGGATGAATGGC
AX-183572952	Affx-473420347	chr5LG3	118836460	chr5LG3_118836460	AAACCTGCGAACCTCGCCATTGAGTACAACGTTCC[A/G]GTTGTGTCGAGAATGTCTACGTATAAAAAAGTTAT
AX-183581085	Affx-473427107	chr1LG6	111975	chr1LG6_111975	TGAGTAGTAGGAGCAGCATTAGCAACGGAACGGCC[A/G]TGTTCCACGGCTATTGGCTCATTAATGATACCCTC
AX-183582215	Affx-473428492	chr7LG7	245709622	chr7LG7_245709622	TGAAAGCAAAGTCCTTTGAAAAAAATAAACATGAT[A/G]ACAAGTACAACATGTACATTTAAGTGTGTTAAGAG
AX-183582216	Affx-473428493	chr7LG7	245710108	chr7LG7_245710108	GAATGCGGAGTATCCCCCTTCATGACAGTAGATTG[A/G]AACTTGTGGCGTTTTCGAATCATATTGTTGACCAT
AX-183572733	Affx-473415987	chr4LG4	5930871	chr4LG4_5930871	TGTTCATTGATGGTGGAGTTTGTTGTTTCAGTTAT[C/T]ATCTGTTCGATTGTTAGATATCCCTAAAACCATTG
AX-183572734	Affx-473415988	chr4LG4	5931526	chr4LG4_5931526	TTTCTGGTCAGCAGATGAAATATACCACAACATGC[A/G]GAGACTGTGAGGCAGAGATTTTTTTTCATTATGTT
AX-183581111	Affx-473427133	chr2LG1	102114892	chr2LG1_102114892	CAAGCAAATCATAAACATCCCGACGCCGCCCTTCT[A/T]TATTCTCATTCTCATACCCCATACCGCTGCACATG
AX-183572696	Affx-473415952	chr3LG5	291784417	chr3LG5_291784417	ATTGTCTAAACCCTTATGATTGATTTTTTATTTAT[C/T]TTTTAGCATATTTGTGGCAATTGATGAGATGCAAT
AX-183581513	Affx-473427790	chr4LG4	422043069	chr4LG4_422043069	GCATCAGGACCTAAGCAACTGAGACAGAATGTTGC[A/G]ACCATTTGCTCATCTGGTTTGGTTGAAAATCTGCA
AX-183581433	Affx-473427710	chr4LG4	287806261	chr4LG4_287806261	GTTACAACATAATCTCCTAGAAAAAAAACATAACA[G/T]AACAATTCATACAGATATGGCACCATCGGCAGTTA
AX-183571340	Affx-473357968	chr4LG4	287806998	chr4LG4_287806998	AGAACATGTTAAAACAAGTTCTTTTATCTTTGCAA[A/G]CATTTACTCTTAGACTTCAAGGCAAAAACTGAGCC
AX-183581891	Affx-473428168	chr6LG2	34797879	chr6LG2_34797879	CACACAACACCTTTATTCTTGTAAATACAATTGTG[C/T]TGTGTAATTTACAAATCACATCAACCAGAATCAGG
AX-183979478	Affx-473425332	chr6LG2	34852782	chr6LG2_34852782	CCTTCTTACCTTGTTGTTAATGCAGATGAAAGTGA[A/G]CCCGGTACTTGCAAAGATAGGGAAATTATGCGTCA
AX-183861929	Affx-473357448	chr2LG1	425009550	chr2LG1_425009550	AATGTTGTTATGTTATGATCATAGGTTCTTTTCAC[A/G]GTTGCCTTATAGTTAATCAGTTTTGTTGAACTAGT
AX-183570978	Affx-473357605	chr3LG5	185490881	chr3LG5_185490881	GAAGAATCTTTGAGTTTAATTGGTTTATTATTATC[A/G]ACGAGACGATATTCATGCATAATCCAATTAGTTTT
AX-183563014	Affx-473349581	chr1LG6	277834034	chr1LG6_277834034	TCACTAGCATCGCGTTCTGCTTTTTGAGCCTGAAA[A/C]GCGGAGAAAATGAAATAAAAATCGGTTCATAAGCA
AX-183979600	Affx-473414830	chr2LG1	302078271	chr2LG1_302078271	TACTTCCCACACCAACTCCTCAACTTTATCTGAAA[C/T]CCATCCCTTATCGGTTCCCACTCGTTTCTTCCATC
AX-183979580	Affx-473423132	chr3LG5	419712136	chr3LG5_419712136	TACCCTTTCTTGAATGGAAGATTCTTAATAGGAGC[A/C]CCAGATTGAATAAATGTTGCACCATTCATGAAGAC
AX-183573171	Affx-473420938	chr1LG6	21142114	chr1LG6_21142114	TGAACCCATTCGTGTGGTGTGGTGTGGTGATGATT[C/G]TGTGATGAGAAGGGAATAACAAGAGAAGGAAATGA
AX-183571386	Affx-473358014	chr4LG4	349295659	chr4LG4_349295659	TCAGTTGTTCCTTCATAATCTTTGAATATAAGACT[A/T]GTAAGGTGTGATGAAAGACAAGTAGGGACTGCAAT
AX-183571446	Affx-473358074	chr4LG4	419263439	chr4LG4_419263439	CATGCATTTAGTTTGACCCAAAAGAGGAAATCATG[A/C]TTTTAATTGACTACATGCTTTTACTTAAAATCCCT
AX-183582045	Affx-473428322	chr7LG7	23418150	chr7LG7_23418150	TGTTGTCCTTCAGGTTTCTTAAATAATTCTACTTT[A/C]GTAGCTGTTTATTCATAAACTTTTCTTTCAACGTT
AX-183573163	Affx-473420854	chr2LG1	25167685	chr2LG1_25167685	GGTACAATTCAATGTGATGAAACTGAAAGTCTCTT[A/G]GACAAAGTAAGGGTTGTACAAGCTGACACGGTGAG
AX-183573459	Affx-473414548	chr1LG6	231437544	chr1LG6_231437544	AAAGGGGAAAAATTAGAAGAAGCTTCTAGAACAGG[A/T]TGTTCATTTTGTCACTGGAAATTCGAATTTATTAT
AX-183571274	Affx-473357902	chr4LG4	191931252	chr4LG4_191931252	GATACGAATCGATTCAAATTGGGATTGTATTTTCT[C/T]GATTGAAGAAATTGAATGAGAATTTGAAAGAGTGT
AX-183573464	Affx-473414553	chr1LG6	327785989	chr1LG6_327785989	ATTTGTAATACTTGATGTGTTTGTTTTATTATGCT[C/T]CATTAGAATATGCTAAAACTGGCTTGTATGGGGGT
AX-183581583	Affx-473427860	chr5LG3	61444404	chr5LG3_61444404	TCGGGGCTCCGATGTGGAAGATTCTACTTAGGGAT[C/T]CAGGGTGAGACTGCTTTCTTAAAGGTCTCACCTTG
AX-183572446	Affx-473359075	chr7LG7	485535935	chr7LG7_485535935	GACTCGTATGGACCTCACACTCGTGATAAGGAAGA[A/G]CTTGTTCTCATGAATCCTCATGGTCGTTCTCTTCT
AX-183573258	Affx-473427185	chr2LG1	362743552	chr2LG1_362743552	TCCGCCCTGTCTGCAAGAAGAGGCTGCTGAGGCTG[C/G]TGGTTGGTTTGGTAGTAAGAAAAAGAAATCCGCAA
AX-183570706	Affx-473357333	chr2LG1	362744219	chr2LG1_362744219	GTTTACTGCTTCCTCCCAGCTCTATCGCTTTTCAC[C/T]GGCCAGTTCATCGTCCAGTCCCTTCAAGTCAAATT
AX-183572287	Affx-473358916	chr7LG7	166754148	chr7LG7_166754148	TGAACATGAGGAGGTATGATTGGTTTAAAAGACAA[C/T]TAGACAACCGCAAATATAGATATTTCATTAACATG
AX-183979572	Affx-473424516	chr5LG3	236599386	chr5LG3_236599386	ACGAGAAAAGCGCAGGCTTTCCATTTGCCAGTTTT[A/G]GAGGGAACAGCAGGTTTGCCACGGAAATCAACAGT
AX-183572046	Affx-473358674	chr6LG2	76883773	chr6LG2_76883773	GCTATAATTTGGAGTTTTCGTTTCTAGAATTGTTT[C/T]ACAGACTAAAGCTATTGTTCAATCTGTCTTCGATG
AX-183572063	Affx-473358691	chr6LG2	466016009	chr6LG2_466016009	AATATAAATTCTTTTGTTGACATGTATAGGAAATA[A/C]GGAGTGAAGATTTACACAATGAAGTCTGTCAGGTC
AX-183979584	Affx-473421504	chr1LG6	299159638	chr1LG6_299159638	AGGGACATCAAATCCAGCAATATTTTGTTAGATTC[C/T]AAAATGGATGCACACTTGGGAGATTTCGGATTGGC
AX-183571487	Affx-473358115	chr5LG3	15075277	chr5LG3_15075277	TGGAAAGCCACTGGAAAGGACAAAGAAGTTTACAG[C/T]AACAACAGCACTAGGGCTTTACTTGGCATGAAGAA
AX-183571488	Affx-473358116	chr5LG3	15075764	chr5LG3_15075764	GAAAAAAGAAGTTCACTATTACTACAAGTTCAAGG[A/T]CATTTAGGTGTTCATAATAATTCTAATTTAACCCC
AX-183571777	Affx-473358405	chr5LG3	507234037	chr5LG3_507234037	TTTTCTGCGACTGCTTTTTGCTTCCATAGAGGAAT[A/G]CGAAGCAACTTTTTCAATGTCAGATCGACAATCCT
AX-183571778	Affx-473358406	chr5LG3	507235948	chr5LG3_507235948	GCCAATAATTTGTTCCCAGTTAATCATAGTATTAA[C/T]ACATACTTAAAGAAATACCTTGCCTAGCTGCTCTT
AX-183572711	Affx-473415966	chr3LG5	405856018	chr3LG5_405856018	TTTCATCACAGTTGTTGTTTTTGTTTCTTAAAGTT[A/G]TTAATATTTTGTGGCAGATTGATTGTAAGAGATGG
AX-183571197	Affx-473357824	chr4LG4	95245023	chr4LG4_95245023	CCACAAGGCAACAAGATAAAGAGGAGAGAAACAGT[A/C]AAATGGAAAATTCATGGATTGCGGCGATGTGTTTG
AX-183572188	Affx-473358817	chr7LG7	87650342	chr7LG7_87650342	TGGTTGAGAACTCCATTTCTTGGCCCAGCCAATTT[C/G]ACTGAGTTGATCAAGTGCCTCTTTAACAGCATTGC
AX-183581308	Affx-473427585	chr4LG4	92446658	chr4LG4_92446658	CAACAAAACTTCACAGCCCACACCTACACAAAACT[A/C]GTGAACTTGAAAAATGCTTATATATATTTTTTCTG
AX-183571588	Affx-473358216	chr5LG3	112717693	chr5LG3_112717693	AAACAGAGATCCCATGTAGCAAACCACCCCAATGA[A/G]CATAGCTTTTCTTTTTCTATTTCTTTTAGGTAATA
AX-183581477	Affx-473427754	chr4LG4	378320621	chr4LG4_378320621	ATTGAAACACCTGATTTTCTTGGAACATGCCTTGA[A/T]ATCTCTTGTTTCATGTGTTGCACTTGGACAACTCT
AX-183582028	Affx-473428305	chr7LG7	8326584	chr7LG7_8326584	GTGGTGGAAGCTATAAGCAGAGATATTATCATTAT[A/T]TATGCAAACCTTGCTTCCATTATGTATCTTTTTAA
AX-183572089	Affx-473358717	chr7LG7	8322812	chr7LG7_8322812	CCGCACACGGTGTATTTCATGGCAGGAACACAGGT[G/T]AGGTTTATATGTTTTGTGTGAATATGTTTTTTTTT
AX-183582214	Affx-473428491	chr7LG7	243728784	chr7LG7_243728784	AGTTGCTGAAACAGGATGGCCCTCACGTGGTGACA[A/C]CAATGAAGTAGGACCAAGTCTTGAAAACGCCAAAG
AX-183572788	Affx-473416044	chr4LG4	445050457	chr4LG4_445050457	GCACTGTGATGCATGATAATTGGAATATTTTTTAA[A/G]TTTCTATGGAGCATGAAGATGCAAACATGAACAGC
AX-183581979	Affx-473428256	chr6LG2	95162994	chr6LG2_95162994	AATTCCAATTCCAGATTCTTGAATATGCTATACTC[A/G]TGAAAAAGCTACATATACATGAAACTAAATAACTA
AX-183563106	Affx-473349674	chr1LG6	370662500	chr1LG6_370662500	AACGCATACATGACCAATGGAAGAAGATCCAAACA[A/G]ATTGTTTTCACCCAATCGGGCAACTGCAGCAAAAC
AX-183562899	Affx-473349476	chr1LG6	86459510	chr1LG6_86459510	AACTTACCAGAATAGGGGAAATTGCGGAGGTAGTT[A/G]GCAGTAAGATTGAGAGGTGGTTGAAAAATGAAGGC
AX-183576717	Affx-473422657	chr3LG5	125219382	chr3LG5_125219382	AGAAAACCATATAGGATTGAGCTTGTTGGAGTAGT[A/G]TGTGATGCTTACCTTGCTGTTGTTAGAGGCATAAG
AX-183979528	Affx-473424848	chr5LG3	518186527	chr5LG3_518186527	AGATCAGCATCATTTGCTCCAACTGGCAACTGTAC[A/G]AGAATACAATATTACACAATGCATGATAACAGTAG
AX-183573426	Affx-473427345	chr3LG5	66300371	chr3LG5_66300371	CCAATTCTTCAATTTACGGATTTGGTTTCACCCTA[C/T]GTTTTCGACAACATTGTCACACAAGACTTTAAGGT
AX-183581379	Affx-473427656	chr4LG4	192494762	chr4LG4_192494762	GAAATACCATTATGCCCGGAAAGAAAATAACTTGA[C/T]CGTGAGTTGAATACAAAACAAATGTATGTGTATGC
AX-183570793	Affx-473357420	chr2LG1	347713198	chr2LG1_347713198	ACATACGAATTTCTCCAATAAAAACTGTTAGCACA[C/T]GATCCCCTTCTTTGAATTCAGTCACTCTTAGCCCT
AX-183572789	Affx-473416045	chr4LG4	445505205	chr4LG4_445505205	AGACAGAAGTTAGTTACATTAGACATAGTGAGGGC[A/G]TCCATCAGGAATGCAGTGACGAGAAGATAGACACT
AX-183571468	Affx-473358096	chr4LG4	445497664	chr4LG4_445497664	CATTATTGTACACAATTAAATGACTTGCTTTAAAC[C/T]CATTTGTCAAGAATATGGAAGCCGAGAAGCAAGTT
AX-183575009	Affx-473420632	chr1LG6	51210705	chr1LG6_51210705	GTTGTAATTAAAAATTGTTACTAATCTATGTTTTT[A/G]TTTTGCAGGCTACTTAATTCCTAAAGGATGGAGAA
AX-183571380	Affx-473358008	chr4LG4	323359231	chr4LG4_323359231	ATTGCATTATTAAAGGGTAGACAGAAGGAGAGAAT[C/T]GATTATACCTGCTGTGCAGCCTAAGTTCCATCATA
AX-183581682	Affx-473427959	chr5LG3	273539840	chr5LG3_273539840	TCCAATTTTACCAATTGTTCGTTGGACTTCACAAT[C/T]CTCTGCGCCAAAAAACTCTCTTGGTTCAACATCTT
AX-183572425	Affx-473359054	chr7LG7	459891776	chr7LG7_459891776	CTAACAGGATACCAGGGCCAGATCAGAAAATATTG[C/T]ACGAGTGTGAATTAGGTTTGAATTTGATTCTCTCC
AX-183582217	Affx-473428494	chr7LG7	248093897	chr7LG7_248093897	GCATATAACAACCTATCTCTCTTCTTTATTGTTTC[A/G]TTATAGCTACTTTGTGAAACTAGTTTTGAACTTAA
AX-183572946	Affx-473416198	chr7LG7	490874058	chr7LG7_490874058	AGATCTTTCGAAGCATTTCCTGAAAGATCTGACTG[A/G]CCAGATGCTTTCAAGGCCCTTTTTGTGATAGTCTT
AX-183563032	Affx-473349599	chr1LG6	300617753	chr1LG6_300617753	TAGGTTGAAGACTTGTCGAGGATGTTCAGACTCTT[C/T]TCTAAAATACCCCGAGGCTTGGAGCCTGTTTCCTG
AX-183570864	Affx-473357491	chr3LG5	40508220	chr3LG5_40508220	TTTTGACTTTTAAAACTCCGATTGTTGATAAGCTA[A/G]GTTTCTTCCAAGATGAATGTCTTTTTTGCCTCTAA
AX-183581300	Affx-473427577	chr4LG4	79748280	chr4LG4_79748280	CTCTTTCTTCTTAAACCCTAATTACGATCTCACGG[A/G]GGCTTGTTTGTGTGCGCTGGTAGCAGGGTTCACGA
AX-183573027	Affx-473420726	chr1LG6	248338485	chr1LG6_248338485	GACATGCTTATACAAAAATTTAACTAAAATTCAAC[A/T]TAAACTATCCTAATATCATACATCACAAACTTATA
AX-183571729	Affx-473358357	chr5LG3	424889723	chr5LG3_424889723	TGAATGAGATATAAATGAGATACATAGATAATAAC[G/T]TGGCTTTGAGCAAAAGTATTTGTTATTGATTCGCC
AX-183581402	Affx-473427679	chr4LG4	212659153	chr4LG4_212659153	ATATTGGTCTCCGCCTATTATCGACACCGGGCCAA[C/T]TGGAGTTCCAAGCACAACTTTTCTGCTAGTTTGAA
AX-183563111	Affx-473349679	chr2LG1	4155954	chr2LG1_4155954	ACCTTAAATAAGAAAGGCGGTGTTGTTGGAAAGTC[A/T]TTTGAAAACCGTCCGTGGGATGCGACAGGAAATTT
AX-183572631	Affx-473415887	chr2LG1	325458608	chr2LG1_325458608	TAACATCACGAACCTCCTTCAACGAAAACGACACC[A/G]TAAACAAACTCCCATACTCCACCGTATGATTCACA
AX-183581612	Affx-473427889	chr5LG3	115877368	chr5LG3_115877368	TAGAGTTTGGATTAGCAACAACATCATCATCAAGA[A/T]CTAGATAATCAGATACGTTAATGAAATCAGAGGAA
AX-183573080	Affx-473420775	chr1LG6	329472841	chr1LG6_329472841	GGAGTTAGAGAGATCAGTGCAATTTCCCCCAATTC[A/T]ATAATTACCAATGTTTCAATTCACAACAAAAAAAT
AX-183563055	Affx-473349622	chr1LG6	329469850	chr1LG6_329469850	CTTATGTAAGTAAATAAAATCAAGCAAGTCTCTAT[A/C]TAAACAGACCCTAAATTGGACAAATACAAGCCAAA
AX-183581874	Affx-473428151	chr6LG2	26253671	chr6LG2_26253671	CTCTTCTCACGTTTCTTTCTCTTCATCTGCATCTT[C/T]TTCTCTCCAAACTATGTCAGGATTAACCTGCAATT
AX-183570690	Affx-473357317	chr2LG1	326800535	chr2LG1_326800535	GCCCAAGAAAGTGATGTTGCTAATGATCTCATACT[G/T]GAAGGTGCTTCTGAGAAGAAAAACTCTAATAGTCC
AX-183570691	Affx-473357318	chr2LG1	326800970	chr2LG1_326800970	ACGGAGAATGTTGAGAGTTGAGCTAAGCAAGAGTT[C/G]AGCATTATTGTGCAAGCAAAGATTGGGAGTATTTT
AX-183577566	Affx-473423525	chr4LG4	145509954	chr4LG4_145509954	ACCCACTTCACCGCACTCTCCACAATCTCTCACAA[A/G]TATACGGCCAAGTTTTTTCCCTACGCTTCGGTTCT
AX-183571245	Affx-473357872	chr4LG4	145510975	chr4LG4_145510975	GCATTACTAAATCATCCAGAAGTGTTGAAGAAGGC[A/T]AAAGATGAAATAGATACCAACATAGGACACGATCG
AX-183581223	Affx-473427500	chr3LG5	102288529	chr3LG5_102288529	GTTTTCTTCCCTTGCTTCTTGAACTTTGACCATGC[C/T]TTGTCCCAATCCGTTGAAGACTTATCACCTAAAAC
AX-183570974	Affx-473357601	chr3LG5	182637707	chr3LG5_182637707	CCGTCGAGCATGATGGCTAAGTGTGATCCTAGACA[C/T]GGAAAGTACATGGCATGCTGCCTCATGTATCGCGG
AX-183572955	Affx-473420350	chr6LG2	6858096	chr6LG2_6858096	TTCCTCATCCTATGATATTTTAAGGTATTCTTAAT[C/G]AACTTTTCGGTTTATGTGTATCAACTTGTAGTACT
AX-183571845	Affx-473358473	chr6LG2	6858823	chr6LG2_6858823	GGTCATAAGAGCATGTGCTAAGAGTTCCCATTGAT[A/G]ATAACAATTGGATGATGTATGGTCCATAGATTGCC
AX-183572043	Affx-473358671	chr6LG2	441358005	chr6LG2_441358005	TTTAACATGCCCGACGTTGACTTAACATTCCAAAA[C/T]TATGAAGAACTATTCGAAGGAGATCAAGATCCAAT
AX-183582265	Affx-473428542	chr7LG7	415758599	chr7LG7_415758599	TTGGAACCTGAGAAACATCAACATTAATATGTTAA[A/G]AGCATAATGCAGAGCATTCAAACAGATCGATAGCT
AX-183572754	Affx-473416008	chr4LG4	225115719	chr4LG4_225115719	TCGTGGGATGGCACATATCCCCACCCCTGGCAGCC[C/G]TCACCAGAGTAGCAAAAACTACGGAGGCACAGTTT
AX-183562989	Affx-473349565	chr1LG6	258565412	chr1LG6_258565412	GAAGAATAAACCAAAGGTCTATTACCATTTTGGAA[C/T]TCAAGCTCACATGAATCCACCCATTCACCCTTACT
AX-183572272	Affx-473358901	chr7LG7	155342033	chr7LG7_155342033	CCAGATGACAAGTGATTATAGCTTAGTTTCAACGC[A/G]GCCAAAATGCCATCATCATCTTCCGGGTTCACTTT
AX-183582062	Affx-473428339	chr7LG7	35776559	chr7LG7_35776559	AATGCCTTTCTCCCCTTCTCCATGACAGGTATATA[A/G]AAAAACTCCTCCGGAACTACACTGGTCTCAAAGGA
AX-183582061	Affx-473428338	chr7LG7	35775539	chr7LG7_35775539	TTACAGTTCCCACCAGCACCTTGATCATGAATACT[C/T]ACAATTGGATTTTTATCCCCCAACTCAATACAAGC
AX-183571104	Affx-473357731	chr3LG5	402074413	chr3LG5_402074413	CATAACTGCAACTACAATCAAGCCACTTCAATTCG[C/T]AGTTTTCCAAGAAGAAAGTGGTGGAGTATCAGATT
AX-183581685	Affx-473427962	chr5LG3	279119684	chr5LG3_279119684	CCTTTCGAAGCTTCCGGCGGCAATGCTCCTTAGAT[C/T]TTCGTCGAGAAGGCTATGAATGTATGTTTCATGTG
AX-183581610	Affx-473427887	chr5LG3	111799891	chr5LG3_111799891	TGGTACAAAGCATCTTAGGCCTAGTTTTATCATGG[C/T]GCAAGGGCCAATTTGGTAACAATGTGTTTCTTAAC
AX-183582099	Affx-473428376	chr7LG7	69324170	chr7LG7_69324170	CTTGTTAATCAAGCCCCCTTGAATACCTCTCTGCC[G/T]AGCAAGAGTATCAAAAAGCTTCTCTGCATACGCCT
AX-183573224	Affx-473400254	chr1LG6	61038728	chr1LG6_61038728	GCGATAATCTTATTGACATGCATACCGTTAATCTG[C/G]ATTCTGCTAACATGCTAAGAGAATTGATATGATTT
AX-183582218	Affx-473428495	chr7LG7	251584267	chr7LG7_251584267	TAAATAACTGTTTCGGTCGTTTTGCGATTTCGGTT[G/T]ATATAAATGTTGCGTTGCATATTTTCCACAGGCAA
AX-183572325	Affx-473358954	chr7LG7	251585802	chr7LG7_251585802	ATATCAGCAATTGCGGCTGTTAGGCAGATAGTCCT[C/T]GATGCCAAAAATTATAAACTATTTGCTAATGTATG
AX-183572326	Affx-473358955	chr7LG7	251595539	chr7LG7_251595539	TGTTTTGCTTGAATGTTGCCAGAATAAGCTAATGA[A/G]AAAAAATAGAGACATGAAATTAGTGTGCGAGAATA
AX-183582219	Affx-473428496	chr7LG7	251598258	chr7LG7_251598258	TTAGGATCGGACTTTTCTCCGGTATCGGAACCAGC[A/G]TCAACCCCGACAACTTCTACGGGATTGTTGGTGGT
AX-183581261	Affx-473427538	chr4LG4	2165787	chr4LG4_2165787	GTCATAATACTAGAACTAGAATTGAAACTGAAATG[C/T]TTAGTTTCGGTATTGCTAAGCATTTTCAGTAACTC
AX-183571223	Affx-473357850	chr4LG4	118677158	chr4LG4_118677158	CATAAATGCTTCACAAACACTATCTGACATCAACA[C/G]TATGTATACATGGTTTCCGATTTTTACATTATAAC
AX-183571224	Affx-473357851	chr4LG4	118677193	chr4LG4_118677193	CTATGTATACATGGTTTCCGATTTTTACATTATAA[C/T]CTCTCAATTTGGTTTCGACACAACATATCGGAGTT
AX-183581461	Affx-473427738	chr4LG4	319749425	chr4LG4_319749425	TCAAGGCTAGAACAAGACTACAGAACTTCTGAAGT[C/T]GAATCCAAAATTGAAATATTTAGAGCTGAGCTATG
AX-183572771	Affx-473416025	chr4LG4	319749073	chr4LG4_319749073	ATTAGAAGTTTTTCCAATTCATGTGCAGAGCACAC[A/G]TGCATTGCCATTTTCTGATGCTGAGAATGCATACA
AX-183867285	Affx-473358005	chr4LG4	321703920	chr4LG4_321703920	TCTTGGCATGCAGGAGTTGATTGTAGAGAGTTTCA[A/T]AGTTTGAAAAACAGTGAGCAAGGGAAGGAAGATTT
AX-183572366	Affx-473358995	chr7LG7	340260363	chr7LG7_340260363	AATGTATGGTACAAAAGTTGCAAGTTATCCTTTCT[A/G]ATGAAATTGTTTAAATCGTTTTTGTAGCAACTGGT
AX-183582246	Affx-473428523	chr7LG7	340260022	chr7LG7_340260022	ATATTCAAATATCCAAATACTTTTAAAAAGTATCT[C/T]TTTACCATTGACAGTCTAACAAACCTTTCTTTGAT
AX-183582039	Affx-473428316	chr7LG7	21995630	chr7LG7_21995630	TTCATAAATGATAACCGGTTTTCGTCTGTGCTTCC[C/G]GAGAATTTTGGTAACTCTCCGGCATCTGTTGTTGT
AX-183571654	Affx-473358282	chr5LG3	244858780	chr5LG3_244858780	GTCGCGGTTAGCAGACCAAATGATCGCGTTCGACG[C/T]AGAATGAATGATGCATAGATAGAAACTTGTTTGTT
AX-183582226	Affx-473428503	chr7LG7	296058785	chr7LG7_296058785	CTATAGTTGAACTCACACGAATGTGTTACTTCTAA[G/T]TCTACATAAAGTTATTAGAATCCTGAGTATGTTAA
AX-183571373	Affx-473358001	chr4LG4	317244510	chr4LG4_317244510	TTCATCCCAGAAACTAAAACAGATCAATAAAGCAA[A/C]ACAGATCAATAAAAATACTGCAAAAAAAAAAGACC
AX-183572030	Affx-473358658	chr6LG2	119484112	chr6LG2_119484112	TCAACCCGCTCTATACCCGTCTAAGCCCTTCGACA[A/G]ATACGGCTGCTGGTCCGGTTCCGCCACAATCCTCC
AX-183571838	Affx-473358466	chr6LG2	4394265	chr6LG2_4394265	AAAAACACAATACAAACAGAACCAGAAAAAAAGCA[G/T]AAAAAATCAGAAGAAAAAAAAATGATGAAATCAGG
AX-183581126	Affx-473427148	chr2LG1	127403547	chr2LG1_127403547	CAATAAAACCTAAAAATTAAAACTTTAATACAAAT[C/G]GAGGAAACTCAAGGTTTAAGTGGGGTGATTTTGAT
AX-183574925	Affx-473422783	chr3LG5	186967678	chr3LG5_186967678	GGGGTTCACATTTAGTATTCTAGTCTAGATGTTAT[C/T]CTCTCTAAAGCCTTTATCTTCATCCAACCTTGGAG
AX-183581246	Affx-473427523	chr3LG5	424344831	chr3LG5_424344831	AGGTCTAACATTTGGCGGAGCCCCGGGCCGAACCA[C/T]GAAAGGCGAGGAACCAGGACCGGAAGTTAAACCAC
AX-183867785	Affx-473357524	chr3LG5	424427202	chr3LG5_424427202	TTCTTATCGAGTTTCTTGAGTTTGTCGAGTTTTCG[A/G]TTTTTTTTTCTTCTCTGCAAACTTTGTTCCGGTGA
AX-183571119	Affx-473357746	chr3LG5	424427126	chr3LG5_424427126	GTGTAAAGGGAGAGAAGCAGATATCAGAAGGTGAA[C/T]CAAGTGTTAGCAGAGACAGTGTGGAGATTAAGAGA
AX-183571120	Affx-473357747	chr3LG5	424418634	chr3LG5_424418634	AAGTTATTTTTTCCTCTGTGCTCAAAGATTATGCG[A/T]TTGGTGATCGCAAGTTTGGTGGAAACGCACAATCT
AX-183582237	Affx-473428514	chr7LG7	332237701	chr7LG7_332237701	GACCTTTCATCGATCTTGAAAACTATGTATCTATG[C/T]ACCTTTTTCCACTTCATCTCCATGAAAGAGCTCTT
AX-183571154	Affx-473357781	chr4LG4	26786972	chr4LG4_26786972	CCTGCTAAATCCATCTCCATTTCACAAAAACGATA[A/T]CCACTTTCTCATGATGGTGGAAACCTCAATGCTAG
AX-183572772	Affx-473416026	chr4LG4	416124483	chr4LG4_416124483	ATCACCACACCACAAAAAGCAAGCAATATCCCCAA[A/G]AATATCTTCACTTTCATTGATCTTCTACTCAACCA
AX-183571439	Affx-473358067	chr4LG4	416146124	chr4LG4_416146124	CAAAGGACTCGAGCTATCCAGATATGCTTTGTATA[C/T]GGATGTATTAATATCGCCAAAATTGTCGAAGGCAC
AX-183563020	Affx-473349587	chr1LG6	282757571	chr1LG6_282757571	AGAATGATATTAGAGAAAGGTGTTTGGGAAGACAC[A/G]TTTCCGCTCGGGGAAGGTTACTTGCATTTGAGACT
AX-183563021	Affx-473349588	chr1LG6	282759160	chr1LG6_282759160	CCTCATATTAAACCACCTCCAACAAAATATCAAGC[A/G]AGTCCAATTGAAAAGAGAGATTCTTCGGGGACTCG
AX-183572241	Affx-473358870	chr7LG7	121835636	chr7LG7_121835636	TCGGTAAGGAGTTGAAATATTCTACTTTTTAGTTT[A/C]GTCTCTACAAGTTTTTTTCTTATCATTTAAAGCAT
AX-183572894	Affx-473416148	chr7LG7	121836436	chr7LG7_121836436	AAGTAGCATAGAACTGGTTTCATTTGCTTTAGATT[C/T]TTATGTTTGGCTATGTGTGAAGTCTTATGCTGATT
AX-183581845	Affx-473428122	chr6LG2	277333407	chr6LG2_277333407	AAAAAAAAGAAAAGTAAAAAAGCAGCCTTTGGAAA[A/T]AACCCAACGGCGGATTCTCCATCACACTTTCGCCG
AX-183570921	Affx-473357548	chr3LG5	314538200	chr3LG5_314538200	GAAGTCGTCAATTTACAAGTTCCACAAGGTGGAGA[C/T]ATGATAGCATAGCCACCATTGCCACCCTTGATCAC
AX-183572448	Affx-473359077	chr7LG7	486476958	chr7LG7_486476958	GTTTCTCTAGAGTCAGAAACTCAGATATATGTATG[C/T]GACATTAACCCAAACATGTTGAATGTTGGCAAACA
AX-183573475	Affx-473414564	chr2LG1	13123366	chr2LG1_13123366	AAGTAAGACAGTGTGCTTTAAACATAATTGTTTTC[A/C]TACCTTTTTGCTTAGTACATACATAACCTTATTCT
AX-183573476	Affx-473414565	chr2LG1	13125666	chr2LG1_13125666	TACCTTCTAGATTGGGTAACTAGACTCGATTTCAA[G/T]TTTTGTCATATTCTAAGTGATAGATAACAATACTA
AX-183577276	Affx-473423232	chr4LG4	14510894	chr4LG4_14510894	TAGTGAGGTTTCTATGGAGGCCTCAGGATAGAGAC[A/G]CTGAGGATTTGGATGATGTTACTGCTCTTCAAGGG
AX-183573257	Affx-473427184	chr2LG1	362450382	chr2LG1_362450382	TAAGGTTCCTGCCATGGAAGGTGGTTCCAGCAGGA[C/T]TTGGCGGTATCATCATCCTTGAAATGCTAGTAAAG
AX-183571948	Affx-473358576	chr6LG2	62979178	chr6LG2_62979178	GTTAAAGTAAAAAACAGTCACATAAAAACAAAAAC[C/T]AAACATCTCATTCCTTGGCAGTTTTGTTGATCAAC
AX-183581898	Affx-473428175	chr6LG2	38025398	chr6LG2_38025398	TTGTGATATATATGTGTTAATGATGTAATTTGGAG[C/T]TTAAAAAACTCATCTCATCTATGAAAGAATGAAAG
AX-183979490	Affx-473425345	chr6LG2	37960386	chr6LG2_37960386	GTTAAAGAAGTCTTTGTTTGAGATGCATATTGTAA[C/T]ACTTCTTCCACTTCCTCAAGTGTCCTGGTCTCAAC
AX-183581899	Affx-473428176	chr6LG2	38073315	chr6LG2_38073315	GAGATTCAAGCACCTGCTGATAAATTCTATAATAT[C/T]TTTAGAAAGCAACTTGAACATGTTCCTAATATATC
AX-183581894	Affx-473428171	chr6LG2	36267231	chr6LG2_36267231	TACACAATAAGCCCCTGCATCAATGTCATTATTCT[C/T]ACTGTCATTGACAGTAATTTTCTCTTCTGAACTTG
AX-183581893	Affx-473428170	chr6LG2	36199563	chr6LG2_36199563	ACAATGCCGTTCATATTTTTCTCCTCTCTCGCTCA[C/T]ATTAAACTTTGCAATCTCTTTAACATTATCCAAAC
AX-183581573	Affx-473427850	chr5LG3	47457375	chr5LG3_47457375	GAAAATATGTGTTATGTTGTAAGTTATGTTATTAG[A/T]TTCTTCTATAATTTACAATTTTGGATGTTAAAAAA
AX-183563131	Affx-473349700	chr2LG1	17524442	chr2LG1_17524442	AAACTCGTTTCCTAGTTTTGTGCTAGACAAGAAAT[G/T]GGAGTCGTTTTTTATGAGATTTGTAGGAGGGCTCA
AX-183572293	Affx-473358922	chr7LG7	174552649	chr7LG7_174552649	TGGATCAGTTGATGATGGAAAGGAAGATGTGGTAT[C/T]TCTCCATTGTGAGGAGGTTGGTTAGTTTTGCTTAT
AX-183570776	Affx-473357403	chr2LG1	413976112	chr2LG1_413976112	CCCTGATATAAGCTTGGTTGTTTTGTGCACTTACT[A/T]ATGGTTGGCAAGTCCTTCGCATTCTCGAGAAACTT
AX-183562919	Affx-473349495	chr1LG6	104422105	chr1LG6_104422105	AACAAATTTTGGTTGCAAAATATTCCGTCAAACTT[C/T]CTTTCCACAATATTAATTCTAGATCGGCCATTGCA
AX-183571649	Affx-473358277	chr5LG3	238420588	chr5LG3_238420588	ATGGTGAGACAGTCATGTTGATATGTGGTTTGAGG[A/G]GATTGGCCCTCCGCCACCGCCAGAGGCAATTTCCG
AX-183581406	Affx-473427683	chr4LG4	215415194	chr4LG4_215415194	GATTTAACAAAACAATATAAATTTTTTACCTCAAT[A/G]TTTTCAGATTTTGGTGATATTTCACTATCCTCAAT
AX-183573473	Affx-473414562	chr2LG1	11872873	chr2LG1_11872873	TCACCTTCCAACCCCCACCTGAAAGCCTTAAGACT[C/T]GAGTTGAGACAAGAAGCAAGAAGCAAAACACTCAC
AX-183571443	Affx-473358071	chr4LG4	417617579	chr4LG4_417617579	AACTTGCATCAATTAGCACTAGGAGGATCACTTCC[A/G]CATCATACACTTGGAAAACTCTCACACAAATATGG
AX-183572776	Affx-473416030	chr4LG4	417617591	chr4LG4_417617591	TTAGCACTAGGAGGATCACTTCCGCATCATACACT[C/T]GGAAAACTCTCACACAAATATGGACCTCTTATGCA
AX-183563045	Affx-473349612	chr1LG6	321844659	chr1LG6_321844659	CTAGAAGATGGTTGTTTTGAAGGGTGATGATAACT[G/T]GAACTAGGGTTTGGGATATTATCGAAAACCCTATT
AX-183581366	Affx-473427643	chr4LG4	178106150	chr4LG4_178106150	TGGTAGGAGAGGAGAATAAAAGTTTTACAGGCTAC[A/T]ATTGTGGCTTACACATATCATACTTGAACAACTAC
AX-183573195	Affx-473420961	chr1LG6	28664946	chr1LG6_28664946	CCATCGGTTGTGACATATAATACTGTTCTTAAGGG[A/G]TTGGCTCATGTGGGTTCCTATGATGATGCTTTGCA
AX-183574830	Affx-473427387	chr3LG5	153703069	chr3LG5_153703069	ACATAAAGACTAAAATATCCCTCCCGCGATAGTAG[C/T]AGTAATAATAATGTCCAACTTAAAACCTAATTTTT
AX-183573126	Affx-473420819	chr2LG1	736388	chr2LG1_736388	AATCAAAAGCAGTAAAAGTATATCAAGTGTGCTTG[C/G]TTGGGAATAGGGATAGAATAGAACACTATACAATA
AX-183573673	Affx-473414773	chr2LG1	38042813	chr2LG1_38042813	CCTCCATCTTGAACTCCTCCAATATTTATCGCACC[C/T]GTAAAACCGCCTCTTTTGAATGAACCTCCCACACC
AX-183573075	Affx-473390470	chr2LG1	41821737	chr2LG1_41821737	AAAGCACAATATTTAATCGAGTCACGGGCTAGAAA[A/G]TTCTTCTTAGATAATATCGCTAAGAAAATTGACTC
AX-183573140	Affx-473394846	chr2LG1	41822244	chr2LG1_41822244	TATTTCGAGAAGTACTTTGGATGGCAAAAAGGCCG[C/T]GAAGTTTTAGTACTAACCGGGGAGCTCGAGCTCTT
AX-183572667	Affx-473415923	chr3LG5	174552359	chr3LG5_174552359	TATTTAATCTCTCAACCAATACAGTCAGTCAATCA[A/G]CATTAGTCTGTACTTCTGTTCAAATAAACAACTAT
AX-183572632	Affx-473415888	chr2LG1	337745533	chr2LG1_337745533	ACTCCAGCAACTGATAAACCGAGAAAAGCCCAAAC[A/G]TATTGAGAAGACAAATTTCCAATGCTGAGGACAAT
AX-183570698	Affx-473357325	chr2LG1	337745869	chr2LG1_337745869	CTTTCTAATAGATTCATAACAGCGGGCCATGTCCC[C/T]AAGAAGAATAAGGAAAGAAGCATGCAGACTATGGC
AX-183572114	Affx-473358742	chr7LG7	29010762	chr7LG7_29010762	ATTCTATATTGACGTACCTCATCGAAGCTGTTTTT[C/T]CGAAATGGGATGAAGCCGAAATGATCAGATTTAAG
AX-183979602	Affx-473425966	chr7LG7	28964263	chr7LG7_28964263	GTATGGAGCTGGCAATCGTTCCTAAAGTGCCAAAG[A/G]CTAAGCCCATGATAGCACGACTATCTTGCCTATTT
AX-183582048	Affx-473428325	chr7LG7	28963388	chr7LG7_28963388	TAGTTGGTTTGTGTATATTAATACATGAATAATGA[A/G]TTTTCACATTACCACGATAGTATGTTTTTGTTTAT
AX-183581228	Affx-473427505	chr3LG5	91348738	chr3LG5_91348738	TCCGAAGCTTCCTCCACCGTCGTCACTTTTCCCAC[C/T]AATACTCCTGAATGATGGAGGGCCTTCGGATGTTG
AX-183573265	Affx-473402931	chr1LG6	61648171	chr1LG6_61648171	AAAGGTGGTGTGGACTAAAGGATTCTTCATGGTGT[A/C]AACAATTCAAAAACATATCAAATCCTTTGATGGCA
AX-183573294	Affx-473404906	chr1LG6	61648348	chr1LG6_61648348	CTCTGCAACCGCATCGCAACCGCAATTACAGATGT[A/G]TTACGCGTTTTTTTCAAAATATATAGGTTTGCACC
AX-183575014	Affx-473420637	chr1LG6	61140243	chr1LG6_61140243	GTTAATGGGACTATCTGTAAGGATATACAATCAAA[G/T]ACAATGAATAAGAATTACAAACTAAAAAACAATGG
AX-183575015	Affx-473420638	chr1LG6	61256302	chr1LG6_61256302	TGCCGGTGATGGAGTCGATTTGGGGATTTTAGGAT[C/T]AGGGTTAGGGTTTTGGAACGATTTTGATATGAGAT
AX-183571844	Affx-473358472	chr6LG2	5893867	chr6LG2_5893867	GTGAAAGATCAAGAAAGAATGGATCTAACGCTATC[A/G]AATTGATGATAAAATCTTGATAGATTGAGAATGAG
AX-183572458	Affx-473359087	chr7LG7	490083856	chr7LG7_490083856	TAACTCAAAAATCACATTTGTGATACTTGTTACCG[C/T]GATTCATTGTACAAGCCTCAAGTTTCACACTCTAT
AX-183576763	Affx-473422704	chr3LG5	148823516	chr3LG5_148823516	CCGACAAGGGGCAAAGGTGGCCCCCAAAATGCTTC[A/G]TGTGAGTATCGAGGCGTTCGTCAAAGAACATGGGG
AX-183574824	Affx-473427381	chr3LG5	148823152	chr3LG5_148823152	TTAAGCAGAATGCAGTTGCTGCAAGTCAAACACTT[C/T]CTAGTTCATCGGACGATCCAAAGACAGAAGAAACT
AX-183572759	Affx-473416013	chr4LG4	226830399	chr4LG4_226830399	TCCAAACATACAGTCAAGTGTAAAAAAAACTTACA[A/G]GCCGGAGATAACAACATTGAGCATTGTAGTGAAAG
AX-183570697	Affx-473357324	chr2LG1	337338010	chr2LG1_337338010	AAGTATTTATTCCCTTTCTCAATTAGACCTCCATG[A/G]CTACATGCTGATAAAACCGCAATAAACGAAACTGA
AX-183570944	Affx-473357571	chr3LG5	321952137	chr3LG5_321952137	AAAGTTGGTGCTCTAGACTGCAATAAGGGGCCACG[C/T]GAAGCAGGTGTAACCGGTTACCCACATGAAGGTTG
AX-183573339	Affx-473427262	chr2LG1	419532305	chr2LG1_419532305	AAGGTATGTAATTTAGCTTGTAATTGTTTTGGCGC[A/C]CGCACATTCTCCTGTCCTCCATCTCAGATTCTGTG
AX-183573340	Affx-473427263	chr2LG1	419556878	chr2LG1_419556878	ATCCCGGATTTCATCGGCGATTTGCCTAACATTCG[A/G]TTTCTAGACTTATCGAAGAATGGCTTCAATGGGGA
AX-183570797	Affx-473357424	chr2LG1	419561379	chr2LG1_419561379	ACACCATCGGGATTATGAATCGGATGATACGGGTT[A/T]TCTGCGACTTTGTTTAAACCTACGTAATAAGGAGA
AX-183572999	Affx-473420699	chr1LG6	162684466	chr1LG6_162684466	GACTGCATTTACTCTTCTTCTCGCTGTGTTTTCCC[C/T]GTTTCTCTGCGTGCCAAGCTCTCTTAAGTCTTCTT
AX-183581418	Affx-473427695	chr4LG4	235202811	chr4LG4_235202811	GTCTATTCTTCATCCCCGGATAACATAGCATCAGA[C/T]GGCCTTACAAACTTGTTGGTAAAAAATTACACAAA
AX-183581417	Affx-473427694	chr4LG4	235202351	chr4LG4_235202351	TGAAGAGTTAGAATCAGCTGTTACTTCACAAGTAT[C/T]GAATATGAAAACTTCCGCGCTAATTCAATGCTACA
AX-183572129	Affx-473358757	chr7LG7	38396060	chr7LG7_38396060	GACCCAAATCATTCAAGATTCAGGACTTGATATAC[G/T]AAAATGGAGTTACCTTCTTGCATCCATGGGCGGCC
AX-183573441	Affx-473414309	chr1LG6	71612513	chr1LG6_71612513	GGTTATGATGCCAAGTGACGGAAGTGTGCATTTAT[A/G]AAGGTAACATAATTTTTATTTGGGTGTAGATGACC
AX-183581137	Affx-473427159	chr2LG1	140003867	chr2LG1_140003867	AAACTCACCAAACAAAGCCATTAATTCAGGTACTA[C/T]TGTTGCTGGTAAATCGTTAGAGTCGGAAATCGACA
AX-183572914	Affx-473416168	chr7LG7	138522733	chr7LG7_138522733	TTCATTTTACATGCTTTTCTTCACACCAATCAATG[A/G]GTCAATAACGTTCCTCCAATCGCTGTAGTTAAGAG
AX-183581517	Affx-473427794	chr4LG4	426117656	chr4LG4_426117656	GCTTCTAATTCCGATGCCGATTTCGGTTTTGCTTT[C/T]AATGATAGTAATTTTTCCGATAGGATTCTTCGGAT
AX-183571996	Affx-473358624	chr6LG2	316547616	chr6LG2_316547616	CAAAACATTCCACCAAAATGACTCAATATTAACAG[C/T]GACTAAACAAAAATAATAAGCACCGAAAGCAAAAA
AX-183572792	Affx-473416048	chr5LG3	52943737	chr5LG3_52943737	GGTGTGACACAGATTCATATCTTGTTCAAATAAAT[C/T]TTTGATGTGTCAATGCCTTGGTGAGTATCAATAGT
AX-183979589	Affx-473414731	chr1LG6	349022997	chr1LG6_349022997	AAATATAGAAGCTTACCACAACTGCCTTGATCCTT[C/T]ACACCAGTCACAACTCCTTTCTTCCTCCAATCTAA
AX-183571198	Affx-473357825	chr4LG4	95402503	chr4LG4_95402503	TTCTGAGCTTTTCTTTTTCCTGCATATAGGTAAGA[A/T]TGTTAGTTTACTATTTGGAAATAGGTAATTTCATA
AX-183575630	Affx-473421550	chr1LG6	316953048	chr1LG6_316953048	GGTTCAAATTCAAGATTCCAAGACTTGAAGTTGGT[A/C]TTTGACTTGAAATTGTGCTGATTGGTTGGCGCAAT
AX-183571481	Affx-473358109	chr5LG3	5540823	chr5LG3_5540823	GAATTTTACTTGTTTTGCAAGTAATTGTAAAATAT[C/T]CATTTCATGAATGTAACCATTGTTTGGCTTTCTAT
AX-183563130	Affx-473349699	chr2LG1	17151825	chr2LG1_17151825	CCTCGTCTCTAAGTTCCATGAACCGCGCTTTCTTC[A/G]TTCTTTGCTCTTCCTCGGTTCCCTTCTCTAGGACA
AX-183572849	Affx-473416105	chr6LG2	399990889	chr6LG2_399990889	CGTGGATTTGACCTAACATGCGGTTTTGGGTGGGT[G/T]GCAGTGTAATCAAGAAGCTCAAGTTTGACACTTAT
AX-183572850	Affx-473416106	chr6LG2	399957812	chr6LG2_399957812	TCACAGTTCAGTTTTGCTGTTTAAAACAGGTAATG[C/T]CAATGTGATATATTTCTTGCAGGATACAATGATTC
AX-183572851	Affx-473416107	chr6LG2	399955906	chr6LG2_399955906	GTAATTTCTAGTTTATTTAAGGTTAAACGTTTCAT[C/T]AAAGTTAGTTTCTCAAGAGATGTTGCAAATATTAC
AX-183563136	Affx-473349705	chr2LG1	21086738	chr2LG1_21086738	GCTGTTTGAAACAATCTTCATAGCCTATACAGAGC[A/C]GGCAGAATCATGATCCACCCCCTTCCTCTTTAATA
AX-183571611	Affx-473358239	chr5LG3	135652535	chr5LG3_135652535	ATGTAGCCGAGTGCGCTTTGAATTTTGCTGCTCAA[C/G]ACGTAGCGGTCGAGCATTGGTAGCAGCCTTGCTAG
AX-183571982	Affx-473358610	chr6LG2	235077179	chr6LG2_235077179	GGTGGATTGCCTCCTCGTTCCAATTATTTATTTCT[A/T]GGCGACTACGTTGATCGCGGAAAGCAAAGTCTAGA
AX-183570624	Affx-473357251	chr2LG1	74983162	chr2LG1_74983162	AATTGCATTTAAAATAAGTTGCTAGAAAACATGTT[A/T]AAGAATATTCTTCTTCTGTTAATGTGACACTCAAT
AX-183570614	Affx-473357241	chr1LG6	310844	chr1LG6_310844	AAATTAATACTTAATCAAGTTACATCGAAAACTTC[A/G]ATGATGATAATAATAACAAAAGTCTCTAAAACCAT
AX-183581771	Affx-473428048	chr5LG3	523925891	chr5LG3_523925891	TTCCACAACATTCACAGGATGCATCGGCTTCATCG[A/G]CCGTGAAAGGAAATTTACAAGCCTTCATTTCAATG
AX-183574400	Affx-473415505	chr6LG2	39305166	chr6LG2_39305166	GAATAGAATATGAGAAGATGAATGATGATACCCCA[C/T]CTCCAAAAAAATACCAGCAATTTATCATTAATATT
AX-183571938	Affx-473358566	chr6LG2	39305082	chr6LG2_39305082	ATGTTGCTGCTGGAGGGAATGTGTTGGAGTTGTAC[A/C]AAAACTACAAGGCCATTGTAAAAGTTGAGAATCAA
AX-183572322	Affx-473358951	chr7LG7	239271106	chr7LG7_239271106	TGCGATGTCAAACTCTCAAAAATTGTATCTTGACA[C/T]AGGTTGCATCAACAACATGAATGAAAGAAGAGACT
AX-183571627	Affx-473358255	chr5LG3	186439707	chr5LG3_186439707	GGACACAATGTTTTGGCTTTTAAAGCATAACTTTT[C/T]GCTCCAACAAAATCTCTATGAGCAAACCTTTTCTC
AX-183572056	Affx-473358684	chr6LG2	67477928	chr6LG2_67477928	CTATGTCATGATAAAGGTATTGCTTTCATTGGACC[C/T]CCGGCTTCTGCAATCCGAGATATGGGTGACAAGAG
AX-183570728	Affx-473357355	chr2LG1	374910913	chr2LG1_374910913	TTTTGTTACTGTTATATCACTCTTCATGGAAGGTT[A/G]CTAACTTACTACTACACTTTTGGGTTATGTCATGT
AX-183573069	Affx-473420765	chr1LG6	320784646	chr1LG6_320784646	CTCCTTGATCCTTGCGAGTGTTTGTCGGCAATGGA[C/T]GGTTCATCTAGTCAGTCAGACAATTCTTGTATCGA
AX-183573068	Affx-473420764	chr1LG6	320771389	chr1LG6_320771389	GTGACTCACCGGAAGTCCAAACAGAAATATATTAT[C/T]GCCGGATTAACACCTACGGTTACAAGGCATGTCAC
AX-183979489	Affx-473414983	chr3LG5	168602751	chr3LG5_168602751	CACTCATTCCTCATCAAGGGATGCCACTATTTTTC[C/T]ATTGTTCCTCGACTTGCATTCTGCTCAAGTTTTTC
AX-183979532	Affx-473424753	chr5LG3	470218687	chr5LG3_470218687	CACTAATTTCTCTTTAAGAAACATAATCTCAGAAG[C/T]TTTGAGCCTTACCTGTGACTCTAACTTCTTCGCTG
AX-183572646	Affx-473415902	chr3LG5	34756337	chr3LG5_34756337	TATACATAGGTGGAGTTTTGGATCTGTTTGGTGCT[C/T]ACTCTTTTTGGCTATCTTCCTGGAATTCTCTATGC
AX-183571118	Affx-473357745	chr3LG5	425702185	chr3LG5_425702185	TAGTTCTAGTTGTAGTGATAACATAGTGTTTGCAA[A/C]ATGAAGAAATAATGCACATGAAGAAGCCTTAGAAA
AX-183581112	Affx-473427134	chr2LG1	102468856	chr2LG1_102468856	CAATGGAGCTGTCATATCCTGATTAACCTGAATTA[C/G]AAAACAAATTATCATCCCTAATAGGTTAAAACTAT
AX-183570650	Affx-473357277	chr2LG1	102438295	chr2LG1_102438295	TTGTACCACAGAACTTACAACACGAAGTTCAGCAC[A/G]CCAAAAATGTGAGATTAATCAGCTGAAAACAATGC
AX-183581288	Affx-473427565	chr4LG4	44968443	chr4LG4_44968443	CCTTCAGGAACAGGCATTGATTTAGGTTTCTTTGA[A/G]TTGGATGATCTTTCAAACCCTTCACCTGAGGAAGA
AX-183572610	Affx-473414585	chr2LG1	28447291	chr2LG1_28447291	CAAAAGAAAAACTTTGCACCAAAGAGAGAGAGAGA[A/G]CACAAGAGAATGGTTTCTAGGGAGCAAAAGAGAGC
AX-183863855	Affx-473358099	chr5LG3	1786356	chr5LG3_1786356	CTCGACACCTCGTAAGAATCGAACATGTCCTGTAC[A/T]TATCTAAGACAAAATTTTACATGTCCCAAAAAATG
AX-183571472	Affx-473358100	chr5LG3	1787497	chr5LG3_1787497	GAATGTGACCGTATTGGAGCCCAATGATGCATGAA[A/G]CTGCAGCTGTTATGGAACTGAACACAAATGAAAAG
AX-183575079	Affx-473420911	chr1LG6	11083987	chr1LG6_11083987	CCATGGAGACTTTGGGTCCCACCGCCATGTCAGTA[C/T]CCAACAACACCAAATTAGAAGAGTTAGTCTTCTTA
AX-183571285	Affx-473357913	chr4LG4	202582681	chr4LG4_202582681	CCATCGATCACAGTATGGAACACACAACTATGTTA[A/C]TTTTGGTTACTATATAAATTTGATTAATTAAGGAT
AX-183572818	Affx-473416074	chr5LG3	521045639	chr5LG3_521045639	GTAACAGTATTTTAAGAAAGTCACTCATGAAATGC[A/G]TTGTAACACAGTTACATACCTACTGGGAAATGAAA
AX-183581758	Affx-473428035	chr5LG3	506632931	chr5LG3_506632931	ACCCATGCATCCCTCTCATGATAGGGGGTGTCGTG[A/T]TGTCCATTTGCAAGACGATAACTATCTTCAATATC
AX-183581757	Affx-473428034	chr5LG3	506627563	chr5LG3_506627563	CAACCACGCGTTACCACTCCTTCTCTGCTCCTTTG[A/T]GTTTCTCTTTGAACTTGCAGAAGCCATATAACATG
AX-183570792	Affx-473357419	chr2LG1	345468881	chr2LG1_345468881	GGGTTTTGTTTCTCCATAGCTTTGAAGGGGAAAAG[A/G]AAACAGAGCGAGGAAGAGAATACTTAACTCGTTTC
AX-183582109	Affx-473428386	chr7LG7	78534535	chr7LG7_78534535	ATGCATAAAAGATTAAAACGCCGTTGTTTAGCACT[A/G]TATAAAAAACATCGACATAGACACCAAACATAATA
AX-183572885	Affx-473416140	chr7LG7	78339321	chr7LG7_78339321	CCACTGATTTTGTATCTGTTCTGTCCTCAGAATCA[C/T]TTTTATTATCCCGAAACAACTTCTTAAAAAATCCT
AX-183571441	Affx-473358069	chr4LG4	416506255	chr4LG4_416506255	TAACAATAGCCATTGTAAAACGATTATACAAACAT[G/T]TATATATAGAAAACAGATACATTTTAAACCATCAT
AX-183572773	Affx-473416027	chr4LG4	416502339	chr4LG4_416502339	TTTGCAATAGCAGTTGCAGTAGCATGGTTATCTCC[A/G]GTCACGATGACGCTTGTGATACCCATGGAGCGGAG
AX-183572707	Affx-473415963	chr3LG5	404377773	chr3LG5_404377773	ATGCTTTGGTTTGTTCATCATTATTTTCCAGGTTA[C/T]GAGAGCTTTTGATTCCATGGCCGGTGAAACCGGGG
AX-183570990	Affx-473357617	chr3LG5	194001456	chr3LG5_194001456	AGACATATCTGCAGCCAAACAGGATTATGACAACA[A/C]TAAGAGCTTCTATCACTGCAAGGATCATAGCCGTA
AX-183867695	Affx-473357679	chr3LG5	160146919	chr3LG5_160146919	TCATTCCTATTGAAAACATCTCAGCAGAACGAATC[G/T]CCACACAGCAAACCGCTCGCCGCGATCTTCATCGA
AX-183574809	Affx-473427378	chr3LG5	146999543	chr3LG5_146999543	ATGAATCTGACCTTGTCAGTGTTTGGAACAAGCTC[C/T]TGCAACTTTTTCATTCGTTCGCTTATTCGAGTTCT
AX-183979582	Affx-473425640	chr6LG2	368606297	chr6LG2_368606297	TTATCAATTCTTTCTCCCTCCCAATCAGGTACTTT[G/T]TTCAATTTTTTAGCTTAACTTGTTGTTCTGTAACT
AX-183573269	Affx-473427195	chr2LG1	368334340	chr2LG1_368334340	GCATATTCATCTGTACACTAGTTGCATCTTCCTCA[C/T]TATTTCCTCTTATGAAAAATAACATACCATTGCAC
AX-183570719	Affx-473357346	chr2LG1	368324977	chr2LG1_368324977	TGAATAGGAGAATGCTCTGAGACAGGTCTGCTCTC[A/C]GACCAAAGCTCCAAGTTGACAGTGCCAAAATCCCA
AX-183570718	Affx-473357345	chr2LG1	368324310	chr2LG1_368324310	TGTTGATTCGCTTTTTGAACTTAATCAAATATAAA[A/G]TTTTATTGGGACCTTTTGATCAACCACGAAATTCA
AX-183570784	Affx-473357411	chr2LG1	301953320	chr2LG1_301953320	ATATTCTACGGTATAGATCCATCTAATGTGCGTAA[C/T]CAAACAGGAAGTTATGGAATCGCGTTTGCTAAACA
AX-183573043	Affx-473420741	chr1LG6	278121267	chr1LG6_278121267	TATCCGGAGTCGGACATTTATTGGAAAAAATTTGA[C/T]GACAAGTATCACTTCTCGTCCCAATTTACTGCTGA
AX-183571779	Affx-473358407	chr5LG3	508621553	chr5LG3_508621553	GGAGAAGTGAAAATGGGTTCGTCTGTTCAGCTTTT[C/T]GAAATGACCATAATGCCACTTGTTAAATATGGGTC
AX-183571605	Affx-473358233	chr5LG3	130380824	chr5LG3_130380824	GGAATTTGTTGGTCGAGTTCGGGCTCGGTGACTGC[A/G]TCAATAACTGGACCGGGAGCCATGGGGTTTTGAGA
AX-183572752	Affx-473416006	chr4LG4	186221255	chr4LG4_186221255	ATATTGAAGTTTGAAAGGAAGACGATGGTACTAGT[C/T]TCGAAATCCCTAAATCTCTTAGTCCAGAAAATTGC
AX-183562969	Affx-473349545	chr1LG6	208229938	chr1LG6_208229938	ACCAAATCCCTAAGTTAATTGTTGGATCCCACGCA[C/T]AAGCATCATTTAATTTGTCTTTATAGGTGTAGGGT
AX-183582279	Affx-473428556	chr7LG7	434931887	chr7LG7_434931887	TCAGGTTGGGTTGGCTACGGCGGTGAAGGTGAAGA[C/T]TGGTTAAATCGGTTTAACTAAGGAGTAACCACACG
AX-183570709	Affx-473357336	chr2LG1	362861167	chr2LG1_362861167	ATATTTTTTATATGAGCAATCTGTGGCCAATCATC[G/T]CCAGTTTCACGCTGACACCTTGGCATTAACAAAGG
AX-183573352	Affx-473427275	chr2LG1	424872640	chr2LG1_424872640	CCAAATACTGATTGAGCGAACTCCAGCCAAACCAA[A/T]ATGTCAGCTTTTAGAGACGCAATGCAAAATGAACA
AX-183581607	Affx-473427884	chr5LG3	108202713	chr5LG3_108202713	TTTAGGGTCCTCTAACGTAGCCACAAGATCTGGAA[G/T]TTTTGCCGCAGCCTTGAGACCAAAATATACCTACA
AX-183581683	Affx-473427960	chr5LG3	277100363	chr5LG3_277100363	ACATTCGCTATCGGGATTTTATGCTTCTTCGTTCC[A/G]TATACTCTCAGCGGTTTATTAGCTGTATTCATCAA
AX-183563298	Affx-473349868	chr1LG6	49503941	chr1LG6_49503941	CTTGTTTTCTTGTTGTAATTACTATATGCTGCACT[A/G]TCATAATATTAATTTTGATTTTCAGAAACTTAAGA
AX-183581356	Affx-473427633	chr4LG4	157626450	chr4LG4_157626450	GTATACGGTTATGGCTGAAAGAACTCTGAAACTCG[A/G]TATTTCTCCTCCTCTCTGATGCAGCGTGAGTGTGC
AX-183581355	Affx-473427632	chr4LG4	157626145	chr4LG4_157626145	CACGCATCCAAGAATTTCTCTCAAGAATGGAACAA[A/T]GACGAACAAGGCGAAGAATCGTGGATCCGAAATCA
AX-183582030	Affx-473428307	chr7LG7	8883316	chr7LG7_8883316	TCATCCTCGTAAAATCGAAGTTTAGTCTTCCTTAT[A/G]TGAGGTTCCATCTCATCTTGTTTAAGTCCAGTACT
AX-183570875	Affx-473357502	chr3LG5	48396264	chr3LG5_48396264	CGCTGTTTGATTCTAAGATCCTCTTCTCTCTGTCT[C/G]GCCGATGAAGCTTGACCAATTGCTAATTGACCTAA
AX-183582037	Affx-473428314	chr7LG7	16679233	chr7LG7_16679233	AGCAACGGTTTTTTCTCTTGTTATTAATTTAATAA[C/G]TTCTCGATGCCTCCAATGCAAATGCATATTCTCAA
AX-183572786	Affx-473416041	chr4LG4	444186328	chr4LG4_444186328	TCTTCGACGCGTCTTTGACAAGCTTCAAGTTCCAA[C/T]TTTTTCTCAGCAAGAGGGTCTCTTGCATCCAAGCC
AX-183572323	Affx-473358952	chr7LG7	248847973	chr7LG7_248847973	GTAGCTAGCCACATTTTTCTATTTAAAGCTGCAAA[A/G]AGCATGTCAGGATTTCGCATCATCGCGACCGTGTT
AX-183563022	Affx-473349589	chr1LG6	284156296	chr1LG6_284156296	TCATTTCTCTTCTTTTCACCTTATTATTCATCTTC[A/G]CCGTAAGCTGGTTATGGTGACCGTGAGGTTGAAAG
AX-183571738	Affx-473358366	chr5LG3	447437022	chr5LG3_447437022	CCTAAGATTCTGAATTTGACACTTCCGTAACATAT[C/T]CGGCCATATCTCAGAGAGTGTGTTGTTAGCGTTAT
AX-183581301	Affx-473427578	chr4LG4	83011511	chr4LG4_83011511	GGCAATGGCAACAAGCAATCACCACCAGATGCTTG[A/C]AAAACCATAAAATGAGCATTTGCCTTCTGATAAGT
AX-183572827	Affx-473416083	chr5LG3	550633901	chr5LG3_550633901	TTTATCGGAAGTAATTTGGTGTGAGTCAGGCAGCA[A/G]AGATCGCTGGTTTGTTAACAGTTGGAGTTAAAAGG
AX-183573406	Affx-473427326	chr3LG5	389257325	chr3LG5_389257325	CCTCGACACAATCCTTCCACCATTTCCAAGCTTTC[A/G]TGAACAACCTATACCTCACTGTGCAAGATCTTCCT
AX-183581883	Affx-473428160	chr6LG2	29990797	chr6LG2_29990797	ACACCGGGAAACATTTTTGCTGGATTTTATGAACC[C/T]TACTGGTTGGTTGCAATAGGAGAAATGTGTATAGT
AX-183572148	Affx-473358776	chr7LG7	52104120	chr7LG7_52104120	ATATTCTACTTTGCTTTATGACGGCAGCCTCATTT[A/G]GACTTTGCGATGGTGTAGATTTTTCCTGTTTAATT
AX-183571925	Affx-473358553	chr6LG2	34624604	chr6LG2_34624604	AAATCAAAAATGGAGAAAACATGGATGGGAATGAA[A/G]CGAGAGAGAGAGGGAATTCAGAGAGTTTTTAGGGT
AX-183573204	Affx-473398981	chr1LG6	58772280	chr1LG6_58772280	TACACTAATGTTTTCTGTGCACCTGCATTGGATAA[A/C]CCTCAGATCCAAACGGTTGCCGGAATCGATCTTAA
AX-183574432	Affx-473415538	chr6LG2	190443633	chr6LG2_190443633	CTCGGTTATTCCATTTTGTTGGGGGCGTTTTGCGA[G/T]TCTTCTCATTGGTAAAAAAACAATTTAGAGGGTTG
AX-183572051	Affx-473358679	chr6LG2	461408665	chr6LG2_461408665	ATGATAGATATCGACACAATGACAAAGATGCTCCT[A/T]ATGGTAAAGATAAGCATATGCGTCGCGAGGATGGC
AX-183572233	Affx-473358862	chr7LG7	109765268	chr7LG7_109765268	AAAAACAACGGTGCTAACGTAGTTGGATCTTTGCA[C/G]AACAAAGGTAAAAGAGGCTAAAAGTGGAAAAGAGA
AX-183572888	Affx-473416142	chr7LG7	109760344	chr7LG7_109760344	ATCAACTCAGACTCGGAGACGAAACCTGAAAAGCC[A/G]AAGCTGAACACCCCATCTGATAATAGTTCATCGCA
AX-183572639	Affx-473415895	chr2LG1	352850418	chr2LG1_352850418	AGATCCGCGCGTCGTATCGTGGAAGCACTCGCCGC[G/T]ATTGATCAAACCAGAGAAGGCGTTCCGGCGAAGAA
AX-183570703	Affx-473357330	chr2LG1	352849877	chr2LG1_352849877	AATTCACAACGAGAAGAAAATTTCAGACGGAAACA[C/G]AGACGCGAGGAATTTCAAAGTCTACAATGATGATG
AX-183572135	Affx-473358763	chr7LG7	44614752	chr7LG7_44614752	GCACAGTTGTTCACTGTCGCCTTTACTAGGCTCAA[C/G]TCTAGGTTGATTCATCGGAAAACAGTTATTGTCAC
AX-183572124	Affx-473358752	chr7LG7	35682996	chr7LG7_35682996	TTCATTTTGAAATATATACTGGATGGATCATCGTC[A/G]AGAATGTTCATTTCATTTGTTCTTACATCCTCAAC
AX-183573270	Affx-473427196	chr2LG1	368393306	chr2LG1_368393306	ATTTGCTCTCTACCATCTGGAAAGACTTCGTGCTT[C/T]GATCCATCAACTGAAGTAAATGAGACAAAAGATTC
AX-183582174	Affx-473428451	chr7LG7	154908674	chr7LG7_154908674	AGCTTCATCATAACCAACATCCCCATCTCCATTGA[C/T]GCCTAAATCAACATCTCTGTAGTTTAAATATGAAC
AX-183562936	Affx-473349512	chr1LG6	130150146	chr1LG6_130150146	TGTTTTAAGAAATAAAGTGAAGGCTGAAAACAACT[C/T]ATCAGCTACAGCCTCTTCACATTCTGAAGGAAATG
AX-183572982	Affx-473420682	chr1LG6	130145304	chr1LG6_130145304	CCACCGATCAATCCACATCCACCGCCACTTCCACA[A/G]CTGCCGGTGAAATCTTCGTTCCGTTACCACACAAC
AX-183572931	Affx-473416184	chr7LG7	363752683	chr7LG7_363752683	CTTGTCCTCATTTTCATTCCAAGGTCGAGGACCCC[A/G]AAACCGTGTGCATACTGTTATTTCTCTTTACCAGT
AX-183582126	Affx-473428403	chr7LG7	99916002	chr7LG7_99916002	AAGACCGGCAGAAAACTCGCCGGAGAAGTCGATCG[C/T]GACGGTTTTGACCTGAACGTGAGAGTGTTTTGTTT
AX-183572217	Affx-473358846	chr7LG7	99904803	chr7LG7_99904803	TTCTCTAGACTCTAGTCCTTGCAATTCCTGCGTCG[C/T]AAACCAATGGACATACGCCAATAGTCGAGAAGTTT
AX-183571807	Affx-473358435	chr5LG3	541847159	chr5LG3_541847159	ACCCAGAGTCAGATGACTTCTACATGGGTACTCAT[C/G]ATTAATTTCTTATTGGTTTTTCTTATTGATGATTG
AX-183572659	Affx-473415915	chr3LG5	168391842	chr3LG5_168391842	AGTTGGTTCATACACTACCATTTATTCTTGATAAA[A/T]AAAAGTTGGTTCTTTCAGTTTTATTGTTGACTACT
AX-183571357	Affx-473357985	chr4LG4	301699082	chr4LG4_301699082	TAAAGCCATGGAATGGACTCTTGAAAGATATAAAA[A/G]AAGGGAACAAAAGGACTAAGTGGAAGGAGAGAGTA
AX-183573412	Affx-473427331	chr3LG5	49072653	chr3LG5_49072653	CCAGTCATACTCTTTCTCCACGGCTTCCCTGAGCT[C/T]TGGTATTCATGGCGCCATCAGCTTCTTTCCCTCTC
AX-183581955	Affx-473428232	chr6LG2	362689267	chr6LG2_362689267	TTTTCCTTGAAGCCTTTTTTCCTCTGGGTATGGTC[C/T]TTGACCCGTAAAAGAGCTTCTTTTTCTGTTAAATC
AX-183581967	Affx-473428244	chr6LG2	416785688	chr6LG2_416785688	GTAACCGCTATAAACACAACAAATTTATATGGAGT[G/T]TGAGCAACATGAGTTTCAACTGATAAAACATATTA
AX-183581541	Affx-473427818	chr5LG3	5751106	chr5LG3_5751106	ATTGAGAAGGAAACCTGAAAGAAGCCCCAAGAAGA[G/T]AGTGCGGAATGGAGTTTACGAAGCTCTTGTTGTGA
AX-183581278	Affx-473427555	chr4LG4	20323994	chr4LG4_20323994	GCTCTTGGTGTTGGTTCTCTTGAAGATTGAACCGA[A/G]TATATCTCAACACCGGTTAGATTCGAAGCGCGCGG
AX-183572750	Affx-473416004	chr4LG4	183311918	chr4LG4_183311918	TAAAAGGCCGGGGACCGGTCATCTGAATTCACACT[C/T]AAAGGTCCAAATTTCACTCAGATCCTTGGTTTAAT
AX-183571598	Affx-473358226	chr5LG3	127320521	chr5LG3_127320521	AATCAAGACTAGTCACTGGTGATTGTTCCAAGTTC[C/T]GAGCTTAACCGTTCTTCATCCTTTCCTGGTTTTGT
AX-183575416	Affx-473421331	chr1LG6	141123839	chr1LG6_141123839	GAGCTTGCTATTGCTAAACTCAATGTAAATTTGTC[C/T]ATAGATGTTAATATAAGTTATAGGTGTTTTCTGGG
AX-183979576	Affx-473424303	chr5LG3	137489619	chr5LG3_137489619	ACATCTGCCTTTGACTTGGAAATGACAGATTACAT[C/T]AACTCTCTGAGAAATGGGATATTAGAGGCATATTC
AX-183570746	Affx-473357373	chr2LG1	381998659	chr2LG1_381998659	GAAACAGTTTTCAAGACGCTTTCGAAATGCTCCAA[A/T]GGATACATCTCTTGAAGCAGCTTCCATGAACGGAC
AX-183573287	Affx-473427213	chr2LG1	381998259	chr2LG1_381998259	TCAGCTTATCCTACCTTTTATTCTTCTGCGGAGCA[C/T]TGTTTGAGAACATAATTCATTTTCTGTCTTAGGAT
AX-183573417	Affx-473427336	chr3LG5	57376593	chr3LG5_57376593	GAAGAGGAGAGAAATGCTGCTTCGTCTGCGGCGAA[C/T]GAGACGATGTCGATGATATTGAGATTGCAGACTGA
AX-183581796	Affx-473428073	chr5LG3	552212787	chr5LG3_552212787	CAACTACAGGATGAATGTGCCTATCTTCGCTTCAT[C/T]GTCTCCTTCGCCGAACACAATTTTCAATACTGCGA
AX-183581460	Affx-473427737	chr4LG4	315184610	chr4LG4_315184610	GTCAATATCCATCACAATCACTTCCCCGTTTGTTA[A/G]CCAGTAAAGATCATCGCCTCCGCTATAAAGTGGTC
AX-183571829	Affx-473358457	chr5LG3	569207229	chr5LG3_569207229	CAATGTTTCTACAACACTCAAACTTCCATCTACAT[A/T]CAAACAAGAAATTGTTCAATCCTATTACCAAAAAA
AX-183575091	Affx-473420923	chr1LG6	13935463	chr1LG6_13935463	CATAGACCATGGAGTACCAGGCTAACAAAAATATA[A/C]ACAGAATCATTGTTAGTCTTCACCAAGTAATTAAT
AX-183571270	Affx-473357898	chr4LG4	188419254	chr4LG4_188419254	AGTTTTCGCTGGTGCCATTGTGAGCTTGGTTTGAG[A/G]GATTGGAAAAAGAATGGTTTAGTGTGATTGAGTGT
AX-183581785	Affx-473428062	chr5LG3	538477715	chr5LG3_538477715	GATCAATTTGGAAAAACCAAAGTTCATCTACAAGG[C/T]TGTATGTTTTATGGACAGCCAGAACCACCAGCACC
AX-183572386	Affx-473359015	chr7LG7	398388491	chr7LG7_398388491	ATTTTTGTTCAAGAGTTGGAGGTTACGCCAAAAAT[A/C]GAGTTGGTTGATTGGATTCAAAAACTAGGGCTTGC
AX-183582223	Affx-473428500	chr7LG7	263355970	chr7LG7_263355970	TCTGAAGCAAACAAATGAGTTTTGCATCGTTCGTT[C/G]GAAAGCCAGTTTGTGTTGTACTTTGGAGGAAGTTC
AX-183572082	Affx-473358710	chr7LG7	498442	chr7LG7_498442	AAGAATGGAGGAGACTTGTCAAATCAGATTATTCC[A/G]TACGGGAAAGCCTATCAGAATAATGGAGGGAAACC
[truncated: 82,693 more rows]
